# Supplementary material for: Structural dynamics of receptor recognition and pH-induced dissociation of full-length Clostridioides difficile Toxin B
Source: PLoS Biol. 2022 Mar 24;20(3):e3001589. doi: 10.1371/journal.pbio.3001589 (PMC8982864; doi:10.1371/journal.pbio.3001589)
Supplement: S1 Data — The data correspond to Fig 2E. TcdB, Toxin B. (XLSX) [file pbio.3001589.s021.xlsx]

## Sheet: S1_Data
				Coat: CSPG4
					Absolute binding (absorbance values)						Normalized binding (% of wt)
					Expt 1		Exp2	Expt3			Expt 1		Exp2	Expt3
				Sample	A450 1	A450 2	A450 1	A450	average	stdev	A450 1	A450 2	A450 1	A450	average	stdev
				BSA	0.089	0.088	0.296	0.086	0.13975	0.0902174	5.65079	5.5873	8.86759	6.6103	6.679	1.32699
				wt	1.659	1.491	3.338	1.301	1.94725	0.812877	105.333	94.6667	100	100	100	3.77124
			TcdB mutants	564E/A	0.917	0.81	1.875	0.741	1.08575	0.459968	58.2222	51.4286	56.1714	56.9562	55.6946	2.56938
				1823F/A	0.86	0.712	1.93	0.787	1.07225	0.497979	54.6032	45.2063	57.8191	60.4919	54.5301	5.77274
				1819Y/A	0.741	0.693	1.702	0.787	0.98075	0.417738	47.0476	44	50.9886	60.4919	50.632	6.20839
				Coat: CSPG4
				Experiment 1
					Absolute binding (absorbance values)
				Sample	A450 1	A450 2	ave	stdev
				BSA	0.089	0.088	0.0885	0.0005
				WT	1.659	1.491	1.575	0.084
			TcdB mutants	564E/A	0.917	0.81	0.8635	0.0535
				625D/A	0.741	0.693	0.717	0.024
				1822K/A	0.499	0.396	0.4475	0.0515
				1823F/A	0.86	0.712	0.786	0.074
				1819Y/A	0.853	0.649	0.751	0.102
				Experiment 2
				Sample	A450 1	A450 2	ave	stdev			norm1	norm2	average	stdev
				BSA	0.089	0.088
				WT	1.659	1.491	1.575	0.084			105.333	94.6667	100	5.33333
			TcdB mutants	564E/A	0.917	0.81	0.8635	0.0535			58.2222	51.4286	54.8254	3.39683
				625D/A	0.853	0.649	0.751	0.102			54.1587	41.2063	47.6825	6.47619
				1822K/A	0.499	0.396	0.4475	0.0515			31.6825	25.1429	28.4127	3.26984
				1823F/A	0.86	0.712	0.786	0.074			54.6032	45.2063	49.9048	4.69841
				1819Y/A	0.741	0.693	0.717	0.024			47.0476	44	45.5238	1.52381
