# Supplementary material for: Structural dynamics of receptor recognition and pH-induced dissociation of full-length Clostridioides difficile Toxin B
Source: PLoS Biol. 2022 Mar 24;20(3):e3001589. doi: 10.1371/journal.pbio.3001589 (PMC8982864; doi:10.1371/journal.pbio.3001589)
Supplement: S2 Data — The data correspond to Fig 2F. TcdB, Toxin B; WT, wild type. (XLSX) [file pbio.3001589.s022.xlsx]

## Sheet: S2_Data
	CSPG4 mutants bind with WT TcdB
	wt
		RS255C	RS255B
	Conc (nM)	A450	A450	ave	stdev	Normalised	Normalised	ave	stdev
	50	3.696	3.858	3.777	0.114551	97.8554	102.145	100	3.03286
	457D/N
	Conc (nM)	A450	A450	ave	stdev	Normalised	Normalised	ave	stdev
	50	2.612	3.187	2.8995	0.406586	69.1554	84.3791	76.7673	10.7648
	E460/A
	Conc (nM)	A450	A450	ave	stdev	Normalised	Normalised	ave	stdev
	50	3.442	3.58	3.511	0.0975807	91.1305	94.7842	92.9574	2.58355
	R450/A
	Conc (nM)	A450	A450	ave	stdev	Normalised	Normalised	ave	stdev
	50	0.692	0.784	0.738	0.0650538	18.3214	20.7572	19.5393	1.72237
	▵P485/I486
	Conc (nM)	A450	A450	ave	stdev	Normalised	Normalised	ave	stdev
	50	0.692	0.653	0.6725	0.0275772	18.3214	17.2889	17.8051	0.730134
