# Supplementary material for: Structural dynamics of receptor recognition and pH-induced dissociation of full-length Clostridioides difficile Toxin B
Source: PLoS Biol. 2022 Mar 24;20(3):e3001589. doi: 10.1371/journal.pbio.3001589 (PMC8982864; doi:10.1371/journal.pbio.3001589)
Supplement: S3 Data — The data correspond to Fig 3A. BLI, bio-layer interferometry; TcdB, Toxin B. (XLSX) [file pbio.3001589.s023.xlsx]

## Sheet: Fig.3A_Data_CSPG4 pH 5.0
Experiment #1 (Preprocessed: control substracted)											Experiment #2 (Preprocessed: control subtracted)
t1C6c1	t1C6c1	t1D6c1	t1D6c1	t1E6c1	t1E6c1	t1F6c1	t1F6c1	t1G6c1	t1G6c1		t1C6c1	t1C6c1	t1D6c1	t1D6c1	t1E6c1	t1E6c1	t1F6c1	t1F6c1	t1G6c1	t1G6c1
Sample Loc: p1C4	Sample ID: CSPG4	Sample Loc: p1D4	Sample ID: CSPG4	Sample Loc: p1E4	Sample ID: CSPG4	Sample Loc: p1F4	Sample ID: CSPG4	Sample Loc: p1G4	Sample ID: CSPG4		Sample Loc: p1C4	Sample ID: CSPG4	Sample Loc: p1D4	Sample ID: CSPG4	Sample Loc: p1E4	Sample ID: CSPG4	Sample Loc: p1F4	Sample ID: CSPG4	Sample Loc: p1G4	Sample ID: CSPG4
Sample Conc: 1	Conc Unit: µM	Sample Conc: 0.5	Conc Unit: µM	Sample Conc: 0.25	Conc Unit: µM	Sample Conc: 0.125	Conc Unit: µM	Sample Conc: 0.0625	Conc Unit: µM		Sample Conc: 1	Conc Unit: µM	Sample Conc: 0.5	Conc Unit: µM	Sample Conc: 0.25	Conc Unit: µM	Sample Conc: 0.125	Conc Unit: µM	Sample Conc: 0.0625	Conc Unit: µM
X Values	Y Values	X Values	Y Values	X Values	Y Values	X Values	Y Values	X Values	Y Values		X Values	Y Values	X Values	Y Values	X Values	Y Values	X Values	Y Values	X Values	Y Values
1490	0.0208368	1490	0.0280367	1490	0.0234823	1490	0.0177906	1490	0.0231959		1490	-0.0155004	1490	0.00757534	1490	0.0234662	1490	0.00457822	1490	0.0187529
1490.1	0.0202152	1490.1	0.0265843	1490.1	0.0231373	1490.1	0.0172872	1490.1	0.0229511		1490.1	-0.0151327	1490.1	0.00810879	1490.1	0.0225735	1490.1	0.00408944	1490.1	0.019181
1490.2	0.019964	1490.2	0.02604	1490.2	0.0231555	1490.2	0.0169823	1490.2	0.0227789		1490.2	-0.015186	1490.2	0.00913211	1490.2	0.0215726	1490.2	0.0031649	1490.2	0.0198327
1490.3	0.0199987	1490.3	0.0248888	1490.3	0.022799	1490.3	0.0164128	1490.3	0.0222365		1490.3	-0.0145164	1490.3	0.0099422	1490.3	0.0211324	1490.3	0.00404414	1490.3	0.0210966
1490.4	0.0195391	1490.4	0.0239626	1490.4	0.0229584	1490.4	0.0147027	1490.4	0.021546		1490.4	-0.0142578	1490.4	0.010881	1490.4	0.0211698	1490.4	0.00393476	1490.4	0.0217556
1490.5	0.0194784	1490.5	0.023241	1490.5	0.0231427	1490.5	0.0136741	1490.5	0.0208376		1490.5	-0.0141416	1490.5	0.0119248	1490.5	0.0212501	1490.5	0.00459083	1490.5	0.0221133
1490.6	0.0197492	1490.6	0.0220562	1490.6	0.0224686	1490.6	0.0130864	1490.6	0.0206891		1490.6	-0.0141974	1490.6	0.013622	1490.6	0.0209983	1490.6	0.00455594	1490.6	0.022083
1490.7	0.0201645	1490.7	0.0229581	1490.7	0.0226889	1490.7	0.0135738	1490.7	0.0205447		1490.7	-0.0141363	1490.7	0.0134649	1490.7	0.0202448	1490.7	0.00449817	1490.7	0.0213022
1490.8	0.0218659	1490.8	0.0235588	1490.8	0.0234823	1490.8	0.0134452	1490.8	0.0209814		1490.8	-0.0133417	1490.8	0.0143837	1490.8	0.0207171	1490.8	0.00534276	1490.8	0.0211287
1490.9	0.0236722	1490.9	0.0241999	1490.9	0.0244031	1490.9	0.0134538	1490.9	0.0214604		1490.9	-0.0124639	1490.9	0.0144994	1490.9	0.0214131	1490.9	0.00619433	1490.9	0.0201698
1491	0.0251956	1491	0.0249419	1491	0.0244767	1491	0.0136255	1491	0.0219761		1491	-0.0125052	1491	0.0142793	1491	0.0216525	1491	0.00708251	1491	0.0196831
1491.1	0.0260064	1491.1	0.0259821	1491.1	0.0249834	1491.1	0.0136163	1491.1	0.0223607		1491.1	-0.0127814	1491.1	0.0138134	1491.1	0.0222676	1491.1	0.0069259	1491.1	0.0179566
1491.2	0.0256894	1491.2	0.0250367	1491.2	0.024775	1491.2	0.012411	1491.2	0.0219243		1491.2	-0.0118656	1491.2	0.0133623	1491.2	0.022583	1491.2	0.00713047	1491.2	0.0179313
1491.3	0.0252239	1491.3	0.0235008	1491.3	0.0235246	1491.3	0.010636	1491.3	0.0206507		1491.3	-0.0111291	1491.3	0.0138439	1491.3	0.0226442	1491.3	0.00750317	1491.3	0.0171551
1491.4	0.0262141	1491.4	0.0229209	1491.4	0.0241307	1491.4	0.0106	1491.4	0.0204855		1491.4	-0.0104225	1491.4	0.0143954	1491.4	0.022925	1491.4	0.00833679	1491.4	0.0167388
1491.5	0.0265892	1491.5	0.0227641	1491.5	0.0232707	1491.5	0.00933837	1491.5	0.0204734		1491.5	-0.0107256	1491.5	0.0133316	1491.5	0.0218388	1491.5	0.00820617	1491.5	0.0164588
1491.6	0.0261784	1491.6	0.0209496	1491.6	0.0225679	1491.6	0.00885323	1491.6	0.0198308		1491.6	-0.0111828	1491.6	0.0127662	1491.6	0.0220708	1491.6	0.00800942	1491.6	0.0162693
1491.7	0.0267544	1491.7	0.0211322	1491.7	0.0225757	1491.7	0.00947428	1491.7	0.020541		1491.7	-0.0113371	1491.7	0.0123149	1491.7	0.0201899	1491.7	0.00682675	1491.7	0.0151366
1491.8	0.0262501	1491.8	0.0216858	1491.8	0.0222036	1491.8	0.00942384	1491.8	0.0208348		1491.8	-0.0111176	1491.8	0.0121287	1491.8	0.0193019	1491.8	0.00644509	1491.8	0.014587
1491.9	0.0269637	1491.9	0.0206598	1491.9	0.0217156	1491.9	0.00902186	1491.9	0.0206929		1491.9	-0.0116494	1491.9	0.0127693	1491.9	0.0193086	1491.9	0.0061215	1491.9	0.0136899
1492	0.0271277	1492	0.0211445	1492	0.0218192	1492	0.00975533	1492	0.0222583		1492	-0.0110914	1492	0.0122523	1492	0.0196581	1492	0.0059352	1492	0.0144053
1492.1	0.0270895	1492.1	0.0207593	1492.1	0.0218829	1492.1	0.00974767	1492.1	0.0220972		1492.1	-0.0115934	1492.1	0.0126418	1492.1	0.0195523	1492.1	0.00471046	1492.1	0.0145033
1492.2	0.0278479	1492.2	0.022197	1492.2	0.0223109	1492.2	0.0105665	1492.2	0.0229062		1492.2	-0.012411	1492.2	0.0131156	1492.2	0.0196813	1492.2	0.0044999	1492.2	0.0144583
1492.3	0.0278991	1492.3	0.0222586	1492.3	0.0218414	1492.3	0.0107124	1492.3	0.0230325		1492.3	-0.0117945	1492.3	0.0140969	1492.3	0.020783	1492.3	0.00559318	1492.3	0.0161637
1492.4	0.0278467	1492.4	0.0230554	1492.4	0.0219801	1492.4	0.0107543	1492.4	0.0239821		1492.4	-0.0117177	1492.4	0.0147442	1492.4	0.0214804	1492.4	0.00536731	1492.4	0.0168906
1492.5	0.0284076	1492.5	0.0232479	1492.5	0.0211873	1492.5	0.0115527	1492.5	0.0243183		1492.5	-0.0119919	1492.5	0.0147925	1492.5	0.0209732	1492.5	0.00583576	1492.5	0.0163674
1492.6	0.0287084	1492.6	0.0240223	1492.6	0.0204699	1492.6	0.0118469	1492.6	0.024524		1492.6	-0.0118688	1492.6	0.0151714	1492.6	0.0210945	1492.6	0.00565259	1492.6	0.0161482
1492.7	0.0290804	1492.7	0.0260975	1492.7	0.021179	1492.7	0.0129018	1492.7	0.0251118		1492.7	-0.0106537	1492.7	0.0151715	1492.7	0.0225074	1492.7	0.00590904	1492.7	0.0167543
1492.8	0.0303187	1492.8	0.0262474	1492.8	0.0216975	1492.8	0.0125369	1492.8	0.0257418		1492.8	-0.00987118	1492.8	0.0157834	1492.8	0.0239403	1492.8	0.00680894	1492.8	0.0174953
1492.9	0.0300994	1492.9	0.026399	1492.9	0.02187	1492.9	0.0131163	1492.9	0.0260584		1492.9	-0.00966087	1492.9	0.0152731	1492.9	0.0241376	1492.9	0.00674341	1492.9	0.0174581
1493	0.0291028	1493	0.0256208	1493	0.0212539	1493	0.0125499	1493	0.0257587		1493	-0.00976678	1493	0.0154426	1493	0.0247575	1493	0.00727023	1493	0.0178079
1493.1	0.0281361	1493.1	0.025273	1493.1	0.0216748	1493.1	0.0121191	1493.1	0.0252171		1493.1	-0.00955299	1493.1	0.0153721	1493.1	0.0256788	1493.1	0.00716598	1493.1	0.018427
1493.2	0.0284652	1493.2	0.0252044	1493.2	0.0221152	1493.2	0.0117808	1493.2	0.0243473		1493.2	-0.00919587	1493.2	0.0160839	1493.2	0.0263742	1493.2	0.00789609	1493.2	0.0198168
1493.3	0.0285668	1493.3	0.0248667	1493.3	0.0229831	1493.3	0.0113331	1493.3	0.0240696		1493.3	-0.0089101	1493.3	0.0166799	1493.3	0.025781	1493.3	0.00861902	1493.3	0.0198875
1493.4	0.0290317	1493.4	0.0237405	1493.4	0.0238459	1493.4	0.0118326	1493.4	0.0242099		1493.4	-0.00912138	1493.4	0.0170053	1493.4	0.0245471	1493.4	0.00818602	1493.4	0.0199704
1493.5	0.0282326	1493.5	0.0226855	1493.5	0.0243856	1493.5	0.0114073	1493.5	0.0248044		1493.5	-0.00961449	1493.5	0.0168223	1493.5	0.0244257	1493.5	0.00693078	1493.5	0.0198557
1493.6	0.0286252	1493.6	0.0213365	1493.6	0.0249926	1493.6	0.0121858	1493.6	0.024827		1493.6	-0.00962604	1493.6	0.0159612	1493.6	0.0238886	1493.6	0.00681087	1493.6	0.02033
1493.7	0.0293262	1493.7	0.0219023	1493.7	0.0266446	1493.7	0.0127571	1493.7	0.0246167		1493.7	-0.00879062	1493.7	0.0174975	1493.7	0.0236392	1493.7	0.0066501	1493.7	0.0213824
1493.8	0.0295714	1493.8	0.0216521	1493.8	0.0266252	1493.8	0.012337	1493.8	0.0246268		1493.8	-0.00849269	1493.8	0.018479	1493.8	0.0243716	1493.8	0.00709055	1493.8	0.0218203
1493.9	0.0298963	1493.9	0.0214091	1493.9	0.0273273	1493.9	0.0134278	1493.9	0.0253284		1493.9	-0.00921231	1493.9	0.0191108	1493.9	0.024879	1493.9	0.00672266	1493.9	0.0217219
1494	0.0289727	1494	0.0217501	1494	0.0278458	1494	0.0140763	1494	0.0248899		1494	-0.00897789	1494	0.0177815	1494	0.0244104	1494	0.00662796	1494	0.0213941
1494.1	0.0288441	1494.1	0.0219732	1494.1	0.0273799	1494.1	0.0144938	1494.1	0.0241961		1494.1	-0.0101934	1494.1	0.0170645	1494.1	0.0241192	1494.1	0.00632251	1494.1	0.0206126
1494.2	0.0295737	1494.2	0.023206	1494.2	0.0281662	1494.2	0.0155874	1494.2	0.0259332		1494.2	-0.0104489	1494.2	0.016995	1494.2	0.0243356	1494.2	0.00643102	1494.2	0.0203511
1494.3	0.0298344	1494.3	0.0239213	1494.3	0.0281404	1494.3	0.0162913	1494.3	0.0260443		1494.3	-0.0104923	1494.3	0.0174091	1494.3	0.02409	1494.3	0.00709127	1494.3	0.0208678
1494.4	0.0305948	1494.4	0.0242801	1494.4	0.0284049	1494.4	0.0168874	1494.4	0.0265924		1494.4	-0.0110508	1494.4	0.0161664	1494.4	0.0227031	1494.4	0.00637813	1494.4	0.020832
1494.5	0.0304903	1494.5	0.0240617	1494.5	0.0281516	1494.5	0.0164891	1494.5	0.025008		1494.5	-0.0116871	1494.5	0.0141587	1494.5	0.0214566	1494.5	0.00612306	1494.5	0.0197913
1494.6	0.0302157	1494.6	0.0247919	1494.6	0.0277422	1494.6	0.0161504	1494.6	0.0243108		1494.6	-0.0118214	1494.6	0.0146794	1494.6	0.0220261	1494.6	0.00635086	1494.6	0.0200459
1494.7	0.0295475	1494.7	0.0251441	1494.7	0.0265397	1494.7	0.0151988	1494.7	0.0241228		1494.7	-0.0108746	1494.7	0.0145443	1494.7	0.0222108	1494.7	0.00543225	1494.7	0.0193755
1494.8	0.0299813	1494.8	0.0252536	1494.8	0.0262337	1494.8	0.0146402	1494.8	0.0236375		1494.8	-0.0121624	1494.8	0.0127666	1494.8	0.0209859	1494.8	0.00428347	1494.8	0.0168796
1494.9	0.029796	1494.9	0.0253074	1494.9	0.0258933	1494.9	0.0146631	1494.9	0.0231342		1494.9	-0.011957	1494.9	0.0127004	1494.9	0.0207964	1494.9	0.00471095	1494.9	0.0165125
1495	0.0293436	1495	0.0249914	1495	0.0251827	1495	0.0131029	1495	0.0227469		1495	-0.0121669	1495	0.0119304	1495	0.0209071	1495	0.00474935	1495	0.0158531
1495.1	0.0291438	1495.1	0.0254108	1495.1	0.0255094	1495.1	0.0123113	1495.1	0.0223183		1495.1	-0.0121082	1495.1	0.0113486	1495.1	0.0210208	1495.1	0.00447002	1495.1	0.0161086
1495.2	0.0295435	1495.2	0.0257764	1495.2	0.0264224	1495.2	0.0125351	1495.2	0.0222163		1495.2	-0.011086	1495.2	0.0117603	1495.2	0.0204474	1495.2	0.00457494	1495.2	0.0153428
1495.3	0.0291845	1495.3	0.0244407	1495.3	0.0263831	1495.3	0.0120031	1495.3	0.0228505		1495.3	-0.00945258	1495.3	0.0114393	1495.3	0.0191878	1495.3	0.00467482	1495.3	0.0144978
1495.4	0.0290244	1495.4	0.0228675	1495.4	0.0263964	1495.4	0.0124655	1495.4	0.0226799		1495.4	-0.00886545	1495.4	0.0120151	1495.4	0.0191016	1495.4	0.00364968	1495.4	0.014787
1495.5	0.0297025	1495.5	0.023295	1495.5	0.0272081	1495.5	0.0124288	1495.5	0.0238964		1495.5	-0.00913623	1495.5	0.0116837	1495.5	0.019082	1495.5	0.002807	1495.5	0.0139752
1495.6	0.0304756	1495.6	0.022795	1495.6	0.0260695	1495.6	0.0116048	1495.6	0.023004		1495.6	-0.0089227	1495.6	0.0115329	1495.6	0.0180081	1495.6	0.00368946	1495.6	0.0146328
1495.7	0.030852	1495.7	0.0236932	1495.7	0.0267532	1495.7	0.0115047	1495.7	0.0230931		1495.7	-0.0080015	1495.7	0.0130113	1495.7	0.0187889	1495.7	0.00392336	1495.7	0.0147848
1495.8	0.0305156	1495.8	0.023251	1495.8	0.0254134	1495.8	0.0106342	1495.8	0.0237443		1495.8	-0.00862844	1495.8	0.0122418	1495.8	0.0188036	1495.8	0.00457616	1495.8	0.015066
1495.9	0.0297938	1495.9	0.0230515	1495.9	0.0248481	1495.9	0.0115172	1495.9	0.0229725		1495.9	-0.00850993	1495.9	0.0116265	1495.9	0.0190952	1495.9	0.00486714	1495.9	0.0150825
1496	0.0293168	1496	0.0232193	1496	0.023207	1496	0.0115374	1496	0.0216218		1496	-0.00725029	1496	0.0124003	1496	0.0194421	1496	0.00549369	1496	0.0156171
1496.1	0.0301719	1496.1	0.0236515	1496.1	0.0231839	1496.1	0.0117905	1496.1	0.022397		1496.1	-0.00646194	1496.1	0.0143634	1496.1	0.0212367	1496.1	0.00731488	1496.1	0.0176743
1496.2	0.0302813	1496.2	0.0238267	1496.2	0.0224967	1496.2	0.01097	1496.2	0.0222241		1496.2	-0.00557451	1496.2	0.0163374	1496.2	0.0215385	1496.2	0.00747998	1496.2	0.0186412
1496.3	0.0312873	1496.3	0.0245785	1496.3	0.0222785	1496.3	0.0109734	1496.3	0.0218652		1496.3	-0.00458851	1496.3	0.018576	1496.3	0.0217072	1496.3	0.00949993	1496.3	0.0210248
1496.4	0.0323291	1496.4	0.0249212	1496.4	0.0227956	1496.4	0.0115741	1496.4	0.0222841		1496.4	-0.00384638	1496.4	0.0187464	1496.4	0.0221572	1496.4	0.00971951	1496.4	0.0228264
1496.5	0.0325953	1496.5	0.0251659	1496.5	0.0220502	1496.5	0.0113813	1496.5	0.0210157		1496.5	-0.00304849	1496.5	0.0201228	1496.5	0.0234657	1496.5	0.011332	1496.5	0.0244427
1496.6	0.0324521	1496.6	0.0258175	1496.6	0.0215432	1496.6	0.0104391	1496.6	0.0207879		1496.6	-0.00258947	1496.6	0.0217171	1496.6	0.0246127	1496.6	0.0115939	1496.6	0.0244831
1496.7	0.0324049	1496.7	0.0253933	1496.7	0.0214976	1496.7	0.0105967	1496.7	0.0205785		1496.7	-0.00094011	1496.7	0.0216307	1496.7	0.0253574	1496.7	0.0116375	1496.7	0.024491
1496.8	0.0328943	1496.8	0.0256657	1496.8	0.0223005	1496.8	0.0114707	1496.8	0.0211852		1496.8	-0.0007249	1496.8	0.0226156	1496.8	0.0256389	1496.8	0.0119076	1496.8	0.0241618
1496.9	0.0325334	1496.9	0.0253169	1496.9	0.0221167	1496.9	0.0113566	1496.9	0.0211787		1496.9	9.881e-05	1496.9	0.0239219	1496.9	0.026855	1496.9	0.0130098	1496.9	0.0254803
1497	0.0325877	1497	0.0257405	1497	0.0223266	1497	0.0109158	1497	0.0214518		1497	0.00057948	1497	0.023739	1497	0.027614	1497	0.0129174	1497	0.0252775
1497.1	0.0328302	1497.1	0.0256741	1497.1	0.02407	1497.1	0.0116903	1497.1	0.0215744		1497.1	0.00126611	1497.1	0.0237139	1497.1	0.0277456	1497.1	0.0134456	1497.1	0.0251141
1497.2	0.0336478	1497.2	0.0260169	1497.2	0.0245028	1497.2	0.0128147	1497.2	0.0222764		1497.2	0.00253035	1497.2	0.0241556	1497.2	0.0275608	1497.2	0.0140523	1497.2	0.0248415
1497.3	0.0342096	1497.3	0.0256919	1497.3	0.0249702	1497.3	0.0133829	1497.3	0.022765		1497.3	0.00174464	1497.3	0.0238005	1497.3	0.0271883	1497.3	0.0135472	1497.3	0.0233121
1497.4	0.0345391	1497.4	0.0267685	1497.4	0.0267142	1497.4	0.0142167	1497.4	0.0236978		1497.4	-0.00026087	1497.4	0.0231555	1497.4	0.027277	1497.4	0.0126628	1497.4	0.0218258
1497.5	0.0349254	1497.5	0.0276839	1497.5	0.0275034	1497.5	0.0146895	1497.5	0.0248076		1497.5	-0.00088017	1497.5	0.0223791	1497.5	0.0273431	1497.5	0.0112966	1497.5	0.0206981
1497.6	0.0348745	1497.6	0.0283133	1497.6	0.0274053	1497.6	0.0150701	1497.6	0.0246203		1497.6	-0.00102607	1497.6	0.0213688	1497.6	0.0264276	1497.6	0.0108065	1497.6	0.0199692
1497.7	0.0347987	1497.7	0.0286328	1497.7	0.0276821	1497.7	0.0152976	1497.7	0.0241183		1497.7	-0.00141806	1497.7	0.0211495	1497.7	0.0265053	1497.7	0.00947421	1497.7	0.0192999
1497.8	0.0348463	1497.8	0.0281674	1497.8	0.0263109	1497.8	0.0150291	1497.8	0.0235615		1497.8	-0.00276034	1497.8	0.0200401	1497.8	0.0270493	1497.8	0.00868862	1497.8	0.0181589
1497.9	0.0344876	1497.9	0.0292134	1497.9	0.0256834	1497.9	0.0168314	1497.9	0.0231006		1497.9	-0.00349506	1497.9	0.0194974	1497.9	0.0266283	1497.9	0.00823109	1497.9	0.0170909
1498	0.0354805	1498	0.0309216	1498	0.0254707	1498	0.017255	1498	0.0229075		1498	-0.00338262	1498	0.0198429	1498	0.0276858	1498	0.00826755	1498	0.0174674
1498.1	0.0357644	1498.1	0.0315293	1498.1	0.0261041	1498.1	0.017553	1498.1	0.0227876		1498.1	-0.00382143	1498.1	0.018931	1498.1	0.02771	1498.1	0.00761688	1498.1	0.0176839
1498.2	0.0351712	1498.2	0.0313689	1498.2	0.0246059	1498.2	0.015861	1498.2	0.0218864		1498.2	-0.00461569	1498.2	0.0192376	1498.2	0.027327	1498.2	0.00672948	1498.2	0.0177555
1498.3	0.036302	1498.3	0.0329141	1498.3	0.0256475	1498.3	0.016172	1498.3	0.0224872		1498.3	-0.0050824	1498.3	0.0202536	1498.3	0.028397	1498.3	0.00771601	1498.3	0.0183817
1498.4	0.0374244	1498.4	0.0345647	1498.4	0.0262881	1498.4	0.0168888	1498.4	0.0235195		1498.4	-0.00575745	1498.4	0.0187572	1498.4	0.0286355	1498.4	0.00639511	1498.4	0.0184151
1498.5	0.0380101	1498.5	0.0357053	1498.5	0.0267172	1498.5	0.0171233	1498.5	0.0235284		1498.5	-0.00647731	1498.5	0.0196992	1498.5	0.0288269	1498.5	0.00699572	1498.5	0.0193027
1498.6	0.0378359	1498.6	0.0352117	1498.6	0.0273589	1498.6	0.0160567	1498.6	0.0234759		1498.6	-0.00680777	1498.6	0.0191042	1498.6	0.0286811	1498.6	0.00742967	1498.6	0.0186254
1498.7	0.0384012	1498.7	0.0347313	1498.7	0.026817	1498.7	0.0165608	1498.7	0.0241311		1498.7	-0.00683401	1498.7	0.0192751	1498.7	0.0281605	1498.7	0.00757608	1498.7	0.0186042
1498.8	0.0382653	1498.8	0.0343398	1498.8	0.0259592	1498.8	0.0156919	1498.8	0.0241508		1498.8	-0.00758816	1498.8	0.020024	1498.8	0.027473	1498.8	0.00748705	1498.8	0.0183552
1498.9	0.0383889	1498.9	0.0338917	1498.9	0.0255548	1498.9	0.0142173	1498.9	0.0239518		1498.9	-0.00849994	1498.9	0.0206143	1498.9	0.0270896	1498.9	0.00815828	1498.9	0.0189742
1499	0.0385639	1499	0.0337904	1499	0.025757	1499	0.014303	1499	0.0238312		1499	-0.00821807	1499	0.0205292	1499	0.0270393	1499	0.00894791	1499	0.0195961
1499.1	0.0388596	1499.1	0.033304	1499.1	0.0258861	1499.1	0.014571	1499.1	0.0238585		1499.1	-0.0082208	1499.1	0.020779	1499.1	0.0268622	1499.1	0.00949191	1499.1	0.0185787
1499.2	0.0400151	1499.2	0.0331217	1499.2	0.0242901	1499.2	0.0137815	1499.2	0.0231394		1499.2	-0.00798288	1499.2	0.0219576	1499.2	0.0271824	1499.2	0.010288	1499.2	0.0186378
1499.3	0.0390316	1499.3	0.0320159	1499.3	0.0233463	1499.3	0.0124361	1499.3	0.0233682		1499.3	-0.00780325	1499.3	0.0224324	1499.3	0.0267364	1499.3	0.0109995	1499.3	0.0184504
1499.4	0.0387402	1499.4	0.0326366	1499.4	0.0237948	1499.4	0.0122303	1499.4	0.0246918		1499.4	-0.0071483	1499.4	0.022894	1499.4	0.0269015	1499.4	0.0108634	1499.4	0.0194547
1499.5	0.0386831	1499.5	0.0315334	1499.5	0.0231632	1499.5	0.0120357	1499.5	0.0241365		1499.5	-0.00554289	1499.5	0.0237917	1499.5	0.0283183	1499.5	0.011136	1499.5	0.0211467
1499.6	0.038946	1499.6	0.0308259	1499.6	0.0226673	1499.6	0.0123764	1499.6	0.0239597		1499.6	-0.00522755	1499.6	0.0233885	1499.6	0.0277855	1499.6	0.0112981	1499.6	0.0209728
1499.7	0.0393861	1499.7	0.029985	1499.7	0.0222706	1499.7	0.0120671	1499.7	0.0233537		1499.7	-0.00519953	1499.7	0.0233646	1499.7	0.0282072	1499.7	0.0105267	1499.7	0.0207052
1499.8	0.0391994	1499.8	0.0297492	1499.8	0.0226435	1499.8	0.0126277	1499.8	0.0241283		1499.8	-0.00631603	1499.8	0.0216789	1499.8	0.0283319	1499.8	0.00960501	1499.8	0.0191255
1499.9	0.0393754	1499.9	0.0308254	1499.9	0.0240721	1499.9	0.0140949	1499.9	0.0241223		1499.9	-0.00586446	1499.9	0.0206613	1499.9	0.027961	1499.9	0.00955636	1499.9	0.0197341
1500	0.0394851	1500	0.0311643	1500	0.0252966	1500	0.0143452	1500	0.024047		1500	-0.0038248	1500	0.0202345	1500	0.0286962	1500	0.00914188	1500	0.0204523
1500.1	0.0385692	1500.1	0.0305937	1500.1	0.0256573	1500.1	0.0141846	1500.1	0.0236068		1500.1	-0.00444376	1500.1	0.0202921	1500.1	0.0274875	1500.1	0.0080865	1500.1	0.0202139
1500.2	0.0385041	1500.2	0.0311993	1500.2	0.0255256	1500.2	0.0134722	1500.2	0.0235235		1500.2	-0.00463847	1500.2	0.0210901	1500.2	0.0273033	1500.2	0.00788294	1500.2	0.019883
1500.3	0.0398457	1500.3	0.0322899	1500.3	0.0269417	1500.3	0.0145226	1500.3	0.0236289		1500.3	-0.00465328	1500.3	0.0208174	1500.3	0.0271558	1500.3	0.00781008	1500.3	0.0195376
1500.4	0.0405676	1500.4	0.032854	1500.4	0.0278002	1500.4	0.0150633	1500.4	0.0241848		1500.4	-0.00453448	1500.4	0.0189744	1500.4	0.026978	1500.4	0.00646395	1500.4	0.0202821
1500.5	0.0403272	1500.5	0.0325843	1500.5	0.0289307	1500.5	0.0156331	1500.5	0.0231652		1500.5	-0.0056871	1500.5	0.0185453	1500.5	0.0253874	1500.5	0.00648648	1500.5	0.0196901
1500.6	0.0411307	1500.6	0.0319064	1500.6	0.0294791	1500.6	0.0158783	1500.6	0.0227084		1500.6	-0.00496224	1500.6	0.0187892	1500.6	0.0257835	1500.6	0.00714958	1500.6	0.0200029
1500.7	0.0418669	1500.7	0.0322494	1500.7	0.0292778	1500.7	0.0164955	1500.7	0.0223236		1500.7	-0.00519669	1500.7	0.0179609	1500.7	0.0248771	1500.7	0.00635616	1500.7	0.0195018
1500.8	0.0412495	1500.8	0.0313619	1500.8	0.0292718	1500.8	0.0165873	1500.8	0.0216105		1500.8	-0.00372963	1500.8	0.0194447	1500.8	0.0254855	1500.8	0.0077355	1500.8	0.0200092
1500.9	0.0417338	1500.9	0.0309884	1500.9	0.0300391	1500.9	0.0164619	1500.9	0.0214948		1500.9	-0.00326156	1500.9	0.020573	1500.9	0.0256024	1500.9	0.00842182	1500.9	0.0202735
1501	0.0423179	1501	0.0316263	1501	0.0303811	1501	0.0172038	1501	0.0213472		1501	-0.00235902	1501	0.020737	1501	0.0263614	1501	0.0087188	1501	0.0199445
1501.1	0.0435616	1501.1	0.0326433	1501.1	0.0298694	1501.1	0.0166231	1501.1	0.0209254		1501.1	-0.00154136	1501.1	0.0213301	1501.1	0.0262684	1501.1	0.00935646	1501.1	0.0196265
1501.2	0.0439329	1501.2	0.0323386	1501.2	0.0278433	1501.2	0.0152803	1501.2	0.0204021		1501.2	-0.00194328	1501.2	0.0211454	1501.2	0.0255739	1501.2	0.00991503	1501.2	0.0193679
1501.3	0.0422884	1501.3	0.0312589	1501.3	0.0276006	1501.3	0.0139523	1501.3	0.0215514		1501.3	-0.0010487	1501.3	0.0212462	1501.3	0.025355	1501.3	0.0106283	1501.3	0.0202853
1501.4	0.043187	1501.4	0.031567	1501.4	0.0282669	1501.4	0.0146818	1501.4	0.022234		1501.4	-0.00110053	1501.4	0.0215151	1501.4	0.0261328	1501.4	0.00988693	1501.4	0.0205155
1501.5	0.0431623	1501.5	0.0309624	1501.5	0.0277481	1501.5	0.0139546	1501.5	0.0214765		1501.5	-0.0010905	1501.5	0.0214719	1501.5	0.0271108	1501.5	0.0101843	1501.5	0.0208331
1501.6	0.0437229	1501.6	0.0323109	1501.6	0.027624	1501.6	0.0147118	1501.6	0.0226089		1501.6	3.848e-05	1501.6	0.0208297	1501.6	0.0272994	1501.6	0.00941348	1501.6	0.0208489
1501.7	0.0438796	1501.7	0.0328121	1501.7	0.0284495	1501.7	0.0148753	1501.7	0.0230631		1501.7	-0.00031597	1501.7	0.020256	1501.7	0.0262914	1501.7	0.00867807	1501.7	0.0202948
1501.8	0.0433645	1501.8	0.034148	1501.8	0.0295827	1501.8	0.015351	1501.8	0.023578		1501.8	-8.849e-05	1501.8	0.0204433	1501.8	0.0259643	1501.8	0.00830841	1501.8	0.0198183
1501.9	0.0420871	1501.9	0.0340102	1501.9	0.0292076	1501.9	0.0138915	1501.9	0.0226548		1501.9	0.00143215	1501.9	0.0209622	1501.9	0.0272885	1501.9	0.0101416	1501.9	0.0212116
1502	0.0423106	1502	0.0344062	1502	0.0293771	1502	0.0133796	1502	0.0242923		1502	0.00158975	1502	0.0224783	1502	0.0281328	1502	0.0113054	1502	0.0214487
1502.1	0.0424229	1502.1	0.034842	1502.1	0.0289583	1502.1	0.012659	1502.1	0.0245663		1502.1	0.00055526	1502.1	0.0223047	1502.1	0.027708	1502.1	0.0113141	1502.1	0.0211905
1502.2	0.0419293	1502.2	0.034931	1502.2	0.0284852	1502.2	0.0128351	1502.2	0.0247284		1502.2	0.00046083	1502.2	0.0217156	1502.2	0.0292526	1502.2	0.011293	1502.2	0.0210911
1502.3	0.042345	1502.3	0.0339866	1502.3	0.0285753	1502.3	0.013046	1502.3	0.0246109		1502.3	0.00059417	1502.3	0.0217728	1502.3	0.0295422	1502.3	0.0115692	1502.3	0.021886
1502.4	0.0425812	1502.4	0.0343507	1502.4	0.0296515	1502.4	0.0139168	1502.4	0.0253233		1502.4	0.00125158	1502.4	0.0216561	1502.4	0.0298779	1502.4	0.0117629	1502.4	0.0220026
1502.5	0.0429054	1502.5	0.0343779	1502.5	0.0295576	1502.5	0.0153419	1502.5	0.0270219		1502.5	0.0010224	1502.5	0.0217638	1502.5	0.0287097	1502.5	0.0110641	1502.5	0.0202751
1502.6	0.0443145	1502.6	0.0346735	1502.6	0.0293373	1502.6	0.0160858	1502.6	0.0284134		1502.6	0.0025183	1502.6	0.0235443	1502.6	0.030138	1502.6	0.012798	1502.6	0.0213628
1502.7	0.0445096	1502.7	0.0341261	1502.7	0.0289315	1502.7	0.0158028	1502.7	0.029029		1502.7	0.00278556	1502.7	0.0230703	1502.7	0.0296948	1502.7	0.013265	1502.7	0.0212027
1502.8	0.0447767	1502.8	0.0338644	1502.8	0.0286812	1502.8	0.0166114	1502.8	0.0300449		1502.8	0.00403752	1502.8	0.0245779	1502.8	0.0311455	1502.8	0.0142694	1502.8	0.0210116
1502.9	0.0446557	1502.9	0.0340321	1502.9	0.0288926	1502.9	0.0169103	1502.9	0.0304308		1502.9	0.00386266	1502.9	0.0237508	1502.9	0.0306636	1502.9	0.0146533	1502.9	0.020564
1503	0.0443728	1503	0.0347808	1503	0.0285482	1503	0.017305	1503	0.031011		1503	0.00472163	1503	0.0232444	1503	0.0311162	1503	0.0146358	1503	0.021174
1503.1	0.0448358	1503.1	0.0343942	1503.1	0.0269701	1503.1	0.0162618	1503.1	0.0304409		1503.1	0.00410265	1503.1	0.0232705	1503.1	0.0306987	1503.1	0.0143237	1503.1	0.0209213
1503.2	0.0438792	1503.2	0.0330931	1503.2	0.0259175	1503.2	0.0154393	1503.2	0.0297548		1503.2	0.00298871	1503.2	0.02215	1503.2	0.0301341	1503.2	0.0133201	1503.2	0.0199315
1503.3	0.0440446	1503.3	0.0331413	1503.3	0.0259381	1503.3	0.0155269	1503.3	0.0291745		1503.3	0.00389208	1503.3	0.0222344	1503.3	0.0301926	1503.3	0.0129366	1503.3	0.019741
1503.4	0.0449909	1503.4	0.0343736	1503.4	0.0254771	1503.4	0.0161582	1503.4	0.0284749		1503.4	0.00398242	1503.4	0.0222903	1503.4	0.0297902	1503.4	0.010938	1503.4	0.019076
1503.5	0.0452958	1503.5	0.0342145	1503.5	0.0248341	1503.5	0.0154564	1503.5	0.02718		1503.5	0.00359619	1503.5	0.0214571	1503.5	0.0291422	1503.5	0.0096416	1503.5	0.0193202
1503.6	0.0459133	1503.6	0.0352958	1503.6	0.0243637	1503.6	0.015613	1503.6	0.0267424		1503.6	0.00493908	1503.6	0.0224142	1503.6	0.0296662	1503.6	0.0100956	1503.6	0.0202254
1503.7	0.0454295	1503.7	0.0346479	1503.7	0.0246505	1503.7	0.0146644	1503.7	0.0253176		1503.7	0.00396957	1503.7	0.022112	1503.7	0.0285308	1503.7	0.00932459	1503.7	0.0190348
1503.8	0.0446783	1503.8	0.0342835	1503.8	0.0248904	1503.8	0.0136553	1503.8	0.0240563		1503.8	0.00405485	1503.8	0.022869	1503.8	0.0288681	1503.8	0.00897587	1503.8	0.018089
1503.9	0.043861	1503.9	0.0329874	1503.9	0.0250821	1503.9	0.0120834	1503.9	0.023105		1503.9	0.00452625	1503.9	0.02282	1503.9	0.0308197	1503.9	0.00952558	1503.9	0.0184587
1504	0.0436622	1504	0.0325206	1504	0.025381	1504	0.0118199	1504	0.0228579		1504	0.00512376	1504	0.0237105	1504	0.0304414	1504	0.00918293	1504	0.0179856
1504.1	0.0434831	1504.1	0.0323489	1504.1	0.0253051	1504.1	0.0112392	1504.1	0.0215707		1504.1	0.00534622	1504.1	0.0226039	1504.1	0.0297682	1504.1	0.00841507	1504.1	0.0173078
1504.2	0.0438752	1504.2	0.0320517	1504.2	0.0271643	1504.2	0.0121898	1504.2	0.0210597		1504.2	0.0053939	1504.2	0.0232153	1504.2	0.0299294	1504.2	0.00815371	1504.2	0.0165712
1504.3	0.0448238	1504.3	0.0320515	1504.3	0.0278253	1504.3	0.0121538	1504.3	0.0212945		1504.3	0.00563495	1504.3	0.0241399	1504.3	0.028772	1504.3	0.00858908	1504.3	0.0171777
1504.4	0.0449264	1504.4	0.0322109	1504.4	0.029589	1504.4	0.012593	1504.4	0.0220387		1504.4	0.00549367	1504.4	0.0247153	1504.4	0.0286682	1504.4	0.00926208	1504.4	0.0165771
1504.5	0.0445372	1504.5	0.0319171	1504.5	0.0293154	1504.5	0.0121387	1504.5	0.0229075		1504.5	0.00628461	1504.5	0.0260866	1504.5	0.0278628	1504.5	0.00929924	1504.5	0.0170725
1504.6	0.0451921	1504.6	0.0323274	1504.6	0.0298067	1504.6	0.0106946	1504.6	0.0225398		1504.6	0.00719521	1504.6	0.0277998	1504.6	0.0281661	1504.6	0.0111217	1504.6	0.019
1504.7	0.0455459	1504.7	0.0330937	1504.7	0.0302823	1504.7	0.0112627	1504.7	0.0232531		1504.7	0.00766784	1504.7	0.0277098	1504.7	0.0279256	1504.7	0.0120121	1504.7	0.0191805
1504.8	0.04538	1504.8	0.033507	1504.8	0.0299258	1504.8	0.0112558	1504.8	0.0232274		1504.8	0.00772329	1504.8	0.0281585	1504.8	0.0288543	1504.8	0.0128618	1504.8	0.0200411
1504.9	0.0454121	1504.9	0.0347655	1504.9	0.0299933	1504.9	0.0108483	1504.9	0.0235042		1504.9	0.00797351	1504.9	0.0287596	1504.9	0.0289947	1504.9	0.0139433	1504.9	0.0212441
1505	0.0461748	1505	0.0359296	1505	0.0301566	1505	0.010839	1505	0.0243683		1505	0.00715416	1505	0.0291297	1505	0.0294153	1505	0.0132208	1505	0.0225564
1505.1	0.0478537	1505.1	0.0376504	1505.1	0.0306169	1505.1	0.0107358	1505.1	0.0245578		1505.1	0.00623638	1505.1	0.0296517	1505.1	0.0299117	1505.1	0.0135029	1505.1	0.0225445
1505.2	0.0484096	1505.2	0.0391111	1505.2	0.031396	1505.2	0.0118537	1505.2	0.0248854		1505.2	0.0062191	1505.2	0.0295814	1505.2	0.0302646	1505.2	0.0133152	1505.2	0.0230714
1505.3	0.0503331	1505.3	0.0409325	1505.3	0.0313477	1505.3	0.0132862	1505.3	0.0249363		1505.3	0.00592719	1505.3	0.0295917	1505.3	0.0301387	1505.3	0.0132451	1505.3	0.0223863
1505.4	0.0504259	1505.4	0.0408943	1505.4	0.0301571	1505.4	0.0129775	1505.4	0.025061		1505.4	0.00460822	1505.4	0.0297339	1505.4	0.0286458	1505.4	0.0119528	1505.4	0.0228215
1505.5	0.0511438	1505.5	0.040713	1505.5	0.0296829	1505.5	0.0128579	1505.5	0.0248716		1505.5	0.00438287	1505.5	0.0294997	1505.5	0.0291565	1505.5	0.0127273	1505.5	0.0231294
1505.6	0.0501996	1505.6	0.040561	1505.6	0.0290054	1505.6	0.0125078	1505.6	0.0240141		1505.6	0.0048406	1505.6	0.0293174	1505.6	0.0293797	1505.6	0.0145388	1505.6	0.0226798
1505.7	0.0499791	1505.7	0.0400072	1505.7	0.0290959	1505.7	0.0138578	1505.7	0.0248479		1505.7	0.00436474	1505.7	0.028915	1505.7	0.0285442	1505.7	0.0134308	1505.7	0.0217101
1505.8	0.0495818	1505.8	0.0392794	1505.8	0.0283974	1505.8	0.0144471	1505.8	0.0253919		1505.8	0.0051104	1505.8	0.0288281	1505.8	0.0285214	1505.8	0.0129679	1505.8	0.0204361
1505.9	0.0496102	1505.9	0.038007	1505.9	0.0278599	1505.9	0.0151075	1505.9	0.0244475		1505.9	0.00556413	1505.9	0.0271921	1505.9	0.0293744	1505.9	0.0132394	1505.9	0.0201989
1506	0.0489613	1506	0.0375674	1506	0.0271823	1506	0.0152395	1506	0.0243947		1506	0.00583771	1506	0.0266959	1506	0.0288563	1506	0.0130671	1506	0.0195915
1506.1	0.049867	1506.1	0.03901	1506.1	0.0283932	1506.1	0.0168901	1506.1	0.0250705		1506.1	0.00586719	1506.1	0.026789	1506.1	0.0290261	1506.1	0.0127446	1506.1	0.0193474
1506.2	0.0493933	1506.2	0.0378408	1506.2	0.028134	1506.2	0.0175369	1506.2	0.0246878		1506.2	0.00547041	1506.2	0.0262492	1506.2	0.0284622	1506.2	0.0123591	1506.2	0.0190156
1506.3	0.0494731	1506.3	0.0372093	1506.3	0.0280234	1506.3	0.0178827	1506.3	0.0249254		1506.3	0.00558333	1506.3	0.0265193	1506.3	0.029198	1506.3	0.0125434	1506.3	0.0204329
1506.4	0.048809	1506.4	0.0361559	1506.4	0.0286901	1506.4	0.01742	1506.4	0.0245778		1506.4	0.0054306	1506.4	0.0259842	1506.4	0.0292335	1506.4	0.0127935	1506.4	0.0208639
1506.5	0.0480645	1506.5	0.0346497	1506.5	0.0278642	1506.5	0.0159643	1506.5	0.0235628		1506.5	0.00613106	1506.5	0.0274199	1506.5	0.0300379	1506.5	0.0130069	1506.5	0.0223761
1506.6	0.0491209	1506.6	0.034505	1506.6	0.0282063	1506.6	0.0158754	1506.6	0.0230653		1506.6	0.00628539	1506.6	0.0285308	1506.6	0.0310904	1506.6	0.013602	1506.6	0.022975
1506.7	0.049924	1506.7	0.0343644	1506.7	0.0286334	1506.7	0.0163505	1506.7	0.0232719		1506.7	0.00633323	1506.7	0.0282607	1506.7	0.0320266	1506.7	0.0128511	1506.7	0.0228909
1506.8	0.0501962	1506.8	0.034271	1506.8	0.0288008	1506.8	0.014784	1506.8	0.0222101		1506.8	0.00718223	1506.8	0.0294599	1506.8	0.0333793	1506.8	0.012806	1506.8	0.0242573
1506.9	0.0509019	1506.9	0.0353022	1506.9	0.0295799	1506.9	0.0153906	1506.9	0.0231867		1506.9	0.00686865	1506.9	0.0291721	1506.9	0.0332053	1506.9	0.0111623	1506.9	0.0234752
1507	0.0508933	1507	0.035214	1507	0.0307429	1507	0.0154078	1507	0.0233789		1507	0.00734598	1507	0.0284548	1507	0.0328379	1507	0.0102311	1507	0.0227251
1507.1	0.0524432	1507.1	0.0364674	1507.1	0.0327902	1507.1	0.0161255	1507.1	0.0236764		1507.1	0.0077606	1507.1	0.0285519	1507.1	0.0336989	1507.1	0.0101967	1507.1	0.0227924
1507.2	0.0525428	1507.2	0.0371515	1507.2	0.0337063	1507.2	0.0163182	1507.2	0.0240571		1507.2	0.00820057	1507.2	0.0289697	1507.2	0.0337544	1507.2	0.00994679	1507.2	0.0226398
1507.3	0.0528249	1507.3	0.0374943	1507.3	0.0339584	1507.3	0.0168984	1507.3	0.0235949		1507.3	0.00759445	1507.3	0.0286148	1507.3	0.0320765	1507.3	0.00930184	1507.3	0.0217996
1507.4	0.0521822	1507.4	0.037811	1507.4	0.0333892	1507.4	0.0161841	1507.4	0.0233939		1507.4	0.00852929	1507.4	0.0294727	1507.4	0.0321126	1507.4	0.00939184	1507.4	0.0227944
1507.5	0.0529321	1507.5	0.0390788	1507.5	0.0357447	1507.5	0.0175227	1507.5	0.0241691		1507.5	0.0104154	1507.5	0.0300909	1507.5	0.0333963	1507.5	0.0116501	1507.5	0.023312
1507.6	0.0525651	1507.6	0.0387592	1507.6	0.0346573	1507.6	0.0170051	1507.6	0.0233264		1507.6	0.0103333	1507.6	0.0298977	1507.6	0.0324181	1507.6	0.0121853	1507.6	0.022947
1507.7	0.0532953	1507.7	0.0394561	1507.7	0.0344436	1507.7	0.0178766	1507.7	0.0245514		1507.7	0.0102898	1507.7	0.0305083	1507.7	0.0323129	1507.7	0.0118643	1507.7	0.0232158
1507.8	0.0531744	1507.8	0.0399189	1507.8	0.0341252	1507.8	0.0172972	1507.8	0.0238936		1507.8	0.00960629	1507.8	0.0299602	1507.8	0.0321437	1507.8	0.0113391	1507.8	0.0212009
1507.9	0.0535781	1507.9	0.0404276	1507.9	0.0340898	1507.9	0.0175753	1507.9	0.0235601		1507.9	0.00833742	1507.9	0.0287486	1507.9	0.0312457	1507.9	0.0107821	1507.9	0.0210323
1508	0.0534057	1508	0.0426245	1508	0.0348952	1508	0.018433	1508	0.0248327		1508	0.00825447	1508	0.0289232	1508	0.030615	1508	0.0107351	1508	0.0207769
1508.1	0.0531442	1508.1	0.0427592	1508.1	0.035021	1508.1	0.0201972	1508.1	0.0248252		1508.1	0.00840918	1508.1	0.0292362	1508.1	0.0302681	1508.1	0.0118496	1508.1	0.0210713
1508.2	0.0532091	1508.2	0.0416029	1508.2	0.03367	1508.2	0.0198988	1508.2	0.0245401		1508.2	0.00796528	1508.2	0.0277798	1508.2	0.0298225	1508.2	0.0117243	1508.2	0.020672
1508.3	0.0534686	1508.3	0.040699	1508.3	0.0336335	1508.3	0.0194687	1508.3	0.0248236		1508.3	0.00731962	1508.3	0.0278591	1508.3	0.0308307	1508.3	0.0128943	1508.3	0.0210684
1508.4	0.0525337	1508.4	0.0390595	1508.4	0.0317767	1508.4	0.0173023	1508.4	0.0237701		1508.4	0.00577871	1508.4	0.0274151	1508.4	0.0304448	1508.4	0.0131253	1508.4	0.0208033
1508.5	0.0524588	1508.5	0.0383037	1508.5	0.0311427	1508.5	0.0172339	1508.5	0.0231221		1508.5	0.00623497	1508.5	0.0290879	1508.5	0.0311803	1508.5	0.0132749	1508.5	0.0205839
1508.6	0.0535861	1508.6	0.0384759	1508.6	0.0303873	1508.6	0.0172116	1508.6	0.0229138		1508.6	0.00646412	1508.6	0.0285227	1508.6	0.0303695	1508.6	0.0130462	1508.6	0.0201962
1508.7	0.0535916	1508.7	0.0379577	1508.7	0.0300734	1508.7	0.0170371	1508.7	0.0223838		1508.7	0.00693711	1508.7	0.0279437	1508.7	0.0300726	1508.7	0.0124886	1508.7	0.0196452
1508.8	0.0530801	1508.8	0.0380487	1508.8	0.028727	1508.8	0.0169401	1508.8	0.0211675		1508.8	0.00855586	1508.8	0.028898	1508.8	0.0303988	1508.8	0.0130216	1508.8	0.0199774
1508.9	0.0531465	1508.9	0.0383058	1508.9	0.0291934	1508.9	0.0169589	1508.9	0.0222184		1508.9	0.00724475	1508.9	0.0277795	1508.9	0.0296887	1508.9	0.011515	1508.9	0.0184623
1509	0.0530455	1509	0.0377616	1509	0.0287977	1509	0.0168029	1509	0.0219291		1509	0.00852871	1509	0.0282479	1509	0.0307766	1509	0.0132494	1509	0.019719
1509.1	0.0536052	1509.1	0.0386415	1509.1	0.0290842	1509.1	0.0172327	1509.1	0.0222561		1509.1	0.00838988	1509.1	0.0292808	1509.1	0.0319345	1509.1	0.0140896	1509.1	0.0207766
1509.2	0.0532723	1509.2	0.0387032	1509.2	0.0289141	1509.2	0.0174631	1509.2	0.0217545		1509.2	0.00926762	1509.2	0.0306214	1509.2	0.0332571	1509.2	0.0153119	1509.2	0.0218785
1509.3	0.0541831	1509.3	0.0389326	1509.3	0.0283938	1509.3	0.0178826	1509.3	0.0211907		1509.3	0.00899386	1509.3	0.0308044	1509.3	0.0319814	1509.3	0.0151561	1509.3	0.0231824
1509.4	0.0548786	1509.4	0.039586	1509.4	0.0291481	1509.4	0.0184601	1509.4	0.0215137		1509.4	0.00963347	1509.4	0.0318648	1509.4	0.0330315	1509.4	0.0151025	1509.4	0.0252435
1509.5	0.0557704	1509.5	0.0405177	1509.5	0.0304364	1509.5	0.018327	1509.5	0.0218581		1509.5	0.00888765	1509.5	0.0323366	1509.5	0.0326795	1509.5	0.0155065	1509.5	0.0250167
1509.6	0.0555755	1509.6	0.0405561	1509.6	0.0294477	1509.6	0.0169428	1509.6	0.0208315		1509.6	0.00829034	1509.6	0.0320162	1509.6	0.032053	1509.6	0.0149743	1509.6	0.0251602
1509.7	0.0555211	1509.7	0.0407842	1509.7	0.0310505	1509.7	0.0163479	1509.7	0.0217526		1509.7	0.00712041	1509.7	0.0324504	1509.7	0.0320889	1509.7	0.0147027	1509.7	0.024256
1509.8	0.055343	1509.8	0.0412826	1509.8	0.0325589	1509.8	0.0168063	1509.8	0.0222033		1509.8	0.00576739	1509.8	0.0319394	1509.8	0.0313691	1509.8	0.0132496	1509.8	0.0227556
1509.9	0.056329	1509.9	0.0419105	1509.9	0.0336426	1509.9	0.01706	1509.9	0.0229642		1509.9	0.00663388	1509.9	0.0312233	1509.9	0.0314558	1509.9	0.0134062	1509.9	0.0228985
1510	0.0562641	1510	0.0423989	1510	0.0345448	1510	0.0176497	1510	0.0230337		1510	0.00755065	1510	0.0311642	1510	0.0318897	1510	0.0137445	1510	0.0231662
1510.1	0.0566307	1510.1	0.0421131	1510.1	0.03534	1510.1	0.0176264	1510.1	0.0245572		1510.1	0.00761963	1510.1	0.031185	1510.1	0.0319409	1510.1	0.0134933	1510.1	0.0225697
1510.2	0.0567655	1510.2	0.0422785	1510.2	0.0350591	1510.2	0.0163646	1510.2	0.0254773		1510.2	0.00751448	1510.2	0.0293256	1510.2	0.0309198	1510.2	0.0118226	1510.2	0.0211403
1510.3	0.0569004	1510.3	0.0427563	1510.3	0.0352381	1510.3	0.0158379	1510.3	0.0263892		1510.3	0.0073656	1510.3	0.0290901	1510.3	0.03103	1510.3	0.010945	1510.3	0.0196685
1510.4	0.0570372	1510.4	0.0435205	1510.4	0.0351593	1510.4	0.0171424	1510.4	0.027102		1510.4	0.00739733	1510.4	0.0288669	1510.4	0.029854	1510.4	0.0100355	1510.4	0.0193084
1510.5	0.0570911	1510.5	0.044027	1510.5	0.0355525	1510.5	0.0183669	1510.5	0.028118		1510.5	0.00787875	1510.5	0.0290856	1510.5	0.02997	1510.5	0.00862335	1510.5	0.0186437
1510.6	0.0570778	1510.6	0.043455	1510.6	0.0345058	1510.6	0.0176834	1510.6	0.0282173		1510.6	0.00776934	1510.6	0.0279937	1510.6	0.0293292	1510.6	0.00732286	1510.6	0.0183287
1510.7	0.0565016	1510.7	0.0433568	1510.7	0.0345543	1510.7	0.0183637	1510.7	0.0276366		1510.7	0.00876326	1510.7	0.0283509	1510.7	0.0296796	1510.7	0.00722574	1510.7	0.0184271
1510.8	0.0561189	1510.8	0.0439858	1510.8	0.0341265	1510.8	0.0181887	1510.8	0.0282736		1510.8	0.010202	1510.8	0.0302046	1510.8	0.0313543	1510.8	0.00867338	1510.8	0.018925
1510.9	0.0563369	1510.9	0.043557	1510.9	0.0336754	1510.9	0.0174203	1510.9	0.0286537		1510.9	0.00983266	1510.9	0.0293739	1510.9	0.0313184	1510.9	0.00822391	1510.9	0.0189388
1511	0.0562771	1511	0.0437458	1511	0.0327982	1511	0.0179321	1511	0.0290103		1511	0.0116169	1511	0.0301562	1511	0.031626	1511	0.00958913	1511	0.0206977
1511.1	0.0562402	1511.1	0.0445585	1511.1	0.0332353	1511.1	0.0184101	1511.1	0.0286619		1511.1	0.0116675	1511.1	0.0306666	1511.1	0.0312265	1511.1	0.010137	1511.1	0.0205744
1511.2	0.0566791	1511.2	0.0447948	1511.2	0.032525	1511.2	0.0182279	1511.2	0.0278558		1511.2	0.0120893	1511.2	0.0313653	1511.2	0.0316051	1511.2	0.0103738	1511.2	0.0220418
1511.3	0.0568104	1511.3	0.045079	1511.3	0.0317341	1511.3	0.017787	1511.3	0.0269974		1511.3	0.0122392	1511.3	0.0309155	1511.3	0.0307611	1511.3	0.00982906	1511.3	0.0226387
1511.4	0.0561399	1511.4	0.0450711	1511.4	0.0321249	1511.4	0.0183781	1511.4	0.0266242		1511.4	0.0114267	1511.4	0.0312922	1511.4	0.0311242	1511.4	0.00961951	1511.4	0.0226569
1511.5	0.0565025	1511.5	0.0450708	1511.5	0.0327771	1511.5	0.0178324	1511.5	0.0256656		1511.5	0.0116517	1511.5	0.0316926	1511.5	0.0313672	1511.5	0.0103863	1511.5	0.0226043
1511.6	0.0560803	1511.6	0.0442535	1511.6	0.032766	1511.6	0.0177505	1511.6	0.0243267		1511.6	0.0122093	1511.6	0.0317207	1511.6	0.0318496	1511.6	0.0115787	1511.6	0.0227601
1511.7	0.0560334	1511.7	0.044478	1511.7	0.0326833	1511.7	0.0170691	1511.7	0.023288		1511.7	0.0123058	1511.7	0.0325266	1511.7	0.0331149	1511.7	0.0124906	1511.7	0.022952
1511.8	0.0558319	1511.8	0.0442412	1511.8	0.0325285	1511.8	0.0171787	1511.8	0.0223121		1511.8	0.0122746	1511.8	0.0323872	1511.8	0.0339007	1511.8	0.0122822	1511.8	0.0232854
1511.9	0.0569774	1511.9	0.0439759	1511.9	0.0326541	1511.9	0.0168741	1511.9	0.0214994		1511.9	0.0127578	1511.9	0.0327281	1511.9	0.0350245	1511.9	0.0131301	1511.9	0.0243429
1512	0.0581741	1512	0.0450241	1512	0.0329638	1512	0.0171326	1512	0.0222864		1512	0.0115303	1512	0.032634	1512	0.0341648	1512	0.0123908	1512	0.0246568
1512.1	0.0595325	1512.1	0.046295	1512.1	0.0346994	1512.1	0.0172086	1512.1	0.0233896		1512.1	0.0112323	1512.1	0.0320757	1512.1	0.0344315	1512.1	0.0117997	1512.1	0.0241266
1512.2	0.0594486	1512.2	0.0463743	1512.2	0.0345434	1512.2	0.0177722	1512.2	0.0235817		1512.2	0.010765	1512.2	0.0310905	1512.2	0.0351653	1512.2	0.0116901	1512.2	0.023794
1512.3	0.0597575	1512.3	0.046592	1512.3	0.0349088	1512.3	0.018481	1512.3	0.0232338		1512.3	0.00999981	1512.3	0.0308744	1512.3	0.0360352	1512.3	0.0112259	1512.3	0.0231702
1512.4	0.0603902	1512.4	0.0457087	1512.4	0.0348874	1512.4	0.0191963	1512.4	0.0239056		1512.4	0.00994805	1512.4	0.0312975	1512.4	0.0362107	1512.4	0.012132	1512.4	0.02368
1512.5	0.0605021	1512.5	0.0451959	1512.5	0.0351419	1512.5	0.0186119	1512.5	0.023775		1512.5	0.00920243	1512.5	0.0317987	1512.5	0.0360042	1512.5	0.0107031	1512.5	0.0234785
1512.6	0.0611751	1512.6	0.0445999	1512.6	0.0355811	1512.6	0.0181684	1512.6	0.0243627		1512.6	0.00902951	1512.6	0.0314461	1512.6	0.0358742	1512.6	0.0109543	1512.6	0.0233873
1512.7	0.0619983	1512.7	0.0453824	1512.7	0.0357611	1512.7	0.0180571	1512.7	0.0252247		1512.7	0.0097631	1512.7	0.0328566	1512.7	0.0352053	1512.7	0.0116058	1512.7	0.0242078
1512.8	0.0625407	1512.8	0.0445817	1512.8	0.0353812	1512.8	0.0179649	1512.8	0.0260964		1512.8	0.0101198	1512.8	0.033625	1512.8	0.0352659	1512.8	0.0130173	1512.8	0.0234096
1512.9	0.0627954	1512.9	0.0421922	1512.9	0.0336147	1512.9	0.0166239	1512.9	0.0261804		1512.9	0.00999	1512.9	0.0322417	1512.9	0.0342847	1512.9	0.0124008	1512.9	0.0232668
1513	0.0624158	1513	0.0419453	1513	0.0335314	1513	0.017077	1513	0.0270416		1513	0.00964272	1513	0.031739	1513	0.0332662	1513	0.0117679	1513	0.0227171
1513.1	0.0624535	1513.1	0.0408348	1513.1	0.0324549	1513.1	0.0163386	1513.1	0.0264492		1513.1	0.00886685	1513.1	0.0308981	1513.1	0.0325464	1513.1	0.010785	1513.1	0.0217479
1513.2	0.0622373	1513.2	0.0396504	1513.2	0.0315526	1513.2	0.0154125	1513.2	0.0259821		1513.2	0.0100077	1513.2	0.0306636	1513.2	0.032332	1513.2	0.0102307	1513.2	0.0217748
1513.3	0.0620128	1513.3	0.039726	1513.3	0.0312963	1513.3	0.0159652	1513.3	0.0254953		1513.3	0.00981325	1513.3	0.0295854	1513.3	0.0313928	1513.3	0.00953154	1513.3	0.0207557
1513.4	0.0617957	1513.4	0.0384979	1513.4	0.0306258	1513.4	0.0160897	1513.4	0.0246481		1513.4	0.00993226	1513.4	0.0301792	1513.4	0.0313362	1513.4	0.0100468	1513.4	0.020427
1513.5	0.0632731	1513.5	0.0391863	1513.5	0.0311397	1513.5	0.017646	1513.5	0.0250934		1513.5	0.0111728	1513.5	0.0307084	1513.5	0.0310067	1513.5	0.00981721	1513.5	0.0201655
1513.6	0.0623297	1513.6	0.0397064	1513.6	0.0303237	1513.6	0.0176266	1513.6	0.0244299		1513.6	0.0116256	1513.6	0.0316037	1513.6	0.0314889	1513.6	0.0111563	1513.6	0.0199415
1513.7	0.0615679	1513.7	0.040169	1513.7	0.0296561	1513.7	0.0175167	1513.7	0.0242674		1513.7	0.0116632	1513.7	0.0318399	1513.7	0.0310934	1513.7	0.0112922	1513.7	0.0203724
1513.8	0.0614676	1513.8	0.0402854	1513.8	0.0304011	1513.8	0.0181331	1513.8	0.0252066		1513.8	0.0113239	1513.8	0.0315343	1513.8	0.0307577	1513.8	0.010492	1513.8	0.0201592
1513.9	0.0623827	1513.9	0.0423872	1513.9	0.0312374	1513.9	0.0193912	1513.9	0.0264915		1513.9	0.0105071	1513.9	0.0312393	1513.9	0.029832	1513.9	0.0106834	1513.9	0.0208604
1514	0.0620114	1514	0.044056	1514	0.0309431	1514	0.0193083	1514	0.0257798		1514	0.00988652	1514	0.0315207	1514	0.0290169	1514	0.0113717	1514	0.0208003
1514.1	0.061836	1514.1	0.0454408	1514.1	0.0326292	1514.1	0.0199738	1514.1	0.0261746		1514.1	0.0104854	1514.1	0.0313534	1514.1	0.0295725	1514.1	0.0120116	1514.1	0.0209645
1514.2	0.0609696	1514.2	0.0460715	1514.2	0.0329185	1514.2	0.0195176	1514.2	0.0261543		1514.2	0.0109078	1514.2	0.0317341	1514.2	0.0297417	1514.2	0.0128305	1514.2	0.0212915
1514.3	0.0613452	1514.3	0.0482268	1514.3	0.0341034	1514.3	0.0194104	1514.3	0.026157		1514.3	0.0110973	1514.3	0.0320934	1514.3	0.0291449	1514.3	0.0135147	1514.3	0.0213608
1514.4	0.0621655	1514.4	0.0496122	1514.4	0.0350575	1514.4	0.019651	1514.4	0.0270335		1514.4	0.012379	1514.4	0.0339094	1514.4	0.0297668	1514.4	0.0149435	1514.4	0.0222692
1514.5	0.061629	1514.5	0.0514445	1514.5	0.0357163	1514.5	0.01955	1514.5	0.0268655		1514.5	0.0115063	1514.5	0.034439	1514.5	0.0291122	1514.5	0.0143541	1514.5	0.0225211
1514.6	0.0621525	1514.6	0.0532261	1514.6	0.0363257	1514.6	0.0192896	1514.6	0.0284357		1514.6	0.0120573	1514.6	0.0345027	1514.6	0.0292395	1514.6	0.015305	1514.6	0.0225311
1514.7	0.0622101	1514.7	0.0536461	1514.7	0.0359973	1514.7	0.0192404	1514.7	0.0284529		1514.7	0.012558	1514.7	0.0352677	1514.7	0.028946	1514.7	0.0155543	1514.7	0.0229433
1514.8	0.0612583	1514.8	0.0519506	1514.8	0.0350281	1514.8	0.0191901	1514.8	0.0282563		1514.8	0.0124352	1514.8	0.0350228	1514.8	0.0300564	1514.8	0.01638	1514.8	0.0226479
1514.9	0.0612389	1514.9	0.0515167	1514.9	0.0345369	1514.9	0.0193729	1514.9	0.0283799		1514.9	0.0145324	1514.9	0.0351781	1514.9	0.0314868	1514.9	0.0169626	1514.9	0.0234745
1515	0.0617695	1515	0.0520667	1515	0.0347917	1515	0.0198402	1515	0.0291157		1515	0.0145448	1515	0.0343801	1515	0.0325035	1515	0.0155192	1515	0.0230053
1515.1	0.0624346	1515.1	0.0512386	1515.1	0.0342501	1515.1	0.0189268	1515.1	0.028771		1515.1	0.0150831	1515.1	0.0348887	1515.1	0.0336645	1515.1	0.0151459	1515.1	0.0227447
1515.2	0.0626615	1515.2	0.0525299	1515.2	0.0349047	1515.2	0.0194376	1515.2	0.0289447		1515.2	0.0160703	1515.2	0.0348075	1515.2	0.0342168	1515.2	0.0150069	1515.2	0.0225609
1515.3	0.0636656	1515.3	0.0526601	1515.3	0.0348735	1515.3	0.0195863	1515.3	0.0285138		1515.3	0.0164424	1515.3	0.035417	1515.3	0.0353074	1515.3	0.0152083	1515.3	0.0231669
1515.4	0.0644514	1515.4	0.0516216	1515.4	0.0345567	1515.4	0.0194602	1515.4	0.0278055		1515.4	0.0172154	1515.4	0.0361141	1515.4	0.0361962	1515.4	0.0155981	1515.4	0.0228774
1515.5	0.0657588	1515.5	0.0525639	1515.5	0.0361516	1515.5	0.0213455	1515.5	0.0288235		1515.5	0.0168735	1515.5	0.0357222	1515.5	0.0356032	1515.5	0.0147406	1515.5	0.0218102
1515.6	0.0642965	1515.6	0.0514797	1515.6	0.0353336	1515.6	0.0208659	1515.6	0.0273357		1515.6	0.0177308	1515.6	0.0366055	1515.6	0.0370107	1515.6	0.0159109	1515.6	0.0224279
1515.7	0.0644746	1515.7	0.0500691	1515.7	0.0355831	1515.7	0.0207524	1515.7	0.0268288		1515.7	0.0168106	1515.7	0.0361046	1515.7	0.0362596	1515.7	0.0149977	1515.7	0.0216624
1515.8	0.0647538	1515.8	0.0501446	1515.8	0.0363183	1515.8	0.021055	1515.8	0.0272976		1515.8	0.0162947	1515.8	0.0358102	1515.8	0.0365771	1515.8	0.0149653	1515.8	0.0217614
1515.9	0.0653963	1515.9	0.0506012	1515.9	0.0373161	1515.9	0.0216509	1515.9	0.0270661		1515.9	0.0152998	1515.9	0.0358469	1515.9	0.035925	1515.9	0.0156794	1515.9	0.0217538
1516	0.0661715	1516	0.0498829	1516	0.0379223	1516	0.0210585	1516	0.0263998		1516	0.0153415	1516	0.0370066	1516	0.0364236	1516	0.0165734	1516	0.0218073
1516.1	0.0670654	1516.1	0.0487768	1516.1	0.0390287	1516.1	0.0213789	1516.1	0.0275508		1516.1	0.0145633	1516.1	0.036546	1516.1	0.03477	1516.1	0.0152803	1516.1	0.0208929
1516.2	0.0664715	1516.2	0.0478576	1516.2	0.0391342	1516.2	0.0203852	1516.2	0.0270352		1516.2	0.0150953	1516.2	0.0372413	1516.2	0.0344882	1516.2	0.0153208	1516.2	0.0204419
1516.3	0.0675662	1516.3	0.049513	1516.3	0.0399528	1516.3	0.0205809	1516.3	0.0277268		1516.3	0.0146946	1516.3	0.0367092	1516.3	0.0337641	1516.3	0.0148627	1516.3	0.0199729
1516.4	0.0675828	1516.4	0.0489478	1516.4	0.0396832	1516.4	0.0201378	1516.4	0.0269017		1516.4	0.0148947	1516.4	0.0365169	1516.4	0.033053	1516.4	0.0136327	1516.4	0.0198989
1516.5	0.0673192	1516.5	0.0498709	1516.5	0.0400301	1516.5	0.0203097	1516.5	0.0271271		1516.5	0.0145612	1516.5	0.0360133	1516.5	0.0312321	1516.5	0.0130788	1516.5	0.0197386
1516.6	0.0678055	1516.6	0.0512647	1516.6	0.0403815	1516.6	0.0204377	1516.6	0.0277935		1516.6	0.0139982	1516.6	0.0353742	1516.6	0.0299867	1516.6	0.0125	1516.6	0.0189936
1516.7	0.0678487	1516.7	0.0514131	1516.7	0.0409599	1516.7	0.0216254	1516.7	0.0283522		1516.7	0.0152046	1516.7	0.0361931	1516.7	0.0303942	1516.7	0.0130147	1516.7	0.0199548
1516.8	0.0679289	1516.8	0.0507601	1516.8	0.0406791	1516.8	0.0215848	1516.8	0.0289019		1516.8	0.0153579	1516.8	0.0371186	1516.8	0.0305317	1516.8	0.0126925	1516.8	0.0200512
1516.9	0.0691086	1516.9	0.050665	1516.9	0.040509	1516.9	0.0214901	1516.9	0.0289694		1516.9	0.0165854	1516.9	0.0373436	1516.9	0.031508	1516.9	0.0131194	1516.9	0.0210545
1517	0.0696656	1517	0.0503429	1517	0.0399054	1517	0.0203417	1517	0.0289782		1517	0.0153581	1517	0.0362039	1517	0.0315598	1517	0.0122011	1517	0.0213871
1517.1	0.0697055	1517.1	0.0504372	1517.1	0.0400616	1517.1	0.0205946	1517.1	0.0291945		1517.1	0.0162612	1517.1	0.0371118	1517.1	0.0325317	1517.1	0.0130893	1517.1	0.0219763
1517.2	0.0697076	1517.2	0.0514782	1517.2	0.0393896	1517.2	0.0196389	1517.2	0.029322		1517.2	0.0168378	1517.2	0.0365211	1517.2	0.032414	1517.2	0.0123937	1517.2	0.023181
1517.3	0.0709731	1517.3	0.0521481	1517.3	0.040484	1517.3	0.0197568	1517.3	0.029813		1517.3	0.0166692	1517.3	0.0365632	1517.3	0.032102	1517.3	0.0128973	1517.3	0.023528
1517.4	0.0714296	1517.4	0.0536194	1517.4	0.0412887	1517.4	0.0205091	1517.4	0.0308636		1517.4	0.0167464	1517.4	0.0366665	1517.4	0.032985	1517.4	0.0131674	1517.4	0.0233478
1517.5	0.0711284	1517.5	0.0542397	1517.5	0.0419048	1517.5	0.0205887	1517.5	0.0315739		1517.5	0.0178991	1517.5	0.0370175	1517.5	0.0342326	1517.5	0.0136046	1517.5	0.0237465
1517.6	0.0708956	1517.6	0.0542954	1517.6	0.0413611	1517.6	0.0205006	1517.6	0.0309936		1517.6	0.0189304	1517.6	0.0386003	1517.6	0.0359436	1517.6	0.0146208	1517.6	0.0249537
1517.7	0.0723567	1517.7	0.0549455	1517.7	0.0424882	1517.7	0.0209086	1517.7	0.0322147		1517.7	0.0186087	1517.7	0.0387021	1517.7	0.0362892	1517.7	0.0141934	1517.7	0.0248072
1517.8	0.0727449	1517.8	0.0561723	1517.8	0.0430786	1517.8	0.0217079	1517.8	0.0333789		1517.8	0.0192977	1517.8	0.0391293	1517.8	0.0368834	1517.8	0.0148398	1517.8	0.0249395
1517.9	0.0728518	1517.9	0.0563049	1517.9	0.0435885	1517.9	0.021649	1517.9	0.0326927		1517.9	0.0199794	1517.9	0.0388848	1517.9	0.0372524	1517.9	0.0148625	1517.9	0.0243521
1518	0.0734415	1518	0.05578	1518	0.0427128	1518	0.0217819	1518	0.033438		1518	0.0202434	1518	0.0394014	1518	0.0367396	1518	0.014724	1518	0.0243407
1518.1	0.0720961	1518.1	0.0543384	1518.1	0.0412999	1518.1	0.0217647	1518.1	0.0328572		1518.1	0.0206771	1518.1	0.0386337	1518.1	0.0357136	1518.1	0.0136094	1518.1	0.0233232
1518.2	0.0724015	1518.2	0.0556417	1518.2	0.042057	1518.2	0.0225906	1518.2	0.0331317		1518.2	0.0215969	1518.2	0.0382345	1518.2	0.035914	1518.2	0.0147836	1518.2	0.0227421
1518.3	0.0727781	1518.3	0.0572028	1518.3	0.0414685	1518.3	0.0227146	1518.3	0.032193		1518.3	0.0213708	1518.3	0.0372798	1518.3	0.0354324	1518.3	0.014615	1518.3	0.0230502
1518.4	0.0724515	1518.4	0.0570775	1518.4	0.0409258	1518.4	0.0227754	1518.4	0.0313764		1518.4	0.021968	1518.4	0.0385188	1518.4	0.035662	1518.4	0.0151245	1518.4	0.0233846
1518.5	0.0719738	1518.5	0.0575773	1518.5	0.0398091	1518.5	0.0224225	1518.5	0.0318038		1518.5	0.0218109	1518.5	0.0390518	1518.5	0.0354261	1518.5	0.0161353	1518.5	0.0236972
1518.6	0.072148	1518.6	0.0577359	1518.6	0.039028	1518.6	0.0229298	1518.6	0.0319435		1518.6	0.0219915	1518.6	0.0393677	1518.6	0.0354337	1518.6	0.0167715	1518.6	0.023367
1518.7	0.0724916	1518.7	0.0565256	1518.7	0.0383913	1518.7	0.0236787	1518.7	0.0319695		1518.7	0.0217506	1518.7	0.0397449	1518.7	0.0349582	1518.7	0.017411	1518.7	0.023977
1518.8	0.072583	1518.8	0.0547884	1518.8	0.0374375	1518.8	0.0228014	1518.8	0.030581		1518.8	0.0192653	1518.8	0.0400762	1518.8	0.0349509	1518.8	0.0171466	1518.8	0.0244097
1518.9	0.0719753	1518.9	0.054253	1518.9	0.0360332	1518.9	0.02289	1518.9	0.0295186		1518.9	0.0186237	1518.9	0.0390685	1518.9	0.0359773	1518.9	0.0175063	1518.9	0.0249415
1519	0.0717571	1519	0.0534968	1519	0.0353088	1519	0.0227105	1519	0.028774		1519	0.0177714	1519	0.0388409	1519	0.0360469	1519	0.0170594	1519	0.0246475
1519.1	0.0711332	1519.1	0.0526549	1519.1	0.0347713	1519.1	0.0233191	1519.1	0.0285155		1519.1	0.0176417	1519.1	0.0389192	1519.1	0.0359633	1519.1	0.0171499	1519.1	0.0246684
1519.2	0.0706896	1519.2	0.0527871	1519.2	0.0344627	1519.2	0.0216939	1519.2	0.0281707		1519.2	0.015561	1519.2	0.0372871	1519.2	0.0342649	1519.2	0.0151046	1519.2	0.0239486
1519.3	0.0703917	1519.3	0.0532835	1519.3	0.0355996	1519.3	0.0215434	1519.3	0.0283773		1519.3	0.0154401	1519.3	0.038157	1519.3	0.0343369	1519.3	0.0156312	1519.3	0.0237462
1519.4	0.0703645	1519.4	0.053438	1519.4	0.0362654	1519.4	0.0216672	1519.4	0.0295085		1519.4	0.016156	1519.4	0.0394714	1519.4	0.0360601	1519.4	0.0162437	1519.4	0.0255019
1519.5	0.0705589	1519.5	0.0530503	1519.5	0.036944	1519.5	0.0221903	1519.5	0.0297609		1519.5	0.0170325	1519.5	0.0397886	1519.5	0.0359904	1519.5	0.0159392	1519.5	0.0259781
1519.6	0.0710582	1519.6	0.0534378	1519.6	0.0378895	1519.6	0.0227783	1519.6	0.0297993		1519.6	0.0169348	1519.6	0.0393889	1519.6	0.0364729	1519.6	0.0153222	1519.6	0.0255204
1519.7	0.0719054	1519.7	0.0536635	1519.7	0.0379622	1519.7	0.0231143	1519.7	0.030304		1519.7	0.018335	1519.7	0.0392664	1519.7	0.036783	1519.7	0.0152104	1519.7	0.0249439
1519.8	0.0713266	1519.8	0.0530148	1519.8	0.038694	1519.8	0.0235461	1519.8	0.0295601		1519.8	0.0195267	1519.8	0.0386253	1519.8	0.0364457	1519.8	0.0156244	1519.8	0.0235677
1519.9	0.0706249	1519.9	0.0530513	1519.9	0.0386136	1519.9	0.0224792	1519.9	0.0289006		1519.9	0.0196527	1519.9	0.0366771	1519.9	0.0363933	1519.9	0.0149433	1519.9	0.0223454
1520	0.0707297	1520	0.0521292	1520	0.0382234	1520	0.0233286	1520	0.0289621		1520	0.0196701	1520	0.0364143	1520	0.0358409	1520	0.0142436	1520	0.0212579
1520.1	0.069567	1520.1	0.051546	1520.1	0.0381904	1520.1	0.0230009	1520.1	0.027675		1520.1	0.02017	1520.1	0.0356942	1520.1	0.0362495	1520.1	0.0148836	1520.1	0.020773
1520.2	0.0698395	1520.2	0.0511256	1520.2	0.0390478	1520.2	0.0231027	1520.2	0.0282113		1520.2	0.0205415	1520.2	0.0350683	1520.2	0.0369747	1520.2	0.0160421	1520.2	0.0198558
1520.3	0.069378	1520.3	0.0507858	1520.3	0.0397771	1520.3	0.0219743	1520.3	0.0281944		1520.3	0.0217434	1520.3	0.0363562	1520.3	0.0377238	1520.3	0.0167218	1520.3	0.0204453
1520.4	0.0697566	1520.4	0.0499028	1520.4	0.0397937	1520.4	0.0209415	1520.4	0.028463		1520.4	0.0238921	1520.4	0.0379912	1520.4	0.0385559	1520.4	0.0177141	1520.4	0.0207943
1520.5	0.0696515	1520.5	0.0496007	1520.5	0.0392884	1520.5	0.0201505	1520.5	0.0284947		1520.5	0.0245028	1520.5	0.0387928	1520.5	0.039337	1520.5	0.0191131	1520.5	0.0216583
1520.6	0.0704175	1520.6	0.049879	1520.6	0.0400618	1520.6	0.0201655	1520.6	0.0284424		1520.6	0.0243442	1520.6	0.039211	1520.6	0.0391821	1520.6	0.0196792	1520.6	0.0218043
1520.7	0.0711516	1520.7	0.0503084	1520.7	0.0411501	1520.7	0.0212455	1520.7	0.0284661		1520.7	0.0234418	1520.7	0.0396887	1520.7	0.0399226	1520.7	0.0208334	1520.7	0.0223988
1520.8	0.0713999	1520.8	0.0505319	1520.8	0.0411463	1520.8	0.0199966	1520.8	0.0277878		1520.8	0.0222925	1520.8	0.0404608	1520.8	0.0410395	1520.8	0.020699	1520.8	0.0228724
1520.9	0.0718854	1520.9	0.0501937	1520.9	0.0410637	1520.9	0.0204645	1520.9	0.0283887		1520.9	0.0220495	1520.9	0.0409308	1520.9	0.0416058	1520.9	0.0211789	1520.9	0.0229353
1521	0.0731381	1521	0.0511035	1521	0.0414125	1521	0.0209674	1521	0.0287047		1521	0.021887	1521	0.0426536	1521	0.0415358	1521	0.0220025	1521	0.0240546
1521.1	0.0732982	1521.1	0.0519442	1521.1	0.0415763	1521.1	0.0214038	1521.1	0.0287623		1521.1	0.0216691	1521.1	0.0428194	1521.1	0.0416133	1521.1	0.0220183	1521.1	0.0244148
1521.2	0.0731411	1521.2	0.052945	1521.2	0.0425033	1521.2	0.0202064	1521.2	0.0287856		1521.2	0.0208362	1521.2	0.043025	1521.2	0.0414379	1521.2	0.02075	1521.2	0.0248665
1521.3	0.0735195	1521.3	0.0538833	1521.3	0.0430874	1521.3	0.0207998	1521.3	0.0294669		1521.3	0.0214577	1521.3	0.0446003	1521.3	0.0418968	1521.3	0.0214542	1521.3	0.0260266
1521.4	0.0758951	1521.4	0.0562999	1521.4	0.0437646	1521.4	0.0220957	1521.4	0.0311052		1521.4	0.0211784	1521.4	0.0456598	1521.4	0.0429691	1521.4	0.0217963	1521.4	0.0274601
1521.5	0.0765239	1521.5	0.0572435	1521.5	0.0436275	1521.5	0.023098	1521.5	0.0319954		1521.5	0.0218803	1521.5	0.0457951	1521.5	0.0435159	1521.5	0.0214236	1521.5	0.0278816
1521.6	0.0770246	1521.6	0.0576313	1521.6	0.0431997	1521.6	0.0229407	1521.6	0.0325379		1521.6	0.0226081	1521.6	0.045754	1521.6	0.044464	1521.6	0.021396	1521.6	0.0281233
1521.7	0.0780144	1521.7	0.0575217	1521.7	0.0425697	1521.7	0.0236716	1521.7	0.0325888		1521.7	0.0234566	1521.7	0.0457829	1521.7	0.0440012	1521.7	0.02179	1521.7	0.0278645
1521.8	0.0776351	1521.8	0.0578034	1521.8	0.0439237	1521.8	0.0235458	1521.8	0.0322919		1521.8	0.0226791	1521.8	0.0448525	1521.8	0.0429693	1521.8	0.0203371	1521.8	0.0264324
1521.9	0.0788646	1521.9	0.0591967	1521.9	0.0437502	1521.9	0.0230566	1521.9	0.032491		1521.9	0.0212743	1521.9	0.0439091	1521.9	0.0418629	1521.9	0.0185558	1521.9	0.0260611
1522	0.078881	1522	0.0581208	1522	0.0431594	1522	0.0238776	1522	0.0321112		1522	0.0209657	1522	0.0436344	1522	0.0408055	1522	0.0172281	1522	0.0254108
1522.1	0.0777297	1522.1	0.0574889	1522.1	0.0426902	1522.1	0.0229909	1522.1	0.0320644		1522.1	0.0215384	1522.1	0.0423679	1522.1	0.0396942	1522.1	0.0163064	1522.1	0.025762
1522.2	0.0774255	1522.2	0.0572532	1522.2	0.0421359	1522.2	0.0223364	1522.2	0.0329363		1522.2	0.0220782	1522.2	0.0421221	1522.2	0.0400287	1522.2	0.0157717	1522.2	0.0252584
1522.3	0.0768006	1522.3	0.0572989	1522.3	0.0414573	1522.3	0.0211328	1522.3	0.0322443		1522.3	0.0226519	1522.3	0.0430729	1522.3	0.0397812	1522.3	0.0163964	1522.3	0.0259869
1522.4	0.0763471	1522.4	0.0574203	1522.4	0.0402072	1522.4	0.0205791	1522.4	0.0312689		1522.4	0.0239149	1522.4	0.0426368	1522.4	0.0401626	1522.4	0.0164439	1522.4	0.0256332
1522.5	0.0764549	1522.5	0.0582817	1522.5	0.0404577	1522.5	0.0208756	1522.5	0.032114		1522.5	0.0231506	1522.5	0.0421324	1522.5	0.0396281	1522.5	0.0161401	1522.5	0.0258366
1522.6	0.0759047	1522.6	0.058134	1522.6	0.0404953	1522.6	0.020099	1522.6	0.0321617		1522.6	0.0236659	1522.6	0.0420331	1522.6	0.0383607	1522.6	0.0157686	1522.6	0.0251048
1522.7	0.0763175	1522.7	0.0580929	1522.7	0.0410116	1522.7	0.0210465	1522.7	0.032472		1522.7	0.0242048	1522.7	0.0411064	1522.7	0.0374634	1522.7	0.0159668	1522.7	0.0246634
1522.8	0.0757702	1522.8	0.0569134	1522.8	0.0398445	1522.8	0.0198582	1522.8	0.032369		1522.8	0.0233543	1522.8	0.0403957	1522.8	0.0360926	1522.8	0.0158988	1522.8	0.0234359
1522.9	0.0755528	1522.9	0.0562509	1522.9	0.0390741	1522.9	0.0209033	1522.9	0.0324482		1522.9	0.0238597	1522.9	0.0403196	1522.9	0.0360155	1522.9	0.0173521	1522.9	0.0236138
1523	0.0758184	1523	0.0575701	1523	0.0387313	1523	0.0215591	1523	0.0313287		1523	0.0235242	1523	0.0387645	1523	0.0353765	1523	0.0163849	1523	0.0226682
1523.1	0.0756737	1523.1	0.057337	1523.1	0.03867	1523.1	0.0206617	1523.1	0.031042		1523.1	0.0232311	1523.1	0.0382986	1523.1	0.0367981	1523.1	0.0166481	1523.1	0.0226441
1523.2	0.0762715	1523.2	0.0571655	1523.2	0.0389641	1523.2	0.0208661	1523.2	0.03076		1523.2	0.0219848	1523.2	0.038657	1523.2	0.0368261	1523.2	0.016154	1523.2	0.0222085
1523.3	0.0764264	1523.3	0.0574194	1523.3	0.0390564	1523.3	0.0210341	1523.3	0.0299804		1523.3	0.021876	1523.3	0.0388996	1523.3	0.037543	1523.3	0.016499	1523.3	0.0218406
1523.4	0.0772473	1523.4	0.0573853	1523.4	0.0384087	1523.4	0.0199063	1523.4	0.0293702		1523.4	0.0220796	1523.4	0.0397801	1523.4	0.0381573	1523.4	0.0173352	1523.4	0.0227425
1523.5	0.0773164	1523.5	0.0563449	1523.5	0.0382722	1523.5	0.0193646	1523.5	0.0289054		1523.5	0.0226294	1523.5	0.0395579	1523.5	0.037987	1523.5	0.0168108	1523.5	0.0227341
1523.6	0.0786712	1523.6	0.0564343	1523.6	0.0398001	1523.6	0.0195762	1523.6	0.0294553		1523.6	0.0228325	1523.6	0.0409928	1523.6	0.0385001	1523.6	0.0174953	1523.6	0.0228183
1523.7	0.0796821	1523.7	0.0567308	1523.7	0.0408731	1523.7	0.02024	1523.7	0.0294211		1523.7	0.0218467	1523.7	0.0411984	1523.7	0.0376205	1523.7	0.0168868	1523.7	0.0217934
1523.8	0.0795363	1523.8	0.0568244	1523.8	0.0414155	1523.8	0.0202951	1523.8	0.0290784		1523.8	0.02187	1523.8	0.0429675	1523.8	0.0373443	1523.8	0.0168644	1523.8	0.0226216
1523.9	0.0802541	1523.9	0.057935	1523.9	0.0416782	1523.9	0.0209417	1523.9	0.0291382		1523.9	0.0234285	1523.9	0.0444514	1523.9	0.0386034	1523.9	0.0177046	1523.9	0.0244904
1524	0.0784035	1524	0.0574448	1524	0.0404528	1524	0.0208756	1524	0.0283529		1524	0.0236846	1524	0.0451407	1524	0.0393828	1524	0.017762	1524	0.0248513
1524.1	0.0778185	1524.1	0.0575689	1524.1	0.0407733	1524.1	0.0207277	1524.1	0.0284734		1524.1	0.0242816	1524.1	0.0454937	1524.1	0.0394587	1524.1	0.0174337	1524.1	0.0252974
1524.2	0.077017	1524.2	0.057978	1524.2	0.0401318	1524.2	0.0197622	1524.2	0.0278298		1524.2	0.024721	1524.2	0.0470214	1524.2	0.0415559	1524.2	0.0188042	1524.2	0.0261478
1524.3	0.0774572	1524.3	0.0592742	1524.3	0.0412445	1524.3	0.0211779	1524.3	0.0281298		1524.3	0.0244388	1524.3	0.0472879	1524.3	0.0421774	1524.3	0.018604	1524.3	0.0264411
1524.4	0.0776099	1524.4	0.060032	1524.4	0.0422181	1524.4	0.0214791	1524.4	0.0283592		1524.4	0.0253948	1524.4	0.0464557	1524.4	0.0421388	1524.4	0.0172144	1524.4	0.0260651
1524.5	0.0776693	1524.5	0.0605094	1524.5	0.0432919	1524.5	0.0223297	1524.5	0.0298567		1524.5	0.0265059	1524.5	0.0465901	1524.5	0.0418348	1524.5	0.0171844	1524.5	0.0275996
1524.6	0.0771184	1524.6	0.0608669	1524.6	0.0438275	1524.6	0.0225891	1524.6	0.0295583		1524.6	0.0279898	1524.6	0.0460434	1524.6	0.041476	1524.6	0.0174126	1524.6	0.0272622
1524.7	0.0770553	1524.7	0.0607034	1524.7	0.0441968	1524.7	0.0239451	1524.7	0.0291879		1524.7	0.0279553	1524.7	0.0456529	1524.7	0.0412896	1524.7	0.0172352	1524.7	0.02727
1524.8	0.0769594	1524.8	0.0599695	1524.8	0.043811	1524.8	0.0236418	1524.8	0.0285842		1524.8	0.0274701	1524.8	0.0460158	1524.8	0.041551	1524.8	0.0177625	1524.8	0.0269533
1524.9	0.0773936	1524.9	0.0595287	1524.9	0.0435571	1524.9	0.0229133	1524.9	0.0276561		1524.9	0.0277187	1524.9	0.0459312	1524.9	0.0424522	1524.9	0.0189063	1524.9	0.0271306
1525	0.0783146	1525	0.0599211	1525	0.0446213	1525	0.0236342	1525	0.0274186		1525	0.0268794	1525	0.044447	1525	0.0422113	1525	0.0184551	1525	0.0258909
1525.1	0.0789307	1525.1	0.0593261	1525.1	0.0452977	1525.1	0.0226291	1525.1	0.0283631		1525.1	0.0262872	1525.1	0.0448678	1525.1	0.0426669	1525.1	0.0196474	1525.1	0.0266078
1525.2	0.0790223	1525.2	0.0573278	1525.2	0.0442152	1525.2	0.0219386	1525.2	0.0272895		1525.2	0.0248749	1525.2	0.0446933	1525.2	0.0418871	1525.2	0.0190018	1525.2	0.0252308
1525.3	0.0791296	1525.3	0.056942	1525.3	0.0443806	1525.3	0.0209316	1525.3	0.026799		1525.3	0.024398	1525.3	0.0427368	1525.3	0.041392	1525.3	0.017962	1525.3	0.0242062
1525.4	0.0804414	1525.4	0.0565297	1525.4	0.0437141	1525.4	0.0199655	1525.4	0.0275906		1525.4	0.0243636	1525.4	0.0421392	1525.4	0.0397671	1525.4	0.0172722	1525.4	0.0228219
1525.5	0.08123	1525.5	0.0559772	1525.5	0.0433828	1525.5	0.0202029	1525.5	0.0275092		1525.5	0.0247199	1525.5	0.0424079	1525.5	0.03983	1525.5	0.016925	1525.5	0.0216272
1525.6	0.0816285	1525.6	0.0560697	1525.6	0.0436014	1525.6	0.0200521	1525.6	0.0286815		1525.6	0.0256603	1525.6	0.0440922	1525.6	0.0396208	1525.6	0.0169583	1525.6	0.0215601
1525.7	0.0804806	1525.7	0.0557796	1525.7	0.042971	1525.7	0.0194543	1525.7	0.0278839		1525.7	0.026756	1525.7	0.0438648	1525.7	0.0384073	1525.7	0.0172067	1525.7	0.0221134
1525.8	0.0796887	1525.8	0.0553624	1525.8	0.0428992	1525.8	0.0192363	1525.8	0.0278117		1525.8	0.0278239	1525.8	0.0450765	1525.8	0.038367	1525.8	0.0181592	1525.8	0.0220394
1525.9	0.0799787	1525.9	0.0562583	1525.9	0.0433246	1525.9	0.0189927	1525.9	0.0275017		1525.9	0.0287622	1525.9	0.0448911	1525.9	0.0388557	1525.9	0.0181483	1525.9	0.0212341
1526	0.0794523	1526	0.0561351	1526	0.0423789	1526	0.0177963	1526	0.0271515		1526	0.0278302	1526	0.0435054	1526	0.037707	1526	0.0172555	1526	0.0201549
1526.1	0.0806892	1526.1	0.0570459	1526.1	0.0431235	1526.1	0.018172	1526.1	0.0274631		1526.1	0.0276949	1526.1	0.0431857	1526.1	0.0370013	1526.1	0.0171946	1526.1	0.0197722
1526.2	0.079844	1526.2	0.0576646	1526.2	0.0424972	1526.2	0.0182816	1526.2	0.0270421		1526.2	0.0278444	1526.2	0.0441851	1526.2	0.0383565	1526.2	0.0173745	1526.2	0.0206007
1526.3	0.0801646	1526.3	0.0592324	1526.3	0.0435728	1526.3	0.020407	1526.3	0.0283611		1526.3	0.0277332	1526.3	0.0429809	1526.3	0.0388058	1526.3	0.0169964	1526.3	0.0204668
1526.4	0.0801968	1526.4	0.0595606	1526.4	0.0433386	1526.4	0.0207967	1526.4	0.0286079		1526.4	0.0286951	1526.4	0.0434461	1526.4	0.0399404	1526.4	0.0175942	1526.4	0.0215142
1526.5	0.08035	1526.5	0.0609749	1526.5	0.0440263	1526.5	0.0224982	1526.5	0.0292361		1526.5	0.0290402	1526.5	0.0442936	1526.5	0.0405532	1526.5	0.0175592	1526.5	0.0231677
1526.6	0.0798051	1526.6	0.0618606	1526.6	0.0434205	1526.6	0.0229831	1526.6	0.0274264		1526.6	0.0281468	1526.6	0.0443139	1526.6	0.0408128	1526.6	0.0167147	1526.6	0.0223764
1526.7	0.0791072	1526.7	0.0609275	1526.7	0.0427396	1526.7	0.023271	1526.7	0.0260545		1526.7	0.027826	1526.7	0.0465627	1526.7	0.0410911	1526.7	0.0169421	1526.7	0.0225396
1526.8	0.0797674	1526.8	0.0605332	1526.8	0.0429669	1526.8	0.0220361	1526.8	0.0259858		1526.8	0.0274907	1526.8	0.0473071	1526.8	0.0417343	1526.8	0.0189179	1526.8	0.0236544
1526.9	0.0792626	1526.9	0.0605814	1526.9	0.0429386	1526.9	0.0215402	1526.9	0.0257799		1526.9	0.0282739	1526.9	0.0473587	1526.9	0.0433175	1526.9	0.0206677	1526.9	0.0245395
1527	0.079595	1527	0.0602234	1527	0.0432707	1527	0.0216067	1527	0.026113		1527	0.02761	1527	0.0474538	1527	0.0434597	1527	0.020252	1527	0.0240317
1527.1	0.0808854	1527.1	0.0597773	1527.1	0.0426061	1527.1	0.0209065	1527.1	0.0266762		1527.1	0.0266473	1527.1	0.0478446	1527.1	0.0436751	1527.1	0.0196607	1527.1	0.0244065
1527.2	0.0822048	1527.2	0.0596646	1527.2	0.0420275	1527.2	0.0217863	1527.2	0.0265913		1527.2	0.0262833	1527.2	0.048807	1527.2	0.0439408	1527.2	0.0194481	1527.2	0.0242472
1527.3	0.0832577	1527.3	0.0601206	1527.3	0.0429328	1527.3	0.0217898	1527.3	0.027364		1527.3	0.026078	1527.3	0.0490475	1527.3	0.0439775	1527.3	0.0186849	1527.3	0.0238282
1527.4	0.0844654	1527.4	0.0594891	1527.4	0.0424011	1527.4	0.0220353	1527.4	0.027422		1527.4	0.0273569	1527.4	0.050481	1527.4	0.0436158	1527.4	0.0188607	1527.4	0.0237435
1527.5	0.0842913	1527.5	0.0593914	1527.5	0.0425196	1527.5	0.021238	1527.5	0.0268461		1527.5	0.0276824	1527.5	0.0510794	1527.5	0.0438701	1527.5	0.0184638	1527.5	0.024426
1527.6	0.0848569	1527.6	0.0597696	1527.6	0.0426525	1527.6	0.021187	1527.6	0.0269337		1527.6	0.0287579	1527.6	0.0518216	1527.6	0.0432845	1527.6	0.0178886	1527.6	0.0252661
1527.7	0.0849821	1527.7	0.0600832	1527.7	0.0431609	1527.7	0.0218578	1527.7	0.0265748		1527.7	0.0292753	1527.7	0.0514111	1527.7	0.0433013	1527.7	0.0196517	1527.7	0.0253873
1527.8	0.0857928	1527.8	0.0600268	1527.8	0.0428614	1527.8	0.0221792	1527.8	0.0273073		1527.8	0.0287624	1527.8	0.0511756	1527.8	0.0428929	1527.8	0.0189382	1527.8	0.0236609
1527.9	0.0861821	1527.9	0.0600279	1527.9	0.0426936	1527.9	0.0215704	1527.9	0.0272439		1527.9	0.0287373	1527.9	0.0498747	1527.9	0.0431536	1527.9	0.0179117	1527.9	0.0240614
1528	0.0851891	1528	0.0593733	1528	0.0417018	1528	0.020297	1528	0.027381		1528	0.028403	1528	0.0490027	1528	0.0424455	1528	0.0175202	1528	0.0243386
1528.1	0.0849696	1528.1	0.0595454	1528.1	0.0416788	1528.1	0.0210551	1528.1	0.0281532		1528.1	0.028367	1528.1	0.049486	1528.1	0.0416379	1528.1	0.0181656	1528.1	0.0244376
1528.2	0.0837008	1528.2	0.0589962	1528.2	0.0408568	1528.2	0.0209802	1528.2	0.0284372		1528.2	0.029175	1528.2	0.0491111	1528.2	0.0427012	1528.2	0.0177124	1528.2	0.025021
1528.3	0.0833179	1528.3	0.0587904	1528.3	0.0409962	1528.3	0.0207955	1528.3	0.0286518		1528.3	0.0290896	1528.3	0.0468685	1528.3	0.0420125	1528.3	0.017459	1528.3	0.0244543
1528.4	0.083841	1528.4	0.0596986	1528.4	0.0403744	1528.4	0.0207134	1528.4	0.028061		1528.4	0.0287464	1528.4	0.0475281	1528.4	0.0427279	1528.4	0.0175156	1528.4	0.0247519
1528.5	0.0829827	1528.5	0.0595093	1528.5	0.0396017	1528.5	0.0197978	1528.5	0.0274694		1528.5	0.0283768	1528.5	0.0466494	1528.5	0.0415568	1528.5	0.0161604	1528.5	0.0243132
1528.6	0.0821511	1528.6	0.0599556	1528.6	0.0384229	1528.6	0.0192592	1528.6	0.0268244		1528.6	0.0287527	1528.6	0.0468285	1528.6	0.0423237	1528.6	0.01632	1528.6	0.0240416
1528.7	0.0823858	1528.7	0.0595065	1528.7	0.0395284	1528.7	0.0185006	1528.7	0.0275942		1528.7	0.028475	1528.7	0.0468148	1528.7	0.0416298	1528.7	0.0163149	1528.7	0.024108
1528.8	0.0833289	1528.8	0.0607235	1528.8	0.0410545	1528.8	0.017453	1528.8	0.0289713		1528.8	0.0287974	1528.8	0.0465156	1528.8	0.042034	1528.8	0.0169569	1528.8	0.0249689
1528.9	0.083226	1528.9	0.0619316	1528.9	0.041681	1528.9	0.0164806	1528.9	0.0290478		1528.9	0.0291315	1528.9	0.0459913	1528.9	0.0423016	1528.9	0.0164441	1528.9	0.0234231
1529	0.0829783	1529	0.0617502	1529	0.0424065	1529	0.01603	1529	0.029783		1529	0.0293342	1529	0.046914	1529	0.0426647	1529	0.0164696	1529	0.0225559
1529.1	0.0842534	1529.1	0.0631321	1529.1	0.0427119	1529.1	0.0171634	1529.1	0.0297836		1529.1	0.0291948	1529.1	0.0469908	1529.1	0.0423808	1529.1	0.016251	1529.1	0.0216752
1529.2	0.0853779	1529.2	0.064578	1529.2	0.0439591	1529.2	0.0188094	1529.2	0.0297032		1529.2	0.0289276	1529.2	0.0475559	1529.2	0.0422783	1529.2	0.0163852	1529.2	0.0215728
1529.3	0.0853007	1529.3	0.0642801	1529.3	0.0441203	1529.3	0.0182804	1529.3	0.0297826		1529.3	0.028365	1529.3	0.0483021	1529.3	0.0432099	1529.3	0.0165706	1529.3	0.0210085
1529.4	0.08606	1529.4	0.0648327	1529.4	0.0441785	1529.4	0.0195277	1529.4	0.0305362		1529.4	0.0281815	1529.4	0.0478786	1529.4	0.0436335	1529.4	0.0166408	1529.4	0.0211071
1529.5	0.085919	1529.5	0.0652592	1529.5	0.0448411	1529.5	0.0198552	1529.5	0.0302848		1529.5	0.0272652	1529.5	0.04785	1529.5	0.0440059	1529.5	0.0161038	1529.5	0.0205441
1529.6	0.0869863	1529.6	0.0656329	1529.6	0.0457471	1529.6	0.0224046	1529.6	0.0311337		1529.6	0.0279876	1529.6	0.0490627	1529.6	0.0452796	1529.6	0.0177161	1529.6	0.0201391
1529.7	0.0862847	1529.7	0.065564	1529.7	0.0453737	1529.7	0.0230394	1529.7	0.0311948		1529.7	0.0275292	1529.7	0.0488402	1529.7	0.0462784	1529.7	0.0186137	1529.7	0.0197367
1529.8	0.0870795	1529.8	0.0656075	1529.8	0.0459234	1529.8	0.0239729	1529.8	0.0320493		1529.8	0.0270823	1529.8	0.049384	1529.8	0.0466044	1529.8	0.0180042	1529.8	0.0200827
1529.9	0.0866599	1529.9	0.0651831	1529.9	0.0457792	1529.9	0.0235017	1529.9	0.0320036		1529.9	0.0274256	1529.9	0.0489645	1529.9	0.0468733	1529.9	0.018331	1529.9	0.0210229
1530	0.0855499	1530	0.0644515	1530	0.0450341	1530	0.0236026	1530	0.0315684		1530	0.0276238	1530	0.0490408	1530	0.0461248	1530	0.0192206	1530	0.0219835
1530.1	0.0849668	1530.1	0.0638359	1530.1	0.0443185	1530.1	0.0244324	1530.1	0.0307279		1530.1	0.0278861	1530.1	0.0485865	1530.1	0.0459905	1530.1	0.0192735	1530.1	0.0223816
1530.2	0.0837986	1530.2	0.0627706	1530.2	0.0431097	1530.2	0.0234961	1530.2	0.0287078		1530.2	0.0284827	1530.2	0.0479002	1530.2	0.046679	1530.2	0.0187774	1530.2	0.0233911
1530.3	0.0841757	1530.3	0.0622961	1530.3	0.0426237	1530.3	0.0236312	1530.3	0.0276198		1530.3	0.027938	1530.3	0.0468514	1530.3	0.0455134	1530.3	0.0192636	1530.3	0.0233654
1530.4	0.0844891	1530.4	0.0619726	1530.4	0.0422039	1530.4	0.0229469	1530.4	0.0273565		1530.4	0.0286737	1530.4	0.0471684	1530.4	0.0454985	1530.4	0.0192554	1530.4	0.0237206
1530.5	0.0850246	1530.5	0.0619476	1530.5	0.0419636	1530.5	0.0221907	1530.5	0.0277937		1530.5	0.0288482	1530.5	0.0470947	1530.5	0.0442263	1530.5	0.0188072	1530.5	0.0242979
1530.6	0.0857476	1530.6	0.0620428	1530.6	0.0418949	1530.6	0.0216339	1530.6	0.027493		1530.6	0.0287985	1530.6	0.0475597	1530.6	0.0437499	1530.6	0.0190872	1530.6	0.0250679
1530.7	0.0860428	1530.7	0.061738	1530.7	0.0429456	1530.7	0.0209877	1530.7	0.0272675		1530.7	0.0280296	1530.7	0.046764	1530.7	0.0417476	1530.7	0.0182224	1530.7	0.0242139
1530.8	0.087301	1530.8	0.0632521	1530.8	0.0443471	1530.8	0.0214667	1530.8	0.0273145		1530.8	0.0285094	1530.8	0.0480137	1530.8	0.0417295	1530.8	0.0188352	1530.8	0.0244265
1530.9	0.0864057	1530.9	0.0628271	1530.9	0.043622	1530.9	0.0204857	1530.9	0.0264858		1530.9	0.0290188	1530.9	0.0482182	1530.9	0.0418858	1530.9	0.0193305	1530.9	0.0235165
1531	0.0865393	1531	0.0629355	1531	0.0437129	1531	0.0218476	1531	0.0268363		1531	0.0297314	1531	0.0496716	1531	0.042711	1531	0.0198228	1531	0.0245076
1531.1	0.0888446	1531.1	0.064533	1531.1	0.044127	1531.1	0.0228244	1531.1	0.026493		1531.1	0.0298072	1531.1	0.0499012	1531.1	0.0429602	1531.1	0.019621	1531.1	0.0241342
1531.2	0.0899138	1531.2	0.0652444	1531.2	0.0455668	1531.2	0.0240835	1531.2	0.0278859		1531.2	0.0297722	1531.2	0.0507003	1531.2	0.0435028	1531.2	0.0198379	1531.2	0.0241256
1531.3	0.090683	1531.3	0.0643217	1531.3	0.0451899	1531.3	0.0234594	1531.3	0.0283129		1531.3	0.028975	1531.3	0.0514919	1531.3	0.0442925	1531.3	0.0199699	1531.3	0.0237353
1531.4	0.0917466	1531.4	0.0647313	1531.4	0.0450525	1531.4	0.0242186	1531.4	0.02926		1531.4	0.0283138	1531.4	0.0510707	1531.4	0.0441356	1531.4	0.0192811	1531.4	0.0239138
1531.5	0.0924202	1531.5	0.0649316	1531.5	0.0456147	1531.5	0.0250612	1531.5	0.0295573		1531.5	0.0282902	1531.5	0.0518202	1531.5	0.0446279	1531.5	0.0192656	1531.5	0.0233165
1531.6	0.0933159	1531.6	0.065971	1531.6	0.0459576	1531.6	0.0268457	1531.6	0.0297966		1531.6	0.0287839	1531.6	0.0523655	1531.6	0.0452843	1531.6	0.0197968	1531.6	0.0234821
1531.7	0.0931858	1531.7	0.0661079	1531.7	0.0457974	1531.7	0.0258921	1531.7	0.0295538		1531.7	0.0289524	1531.7	0.0523214	1531.7	0.045379	1531.7	0.018598	1531.7	0.0236925
1531.8	0.093327	1531.8	0.0664694	1531.8	0.0466588	1531.8	0.0268933	1531.8	0.0299845		1531.8	0.0293241	1531.8	0.0526074	1531.8	0.0459233	1531.8	0.0187751	1531.8	0.0243637
1531.9	0.0929918	1531.9	0.0665542	1531.9	0.0457839	1531.9	0.0267607	1531.9	0.0305038		1531.9	0.0302528	1531.9	0.0526126	1531.9	0.0469551	1531.9	0.0188031	1531.9	0.0253952
1532	0.0920887	1532	0.0657872	1532	0.0452579	1532	0.0266492	1532	0.0298717		1532	0.0295734	1532	0.0515716	1532	0.0463716	1532	0.0168291	1532	0.0254282
1532.1	0.0914897	1532.1	0.065713	1532.1	0.0455453	1532.1	0.0267145	1532.1	0.0296491		1532.1	0.0293692	1532.1	0.0495651	1532.1	0.0462889	1532.1	0.0153921	1532.1	0.024564
1532.2	0.0912972	1532.2	0.0655256	1532.2	0.0447636	1532.2	0.0256949	1532.2	0.0296085		1532.2	0.0302867	1532.2	0.0501509	1532.2	0.04631	1532.2	0.015454	1532.2	0.0254834
1532.3	0.0916055	1532.3	0.0649977	1532.3	0.0445348	1532.3	0.024848	1532.3	0.0300621		1532.3	0.0305281	1532.3	0.0497983	1532.3	0.0459476	1532.3	0.0156377	1532.3	0.0257153
1532.4	0.0913306	1532.4	0.0642619	1532.4	0.0444367	1532.4	0.023036	1532.4	0.0305771		1532.4	0.0313397	1532.4	0.0503387	1532.4	0.0455391	1532.4	0.0157491	1532.4	0.0258564
1532.5	0.0915786	1532.5	0.0645712	1532.5	0.0440424	1532.5	0.022671	1532.5	0.030934		1532.5	0.0308493	1532.5	0.0508322	1532.5	0.0457153	1532.5	0.0155467	1532.5	0.0263982
1532.6	0.0918963	1532.6	0.0650445	1532.6	0.0440996	1532.6	0.0226119	1532.6	0.0308234		1532.6	0.0313819	1532.6	0.0509001	1532.6	0.0452937	1532.6	0.0162979	1532.6	0.0269242
1532.7	0.0921517	1532.7	0.0654981	1532.7	0.0449783	1532.7	0.0231047	1532.7	0.0308991		1532.7	0.0311686	1532.7	0.0497499	1532.7	0.0449911	1532.7	0.0164336	1532.7	0.0265311
1532.8	0.0923902	1532.8	0.0665918	1532.8	0.0458581	1532.8	0.0231888	1532.8	0.0309544		1532.8	0.0316635	1532.8	0.0501763	1532.8	0.0458236	1532.8	0.0175903	1532.8	0.0270355
1532.9	0.0916104	1532.9	0.0657049	1532.9	0.0444782	1532.9	0.0215681	1532.9	0.0303066		1532.9	0.0315038	1532.9	0.0501755	1532.9	0.0457273	1532.9	0.018453	1532.9	0.0262023
1533	0.092141	1533	0.0660313	1533	0.0442955	1533	0.0214083	1533	0.0302786		1533	0.0323094	1533	0.0506584	1533	0.0461864	1533	0.0195156	1533	0.0271137
1533.1	0.091841	1533.1	0.0661475	1533.1	0.0441221	1533.1	0.0204483	1533.1	0.0295077		1533.1	0.0335056	1533.1	0.0501474	1533.1	0.0461698	1533.1	0.020198	1533.1	0.0265572
1533.2	0.0915639	1533.2	0.0652646	1533.2	0.0439345	1533.2	0.0207673	1533.2	0.0300508		1533.2	0.0331194	1533.2	0.0498128	1533.2	0.045368	1533.2	0.0199603	1533.2	0.0259029
1533.3	0.0912371	1533.3	0.0646627	1533.3	0.0423297	1533.3	0.0192402	1533.3	0.0279054		1533.3	0.0318417	1533.3	0.048937	1533.3	0.0440469	1533.3	0.0193337	1533.3	0.0258054
1533.4	0.0913604	1533.4	0.0652302	1533.4	0.0428112	1533.4	0.0199997	1533.4	0.0281018		1533.4	0.0329662	1533.4	0.0482964	1533.4	0.0434768	1533.4	0.0187579	1533.4	0.0265031
1533.5	0.0917857	1533.5	0.0661362	1533.5	0.043886	1533.5	0.0201229	1533.5	0.0276068		1533.5	0.0326654	1533.5	0.0479363	1533.5	0.0430841	1533.5	0.0188793	1533.5	0.0261326
1533.6	0.0926657	1533.6	0.0665802	1533.6	0.0452321	1533.6	0.02062	1533.6	0.0271026		1533.6	0.0329421	1533.6	0.0476316	1533.6	0.0429725	1533.6	0.0177765	1533.6	0.0260164
1533.7	0.0917465	1533.7	0.0668405	1533.7	0.0455976	1533.7	0.019771	1533.7	0.0272448		1533.7	0.0335424	1533.7	0.0482872	1533.7	0.0439595	1533.7	0.0176749	1533.7	0.0260917
1533.8	0.0921507	1533.8	0.0688253	1533.8	0.0464373	1533.8	0.0215941	1533.8	0.0277718		1533.8	0.0331206	1533.8	0.0492536	1533.8	0.0439001	1533.8	0.0176797	1533.8	0.0261488
1533.9	0.0928798	1533.9	0.0684507	1533.9	0.0464842	1533.9	0.0222056	1533.9	0.0282214		1533.9	0.0337386	1533.9	0.049963	1533.9	0.0450975	1533.9	0.017388	1533.9	0.0260607
1534	0.0929481	1534	0.0678182	1534	0.0469757	1534	0.0224005	1534	0.0275414		1534	0.0330725	1534	0.0492169	1534	0.04445	1534	0.0164951	1534	0.0251756
1534.1	0.0936807	1534.1	0.0688851	1534.1	0.0479532	1534.1	0.0229356	1534.1	0.0278838		1534.1	0.0336916	1534.1	0.0504969	1534.1	0.045641	1534.1	0.0176856	1534.1	0.0253289
1534.2	0.0932669	1534.2	0.0682328	1534.2	0.0466753	1534.2	0.0222573	1534.2	0.0278728		1534.2	0.0341699	1534.2	0.0529673	1534.2	0.0466254	1534.2	0.0194177	1534.2	0.0265008
1534.3	0.0928365	1534.3	0.0672699	1534.3	0.0468136	1534.3	0.0216531	1534.3	0.0281591		1534.3	0.0348234	1534.3	0.0548743	1534.3	0.0475185	1534.3	0.0203001	1534.3	0.0269983
1534.4	0.0926144	1534.4	0.0669085	1534.4	0.046887	1534.4	0.0219991	1534.4	0.0282856		1534.4	0.0341084	1534.4	0.0554639	1534.4	0.0469616	1534.4	0.0207116	1534.4	0.0261854
1534.5	0.0934487	1534.5	0.0677878	1534.5	0.0471478	1534.5	0.0233167	1534.5	0.0288165		1534.5	0.0334913	1534.5	0.0562957	1534.5	0.0476378	1534.5	0.0204662	1534.5	0.0262129
1534.6	0.094327	1534.6	0.069523	1534.6	0.04745	1534.6	0.024533	1534.6	0.0293794		1534.6	0.0336207	1534.6	0.0565354	1534.6	0.0481652	1534.6	0.0216163	1534.6	0.0267652
1534.7	0.0935685	1534.7	0.0683689	1534.7	0.0476159	1534.7	0.0247767	1534.7	0.0289238		1534.7	0.0331201	1534.7	0.0565173	1534.7	0.047852	1534.7	0.0217821	1534.7	0.0254468
1534.8	0.0928189	1534.8	0.0678362	1534.8	0.0462536	1534.8	0.0241302	1534.8	0.028656		1534.8	0.0333214	1534.8	0.0567122	1534.8	0.0481963	1534.8	0.0223745	1534.8	0.0243782
1534.9	0.0919352	1534.9	0.0666165	1534.9	0.044706	1534.9	0.0234305	1534.9	0.028446		1534.9	0.03346	1534.9	0.0564427	1534.9	0.0484764	1534.9	0.0222844	1534.9	0.0235875
1535	0.0918385	1535	0.067266	1535	0.0438103	1535	0.0238952	1535	0.0292792		1535	0.0337003	1535	0.0545926	1535	0.0476156	1535	0.0211742	1535	0.0226945
1535.1	0.0911305	1535.1	0.0673852	1535.1	0.0431001	1535.1	0.0243721	1535.1	0.0296226		1535.1	0.0339688	1535.1	0.0528221	1535.1	0.0469495	1535.1	0.019684	1535.1	0.0215433
1535.2	0.092087	1535.2	0.0679483	1535.2	0.0427128	1535.2	0.0252622	1535.2	0.0311557		1535.2	0.0340764	1535.2	0.0514696	1535.2	0.0465725	1535.2	0.0189675	1535.2	0.0213762
1535.3	0.0920936	1535.3	0.0683264	1535.3	0.0418316	1535.3	0.0247992	1535.3	0.0309623		1535.3	0.0345065	1535.3	0.0511181	1535.3	0.0465616	1535.3	0.0183606	1535.3	0.0212501
1535.4	0.0932942	1535.4	0.0694392	1535.4	0.042698	1535.4	0.0269058	1535.4	0.0325503		1535.4	0.0352578	1535.4	0.0515295	1535.4	0.0474445	1535.4	0.0182261	1535.4	0.0221596
1535.5	0.0939471	1535.5	0.0702613	1535.5	0.0432087	1535.5	0.0264884	1535.5	0.0323608		1535.5	0.0348691	1535.5	0.0505359	1535.5	0.0470687	1535.5	0.0170266	1535.5	0.0224871
1535.6	0.0940842	1535.6	0.0706794	1535.6	0.0432436	1535.6	0.0266596	1535.6	0.0327734		1535.6	0.0364881	1535.6	0.0506052	1535.6	0.048402	1535.6	0.0168322	1535.6	0.0240327
1535.7	0.094225	1535.7	0.0725027	1535.7	0.0440868	1535.7	0.0271088	1535.7	0.0331528		1535.7	0.037543	1535.7	0.0513182	1535.7	0.0487677	1535.7	0.0164295	1535.7	0.0250462
1535.8	0.0959116	1535.8	0.0735481	1535.8	0.0452594	1535.8	0.0276974	1535.8	0.0335014		1535.8	0.0377027	1535.8	0.0516142	1535.8	0.0485015	1535.8	0.0165483	1535.8	0.0253509
1535.9	0.097006	1535.9	0.0724905	1535.9	0.0458177	1535.9	0.0273697	1535.9	0.0332508		1535.9	0.0384999	1535.9	0.0516664	1535.9	0.0490125	1535.9	0.0173659	1535.9	0.0258897
1536	0.0970104	1536	0.0721148	1536	0.0464086	1536	0.0263511	1536	0.0328942		1536	0.0379045	1536	0.0519613	1536	0.0482147	1536	0.0183108	1536	0.0258353
1536.1	0.0966643	1536.1	0.0717974	1536.1	0.0461623	1536.1	0.0250355	1536.1	0.0319268		1536.1	0.0380807	1536.1	0.0537251	1536.1	0.0488218	1536.1	0.0196674	1536.1	0.0271803
1536.2	0.0964878	1536.2	0.0708795	1536.2	0.0467108	1536.2	0.0250676	1536.2	0.0319756		1536.2	0.0377481	1536.2	0.0550889	1536.2	0.0492875	1536.2	0.0209179	1536.2	0.027522
1536.3	0.0954145	1536.3	0.0689596	1536.3	0.0469276	1536.3	0.0238695	1536.3	0.0302648		1536.3	0.0378245	1536.3	0.0565984	1536.3	0.0493702	1536.3	0.0211127	1536.3	0.0278919
1536.4	0.0950398	1536.4	0.0691794	1536.4	0.0472305	1536.4	0.0230602	1536.4	0.0286741		1536.4	0.0363814	1536.4	0.056255	1536.4	0.0481182	1536.4	0.0210296	1536.4	0.0271252
1536.5	0.0950303	1536.5	0.0676217	1536.5	0.0465975	1536.5	0.0219781	1536.5	0.0270198		1536.5	0.0359699	1536.5	0.057256	1536.5	0.0486525	1536.5	0.0211367	1536.5	0.0276152
1536.6	0.0942055	1536.6	0.0668389	1536.6	0.046648	1536.6	0.0206915	1536.6	0.0258692		1536.6	0.0366569	1536.6	0.0564807	1536.6	0.0483942	1536.6	0.0212267	1536.6	0.0269745
1536.7	0.093507	1536.7	0.0658954	1536.7	0.0471525	1536.7	0.0195072	1536.7	0.0252159		1536.7	0.0360976	1536.7	0.0567744	1536.7	0.0471433	1536.7	0.0213533	1536.7	0.025181
1536.8	0.0933396	1536.8	0.0659298	1536.8	0.0465533	1536.8	0.0188059	1536.8	0.0251409		1536.8	0.0348973	1536.8	0.0558414	1536.8	0.0462646	1536.8	0.0211001	1536.8	0.0238775
1536.9	0.0923394	1536.9	0.0658036	1536.9	0.0471435	1536.9	0.019022	1536.9	0.0259347		1536.9	0.0345684	1536.9	0.0550955	1536.9	0.0463488	1536.9	0.0209316	1536.9	0.0239428
1537	0.0926615	1537	0.0666015	1537	0.0471387	1537	0.019232	1537	0.0267412		1537	0.034403	1537	0.05485	1537	0.0462355	1537	0.0205817	1537	0.0233972
1537.1	0.0929297	1537.1	0.0663056	1537.1	0.0475798	1537.1	0.0192361	1537.1	0.0274906		1537.1	0.0342163	1537.1	0.0549713	1537.1	0.0461503	1537.1	0.0204176	1537.1	0.0235005
1537.2	0.0939383	1537.2	0.0668613	1537.2	0.046742	1537.2	0.0192655	1537.2	0.0275685		1537.2	0.0338836	1537.2	0.0554585	1537.2	0.0470236	1537.2	0.0213798	1537.2	0.0232402
1537.3	0.0933677	1537.3	0.0672232	1537.3	0.0467576	1537.3	0.0197018	1537.3	0.0272179		1537.3	0.0339614	1537.3	0.0567049	1537.3	0.0480056	1537.3	0.0212656	1537.3	0.0233394
1537.4	0.0938251	1537.4	0.067405	1537.4	0.0473236	1537.4	0.020722	1537.4	0.0275405		1537.4	0.0343099	1537.4	0.0576639	1537.4	0.0489364	1537.4	0.0218681	1537.4	0.024758
1537.5	0.0943344	1537.5	0.0673693	1537.5	0.0475126	1537.5	0.0202638	1537.5	0.0277212		1537.5	0.0358722	1537.5	0.0573244	1537.5	0.0494573	1537.5	0.0204734	1537.5	0.0261849
1537.6	0.0953292	1537.6	0.0687944	1537.6	0.0474822	1537.6	0.0211921	1537.6	0.027988		1537.6	0.036756	1537.6	0.058429	1537.6	0.0503209	1537.6	0.0213558	1537.6	0.0275075
1537.7	0.0977856	1537.7	0.0710088	1537.7	0.04951	1537.7	0.0223968	1537.7	0.0292789		1537.7	0.0372277	1537.7	0.0584261	1537.7	0.0498959	1537.7	0.0205014	1537.7	0.0272733
1537.8	0.0983344	1537.8	0.0713336	1537.8	0.0492505	1537.8	0.0227586	1537.8	0.0295197		1537.8	0.0370738	1537.8	0.0582243	1537.8	0.0496951	1537.8	0.0220276	1537.8	0.0268178
1537.9	0.0991425	1537.9	0.0722533	1537.9	0.0499923	1537.9	0.0247373	1537.9	0.029987		1537.9	0.0382958	1537.9	0.0581369	1537.9	0.0494613	1537.9	0.0217019	1537.9	0.0263297
1538	0.0992929	1538	0.0729965	1538	0.0508766	1538	0.025695	1538	0.0302154		1538	0.0381499	1538	0.0572089	1538	0.0495317	1538	0.0204157	1538	0.0256965
1538.1	0.0997463	1538.1	0.0728313	1538.1	0.0507203	1538.1	0.0267894	1538.1	0.0297348		1538.1	0.0386879	1538.1	0.0572187	1538.1	0.0503972	1538.1	0.0203828	1538.1	0.026867
1538.2	0.100617	1538.2	0.073011	1538.2	0.0509227	1538.2	0.0285199	1538.2	0.0303994		1538.2	0.0384824	1538.2	0.0566391	1538.2	0.0503322	1538.2	0.0197389	1538.2	0.0250064
1538.3	0.100756	1538.3	0.0729109	1538.3	0.0500468	1538.3	0.0277473	1538.3	0.0284856		1538.3	0.0376638	1538.3	0.054736	1538.3	0.0490492	1538.3	0.0184605	1538.3	0.0240273
1538.4	0.101018	1538.4	0.0736043	1538.4	0.049693	1538.4	0.0276058	1538.4	0.027744		1538.4	0.0377214	1538.4	0.0537903	1538.4	0.0482072	1538.4	0.0175508	1538.4	0.0233232
1538.5	0.101084	1538.5	0.0727544	1538.5	0.0493343	1538.5	0.0274917	1538.5	0.0274985		1538.5	0.0367715	1538.5	0.0528834	1538.5	0.0476324	1538.5	0.0176931	1538.5	0.0221361
1538.6	0.101814	1538.6	0.0749099	1538.6	0.0507773	1538.6	0.0285818	1538.6	0.028253		1538.6	0.0362306	1538.6	0.0516219	1538.6	0.0463711	1538.6	0.0166175	1538.6	0.0205097
1538.7	0.101228	1538.7	0.0755404	1538.7	0.0507841	1538.7	0.0291353	1538.7	0.0286993		1538.7	0.035222	1538.7	0.0522368	1538.7	0.0452108	1538.7	0.0167281	1538.7	0.020119
1538.8	0.100535	1538.8	0.0752823	1538.8	0.0513667	1538.8	0.0298663	1538.8	0.0287839		1538.8	0.0344292	1538.8	0.0517931	1538.8	0.0442188	1538.8	0.0165646	1538.8	0.0194524
1538.9	0.0995415	1538.9	0.0745914	1538.9	0.0516581	1538.9	0.0295731	1538.9	0.0291202		1538.9	0.0345958	1538.9	0.051604	1538.9	0.0444527	1538.9	0.0160545	1538.9	0.0199442
1539	0.0994355	1539	0.0746025	1539	0.0515497	1539	0.0286065	1539	0.0289648		1539	0.0341042	1539	0.0526439	1539	0.0445911	1539	0.0153852	1539	0.020156
1539.1	0.0995821	1539.1	0.0746979	1539.1	0.052048	1539.1	0.0278701	1539.1	0.029031		1539.1	0.0338597	1539.1	0.0532457	1539.1	0.0447659	1539.1	0.0156155	1539.1	0.0200669
1539.2	0.0998354	1539.2	0.0745489	1539.2	0.0514762	1539.2	0.027022	1539.2	0.0291197		1539.2	0.0340382	1539.2	0.0536663	1539.2	0.0458401	1539.2	0.0162826	1539.2	0.0204293
1539.3	0.098978	1539.3	0.0741642	1539.3	0.0514043	1539.3	0.0263699	1539.3	0.0301448		1539.3	0.0352642	1539.3	0.0557072	1539.3	0.0473562	1539.3	0.0171333	1539.3	0.0216742
1539.4	0.0990973	1539.4	0.0719972	1539.4	0.0505022	1539.4	0.0255947	1539.4	0.0298727		1539.4	0.0363125	1539.4	0.056972	1539.4	0.048625	1539.4	0.0180282	1539.4	0.0234994
1539.5	0.0991071	1539.5	0.0716602	1539.5	0.0506961	1539.5	0.0245781	1539.5	0.0294806		1539.5	0.0383453	1539.5	0.0579844	1539.5	0.0494848	1539.5	0.0184465	1539.5	0.0247902
1539.6	0.0992597	1539.6	0.0721585	1539.6	0.0508902	1539.6	0.0241054	1539.6	0.0294613		1539.6	0.0387757	1539.6	0.0589914	1539.6	0.0498401	1539.6	0.0203512	1539.6	0.0248973
1539.7	0.09982	1539.7	0.071616	1539.7	0.0513957	1539.7	0.0238306	1539.7	0.0305448		1539.7	0.0402592	1539.7	0.0591538	1539.7	0.0502263	1539.7	0.0213739	1539.7	0.0258106
1539.8	0.0988287	1539.8	0.0707008	1539.8	0.0514471	1539.8	0.0239614	1539.8	0.0305659		1539.8	0.0414043	1539.8	0.0594336	1539.8	0.0509101	1539.8	0.0220222	1539.8	0.0262131
1539.9	0.0982328	1539.9	0.0702188	1539.9	0.0507888	1539.9	0.0234617	1539.9	0.0298496		1539.9	0.0427374	1539.9	0.0591817	1539.9	0.0510943	1539.9	0.0210204	1539.9	0.0253077
1540	0.0977291	1540	0.070005	1540	0.0504761	1540	0.0217932	1540	0.0292087		1540	0.0421925	1540	0.0575776	1540	0.0503442	1540	0.0205231	1540	0.0249944
1540.1	0.0983592	1540.1	0.0689045	1540.1	0.0490253	1540.1	0.0210047	1540.1	0.0279832		1540.1	0.0425287	1540.1	0.0578044	1540.1	0.050216	1540.1	0.0211832	1540.1	0.0254929
1540.2	0.0996736	1540.2	0.0693986	1540.2	0.0484355	1540.2	0.0216382	1540.2	0.0286488		1540.2	0.0429134	1540.2	0.057708	1540.2	0.0503911	1540.2	0.0214458	1540.2	0.0253266
1540.3	0.101505	1540.3	0.0704411	1540.3	0.0487847	1540.3	0.0223922	1540.3	0.02862		1540.3	0.0434433	1540.3	0.0578031	1540.3	0.0505557	1540.3	0.0224752	1540.3	0.0261048
1540.4	0.101804	1540.4	0.0709266	1540.4	0.0488458	1540.4	0.0229728	1540.4	0.0292592		1540.4	0.0435919	1540.4	0.0588911	1540.4	0.0511402	1540.4	0.0225406	1540.4	0.0266963
1540.5	0.103185	1540.5	0.0722142	1540.5	0.0489366	1540.5	0.0250125	1540.5	0.0306114		1540.5	0.0429829	1540.5	0.0572976	1540.5	0.0503784	1540.5	0.0224822	1540.5	0.025694
1540.6	0.104495	1540.6	0.0729372	1540.6	0.0495542	1540.6	0.0260842	1540.6	0.0309526		1540.6	0.0423642	1540.6	0.0565907	1540.6	0.049981	1540.6	0.0219587	1540.6	0.0251309
1540.7	0.104863	1540.7	0.0729839	1540.7	0.0491486	1540.7	0.0260718	1540.7	0.0316524		1540.7	0.0413456	1540.7	0.0558635	1540.7	0.0490326	1540.7	0.0219917	1540.7	0.0240045
1540.8	0.104993	1540.8	0.0728165	1540.8	0.0496886	1540.8	0.0259461	1540.8	0.0314123		1540.8	0.0403823	1540.8	0.05515	1540.8	0.0490047	1540.8	0.0214711	1540.8	0.0231247
1540.9	0.106336	1540.9	0.0734442	1540.9	0.0502352	1540.9	0.0263277	1540.9	0.0320407		1540.9	0.0398114	1540.9	0.055063	1540.9	0.0491657	1540.9	0.0207968	1540.9	0.0229379
1541	0.107046	1541	0.0737049	1541	0.0505753	1541	0.0266812	1541	0.0324026		1541	0.0392875	1541	0.0558669	1541	0.0498593	1541	0.0212708	1541	0.0233761
1541.1	0.108044	1541.1	0.0739358	1541.1	0.0514986	1541.1	0.0274586	1541.1	0.0333352		1541.1	0.0397707	1541.1	0.0560148	1541.1	0.0506887	1541.1	0.0225215	1541.1	0.0228172
1541.2	0.10731	1541.2	0.0726574	1541.2	0.0504553	1541.2	0.0270822	1541.2	0.0334849		1541.2	0.0395092	1541.2	0.0568079	1541.2	0.0512149	1541.2	0.0226076	1541.2	0.0229087
1541.3	0.106812	1541.3	0.0721075	1541.3	0.0503438	1541.3	0.0269809	1541.3	0.0341734		1541.3	0.0391376	1541.3	0.0584304	1541.3	0.0523924	1541.3	0.0227156	1541.3	0.0226911
1541.4	0.107048	1541.4	0.0712871	1541.4	0.0510526	1541.4	0.0279885	1541.4	0.0346148		1541.4	0.0394339	1541.4	0.0589567	1541.4	0.0531691	1541.4	0.0236878	1541.4	0.0233005
1541.5	0.107844	1541.5	0.0720861	1541.5	0.0523746	1541.5	0.0283522	1541.5	0.035538		1541.5	0.0393238	1541.5	0.0615088	1541.5	0.0534322	1541.5	0.0246724	1541.5	0.0231571
1541.6	0.108345	1541.6	0.0720852	1541.6	0.0527808	1541.6	0.0278107	1541.6	0.0359912		1541.6	0.0380741	1541.6	0.0618613	1541.6	0.0532886	1541.6	0.0244631	1541.6	0.0230746
1541.7	0.107231	1541.7	0.071563	1541.7	0.0539858	1541.7	0.0272195	1541.7	0.0362325		1541.7	0.0381165	1541.7	0.0624416	1541.7	0.0527849	1541.7	0.0232564	1541.7	0.0227942
1541.8	0.105815	1541.8	0.0717539	1541.8	0.0536506	1541.8	0.0268241	1541.8	0.0351659		1541.8	0.0384208	1541.8	0.063207	1541.8	0.0528594	1541.8	0.0230216	1541.8	0.0218602
1541.9	0.104282	1541.9	0.0720498	1541.9	0.0528888	1541.9	0.0253774	1541.9	0.0333396		1541.9	0.0381062	1541.9	0.0643364	1541.9	0.0519579	1541.9	0.0226028	1541.9	0.0215187
1542	0.104388	1542	0.0725751	1542	0.0531073	1542	0.0246304	1542	0.0324527		1542	0.038734	1542	0.0645255	1542	0.0515553	1542	0.0236505	1542	0.0229225
1542.1	0.104746	1542.1	0.0722737	1542.1	0.0528825	1542.1	0.0254764	1542.1	0.032441		1542.1	0.0396302	1542.1	0.0660911	1542.1	0.0522121	1542.1	0.0240553	1542.1	0.0245824
1542.2	0.105107	1542.2	0.0726043	1542.2	0.0531625	1542.2	0.0260962	1542.2	0.0330899		1542.2	0.0393393	1542.2	0.0655928	1542.2	0.0523775	1542.2	0.0234415	1542.2	0.0248688
1542.3	0.105626	1542.3	0.073086	1542.3	0.0538295	1542.3	0.0262411	1542.3	0.0322975		1542.3	0.0393261	1542.3	0.066604	1542.3	0.0519224	1542.3	0.0232989	1542.3	0.0250349
1542.4	0.105154	1542.4	0.0728723	1542.4	0.05253	1542.4	0.0252535	1542.4	0.0319871		1542.4	0.0382792	1542.4	0.0651444	1542.4	0.0510803	1542.4	0.0216379	1542.4	0.0252895
1542.5	0.105914	1542.5	0.0732219	1542.5	0.0530945	1542.5	0.0257376	1542.5	0.0320114		1542.5	0.0386755	1542.5	0.0634771	1542.5	0.0496812	1542.5	0.0212649	1542.5	0.0247409
1542.6	0.106326	1542.6	0.0732235	1542.6	0.0537721	1542.6	0.0246741	1542.6	0.0315593		1542.6	0.0383374	1542.6	0.0629901	1542.6	0.049494	1542.6	0.0218871	1542.6	0.025302
1542.7	0.10563	1542.7	0.0733551	1542.7	0.05343	1542.7	0.0242533	1542.7	0.0312229		1542.7	0.0382302	1542.7	0.0616443	1542.7	0.0488486	1542.7	0.0217829	1542.7	0.025031
1542.8	0.105488	1542.8	0.0735745	1542.8	0.0525333	1542.8	0.0244372	1542.8	0.0305916		1542.8	0.0388519	1542.8	0.0601821	1542.8	0.0489201	1542.8	0.0208033	1542.8	0.0250599
1542.9	0.105725	1542.9	0.0740175	1542.9	0.0529569	1542.9	0.0248306	1542.9	0.0304074		1542.9	0.0400158	1542.9	0.0599481	1542.9	0.0491792	1542.9	0.02135	1542.9	0.0261741
1543	0.105118	1543	0.0730044	1543	0.052658	1543	0.0244298	1543	0.0302003		1543	0.0402219	1543	0.0583633	1543	0.0489868	1543	0.02074	1543	0.026122
1543.1	0.104932	1543.1	0.0732558	1543.1	0.0525735	1543.1	0.0245955	1543.1	0.0307829		1543.1	0.0408633	1543.1	0.0580381	1543.1	0.0490074	1543.1	0.02041	1543.1	0.0263897
1543.2	0.10429	1543.2	0.0730771	1543.2	0.0511334	1543.2	0.0246588	1543.2	0.0311661		1543.2	0.040326	1543.2	0.0580714	1543.2	0.0494447	1543.2	0.0192047	1543.2	0.0262207
1543.3	0.105559	1543.3	0.0744124	1543.3	0.0515165	1543.3	0.0255622	1543.3	0.0330732		1543.3	0.0399403	1543.3	0.0572554	1543.3	0.0498345	1543.3	0.0189676	1543.3	0.0256388
1543.4	0.106476	1543.4	0.0742974	1543.4	0.051547	1543.4	0.0257986	1543.4	0.0334214		1543.4	0.0414721	1543.4	0.0578002	1543.4	0.0510368	1543.4	0.0192977	1543.4	0.0261098
1543.5	0.107594	1543.5	0.0741095	1543.5	0.051227	1543.5	0.0260185	1543.5	0.0334754		1543.5	0.0426504	1543.5	0.0587388	1543.5	0.051621	1543.5	0.0196693	1543.5	0.0263446
1543.6	0.106993	1543.6	0.0737175	1543.6	0.0515783	1543.6	0.0254631	1543.6	0.0334226		1543.6	0.0432613	1543.6	0.0576988	1543.6	0.0519915	1543.6	0.0192536	1543.6	0.0263137
1543.7	0.106124	1543.7	0.0738437	1543.7	0.051796	1543.7	0.0253291	1543.7	0.0334677		1543.7	0.0440209	1543.7	0.0578342	1543.7	0.0517471	1543.7	0.0189437	1543.7	0.0258479
1543.8	0.105856	1543.8	0.0733	1543.8	0.050128	1543.8	0.0250045	1543.8	0.0316164		1543.8	0.0455544	1543.8	0.0594518	1543.8	0.052752	1543.8	0.0207534	1543.8	0.0267654
1543.9	0.105779	1543.9	0.0734961	1543.9	0.0506831	1543.9	0.0251158	1543.9	0.0309311		1543.9	0.0455003	1543.9	0.0602373	1543.9	0.0528229	1543.9	0.0214923	1543.9	0.0276882
1544	0.106453	1544	0.0729596	1544	0.0504045	1544	0.0246705	1544	0.0309049		1544	0.0458381	1544	0.0612102	1544	0.0530243	1544	0.0227208	1544	0.0278066
1544.1	0.106736	1544.1	0.0730372	1544.1	0.0505524	1544.1	0.025184	1544.1	0.0312117		1544.1	0.0458161	1544.1	0.0624588	1544.1	0.0529344	1544.1	0.0229004	1544.1	0.0274904
1544.2	0.107327	1544.2	0.0727506	1544.2	0.0507022	1544.2	0.0253784	1544.2	0.0304845		1544.2	0.0457776	1544.2	0.062684	1544.2	0.0527822	1544.2	0.0233812	1544.2	0.0263026
1544.3	0.107304	1544.3	0.0731967	1544.3	0.0513156	1544.3	0.0255246	1544.3	0.0293515		1544.3	0.0456748	1544.3	0.0647476	1544.3	0.0529536	1544.3	0.0242669	1544.3	0.0267424
1544.4	0.1072	1544.4	0.0738379	1544.4	0.0508127	1544.4	0.0258791	1544.4	0.0292998		1544.4	0.0458065	1544.4	0.0647103	1544.4	0.0526485	1544.4	0.0251456	1544.4	0.0270624
1544.5	0.107848	1544.5	0.0744967	1544.5	0.0521397	1544.5	0.0264775	1544.5	0.0299726		1544.5	0.04612	1544.5	0.0651899	1544.5	0.0522557	1544.5	0.0257534	1544.5	0.0261072
1544.6	0.108379	1544.6	0.0753315	1544.6	0.0527007	1544.6	0.0272234	1544.6	0.0305654		1544.6	0.0468385	1544.6	0.0653426	1544.6	0.052676	1544.6	0.0267483	1544.6	0.0266117
1544.7	0.108937	1544.7	0.0764536	1544.7	0.0528877	1544.7	0.027646	1544.7	0.0306453		1544.7	0.0468765	1544.7	0.0655833	1544.7	0.0523438	1544.7	0.0276421	1544.7	0.0257838
1544.8	0.110189	1544.8	0.0778569	1544.8	0.0533588	1544.8	0.0287628	1544.8	0.0315283		1544.8	0.0474734	1544.8	0.0649274	1544.8	0.0518647	1544.8	0.027977	1544.8	0.0258447
1544.9	0.109755	1544.9	0.0786351	1544.9	0.0549663	1544.9	0.0291543	1544.9	0.0318275		1544.9	0.046354	1544.9	0.0646991	1544.9	0.0515342	1544.9	0.0275035	1544.9	0.0261931
1545	0.109851	1545	0.0795001	1545	0.0554979	1545	0.0298246	1545	0.0323355		1545	0.0448527	1545	0.0636603	1545	0.0507932	1545	0.0268037	1545	0.0255985
1545.1	0.110334	1545.1	0.0810358	1545.1	0.0563369	1545.1	0.0304005	1545.1	0.033392		1545.1	0.0447945	1545.1	0.0639847	1545.1	0.0514351	1545.1	0.0263084	1545.1	0.0264057
1545.2	0.111112	1545.2	0.0824026	1545.2	0.0559795	1545.2	0.0312122	1545.2	0.0341435		1545.2	0.04383	1545.2	0.0630411	1545.2	0.051409	1545.2	0.0260772	1545.2	0.0255479
1545.3	0.110545	1545.3	0.082856	1545.3	0.0548743	1545.3	0.0306329	1545.3	0.0338202		1545.3	0.0445055	1545.3	0.0625866	1545.3	0.0517126	1545.3	0.0259438	1545.3	0.025374
1545.4	0.111014	1545.4	0.0823282	1545.4	0.0547347	1545.4	0.030582	1545.4	0.0339277		1545.4	0.0447465	1545.4	0.0621557	1545.4	0.0523267	1545.4	0.0249104	1545.4	0.0254956
1545.5	0.110446	1545.5	0.0829567	1545.5	0.0551239	1545.5	0.0310832	1545.5	0.034363		1545.5	0.0446899	1545.5	0.0617992	1545.5	0.0522708	1545.5	0.0253518	1545.5	0.0261793
1545.6	0.110367	1545.6	0.0826323	1545.6	0.0560541	1545.6	0.0312708	1545.6	0.0345135		1545.6	0.0433987	1545.6	0.0605388	1545.6	0.0523322	1545.6	0.0239323	1545.6	0.0262355
1545.7	0.109645	1545.7	0.0820591	1545.7	0.0556518	1545.7	0.0307985	1545.7	0.034372		1545.7	0.0430258	1545.7	0.0597358	1545.7	0.0522018	1545.7	0.0233782	1545.7	0.0268079
1545.8	0.108699	1545.8	0.081355	1545.8	0.0546048	1545.8	0.0305107	1545.8	0.0330553		1545.8	0.0439908	1545.8	0.0600912	1545.8	0.0530366	1545.8	0.02321	1545.8	0.0269519
1545.9	0.108813	1545.9	0.0820297	1545.9	0.0548169	1545.9	0.0317298	1545.9	0.0341994		1545.9	0.0427224	1545.9	0.0596412	1545.9	0.0526944	1545.9	0.0232323	1545.9	0.0264413
1546	0.108482	1546	0.0813671	1546	0.0543201	1546	0.0311962	1546	0.0345268		1546	0.0429086	1546	0.0607316	1546	0.0533603	1546	0.0233904	1546	0.0266803
1546.1	0.108323	1546.1	0.0804919	1546.1	0.0539979	1546.1	0.0316553	1546.1	0.0349681		1546.1	0.0433803	1546.1	0.0613306	1546.1	0.0537314	1546.1	0.0234615	1546.1	0.0264598
1546.2	0.108463	1546.2	0.0798324	1546.2	0.0536964	1546.2	0.0322267	1546.2	0.0349486		1546.2	0.0436422	1546.2	0.0614845	1546.2	0.0543819	1546.2	0.0237197	1546.2	0.0259559
1546.3	0.108606	1546.3	0.0800668	1546.3	0.0544428	1546.3	0.0327817	1546.3	0.0348042		1546.3	0.0434892	1546.3	0.0624329	1546.3	0.0551988	1546.3	0.0238381	1546.3	0.0269552
1546.4	0.108821	1546.4	0.0798701	1546.4	0.0540179	1546.4	0.0327927	1546.4	0.0347365		1546.4	0.0445129	1546.4	0.062843	1546.4	0.0550163	1546.4	0.0246563	1546.4	0.026762
1546.5	0.109568	1546.5	0.0791729	1546.5	0.0539	1546.5	0.0317651	1546.5	0.0352886		1546.5	0.0448818	1546.5	0.0636408	1546.5	0.0556572	1546.5	0.0250838	1546.5	0.0270057
1546.6	0.11162	1546.6	0.0801914	1546.6	0.0551191	1546.6	0.0324793	1546.6	0.035854		1546.6	0.0466328	1546.6	0.065017	1546.6	0.0564937	1546.6	0.0268913	1546.6	0.0281125
1546.7	0.111745	1546.7	0.0805002	1546.7	0.0549529	1546.7	0.0319604	1546.7	0.0354417		1546.7	0.0468419	1546.7	0.0656946	1546.7	0.0563145	1546.7	0.02747	1546.7	0.027475
1546.8	0.112439	1546.8	0.0804801	1546.8	0.0555579	1546.8	0.0320086	1546.8	0.0354904		1546.8	0.0470279	1546.8	0.0661898	1546.8	0.0566574	1546.8	0.0274348	1546.8	0.0278279
1546.9	0.111598	1546.9	0.0808509	1546.9	0.0558519	1546.9	0.0311705	1546.9	0.0345879		1546.9	0.0464436	1546.9	0.0673962	1546.9	0.0572243	1546.9	0.0278213	1546.9	0.0283118
1547	0.11109	1547	0.0820292	1547	0.0563949	1547	0.0304735	1547	0.0344379		1547	0.0486057	1547	0.0689941	1547	0.0583268	1547	0.0285078	1547	0.0286197
1547.1	0.112226	1547.1	0.0822633	1547.1	0.056689	1547.1	0.0284578	1547.1	0.0345638		1547.1	0.0492655	1547.1	0.0695127	1547.1	0.057704	1547.1	0.0282911	1547.1	0.0289911
1547.2	0.112792	1547.2	0.0827325	1547.2	0.0560552	1547.2	0.0282695	1547.2	0.0340486		1547.2	0.0491374	1547.2	0.0698587	1547.2	0.0571768	1547.2	0.0285929	1547.2	0.0285341
1547.3	0.112686	1547.3	0.0829178	1547.3	0.0560729	1547.3	0.0272234	1547.3	0.0337162		1547.3	0.0491117	1547.3	0.0697785	1547.3	0.0577444	1547.3	0.0274939	1547.3	0.0283865
1547.4	0.11273	1547.4	0.082475	1547.4	0.0562012	1547.4	0.0260997	1547.4	0.033021		1547.4	0.0488304	1547.4	0.0692169	1547.4	0.0584607	1547.4	0.0278264	1547.4	0.0288866
1547.5	0.11186	1547.5	0.0818406	1547.5	0.0572914	1547.5	0.0251546	1547.5	0.0320992		1547.5	0.0493659	1547.5	0.0692237	1547.5	0.0581196	1547.5	0.0286977	1547.5	0.0291645
1547.6	0.111449	1547.6	0.0801569	1547.6	0.0572321	1547.6	0.025435	1547.6	0.0318402		1547.6	0.0488861	1547.6	0.0686375	1547.6	0.0571478	1547.6	0.0275	1547.6	0.0281058
1547.7	0.110135	1547.7	0.0796011	1547.7	0.0566435	1547.7	0.0244505	1547.7	0.0313741		1547.7	0.0480896	1547.7	0.0681278	1547.7	0.0556986	1547.7	0.0277135	1547.7	0.0272311
1547.8	0.109828	1547.8	0.0797735	1547.8	0.0558649	1547.8	0.0248323	1547.8	0.0311714		1547.8	0.048113	1547.8	0.0677108	1547.8	0.05589	1547.8	0.0273695	1547.8	0.0262303
1547.9	0.109346	1547.9	0.079305	1547.9	0.0552752	1547.9	0.0249004	1547.9	0.0312714		1547.9	0.0471677	1547.9	0.0675845	1547.9	0.0554479	1547.9	0.0277374	1547.9	0.0259522
1548	0.108686	1548	0.0780597	1548	0.0545433	1548	0.0242903	1548	0.0307903		1548	0.0469489	1548	0.0673677	1548	0.0553173	1548	0.0270802	1548	0.0261616
1548.1	0.109183	1548.1	0.0775391	1548.1	0.054042	1548.1	0.024746	1548.1	0.0310116		1548.1	0.0455946	1548.1	0.0673597	1548.1	0.0538812	1548.1	0.0264533	1548.1	0.0242741
1548.2	0.109655	1548.2	0.0782103	1548.2	0.0539634	1548.2	0.0249472	1548.2	0.0312395		1548.2	0.045505	1548.2	0.0676351	1548.2	0.0534889	1548.2	0.027065	1548.2	0.0240083
1548.3	0.109738	1548.3	0.0780963	1548.3	0.0546649	1548.3	0.0255227	1548.3	0.0312746		1548.3	0.0450341	1548.3	0.0674786	1548.3	0.0531852	1548.3	0.0276958	1548.3	0.0247512
1548.4	0.110675	1548.4	0.0786894	1548.4	0.0538245	1548.4	0.0253319	1548.4	0.030989		1548.4	0.0449122	1548.4	0.0672521	1548.4	0.0533717	1548.4	0.0274263	1548.4	0.0244814
1548.5	0.110989	1548.5	0.0794434	1548.5	0.0535776	1548.5	0.0246277	1548.5	0.0314778		1548.5	0.0445309	1548.5	0.0668604	1548.5	0.0535753	1548.5	0.0273269	1548.5	0.0242882
1548.6	0.112061	1548.6	0.0799059	1548.6	0.0531732	1548.6	0.0250989	1548.6	0.0324835		1548.6	0.0447593	1548.6	0.0659769	1548.6	0.0531949	1548.6	0.0268543	1548.6	0.0234361
1548.7	0.112779	1548.7	0.0801058	1548.7	0.0534129	1548.7	0.0260069	1548.7	0.0330098		1548.7	0.0441402	1548.7	0.0659559	1548.7	0.0523813	1548.7	0.0260986	1548.7	0.0227215
1548.8	0.113769	1548.8	0.0810268	1548.8	0.0534148	1548.8	0.0265656	1548.8	0.0334074		1548.8	0.0447541	1548.8	0.0669701	1548.8	0.0528425	1548.8	0.0272444	1548.8	0.0238571
1548.9	0.114078	1548.9	0.0824334	1548.9	0.0536952	1548.9	0.0267633	1548.9	0.0333609		1548.9	0.044756	1548.9	0.0678991	1548.9	0.0529684	1548.9	0.0278786	1548.9	0.0247937
1549	0.114928	1549	0.0835611	1549	0.0542968	1549	0.0272313	1549	0.0338376		1549	0.0463553	1549	0.0684096	1549	0.0527844	1549	0.0266815	1549	0.0249425
1549.1	0.116834	1549.1	0.0835004	1549.1	0.0549465	1549.1	0.0283934	1549.1	0.0348615		1549.1	0.0460903	1549.1	0.0681743	1549.1	0.0522491	1549.1	0.0262551	1549.1	0.0257649
1549.2	0.116704	1549.2	0.0833091	1549.2	0.0546997	1549.2	0.0292446	1549.2	0.034572		1549.2	0.0470402	1549.2	0.0684096	1549.2	0.0536991	1549.2	0.0261399	1549.2	0.0271124
1549.3	0.116245	1549.3	0.0824045	1549.3	0.0549668	1549.3	0.0289453	1549.3	0.0337145		1549.3	0.0483317	1549.3	0.0683514	1549.3	0.0540705	1549.3	0.0258968	1549.3	0.0281469
1549.4	0.115532	1549.4	0.0817241	1549.4	0.0550941	1549.4	0.0284448	1549.4	0.0327361		1549.4	0.0491975	1549.4	0.069093	1549.4	0.054298	1549.4	0.0261726	1549.4	0.0290736
1549.5	0.115636	1549.5	0.0817431	1549.5	0.0567682	1549.5	0.0289415	1549.5	0.0325635		1549.5	0.0502708	1549.5	0.0691697	1549.5	0.0536666	1549.5	0.0264016	1549.5	0.028855
1549.6	0.115222	1549.6	0.0815307	1549.6	0.0560752	1549.6	0.0303349	1549.6	0.0327323		1549.6	0.0499946	1549.6	0.0686344	1549.6	0.0536547	1549.6	0.0252114	1549.6	0.0280167
1549.7	0.115358	1549.7	0.0816797	1549.7	0.0560794	1549.7	0.0306387	1549.7	0.0322355		1549.7	0.0495523	1549.7	0.0674987	1549.7	0.053834	1549.7	0.0245562	1549.7	0.0279541
1549.8	0.11468	1549.8	0.0818101	1549.8	0.0559932	1549.8	0.0303432	1549.8	0.0312258		1549.8	0.0509768	1549.8	0.0676107	1549.8	0.0548248	1549.8	0.0240583	1549.8	0.0286753
1549.9	0.11485	1549.9	0.0814079	1549.9	0.0563796	1549.9	0.0306304	1549.9	0.0310848		1549.9	0.0504128	1549.9	0.0675837	1549.9	0.0541213	1549.9	0.0235536	1549.9	0.0285559
1550	0.114813	1550	0.0812572	1550	0.0566189	1550	0.0296977	1550	0.0310397		1550	0.0495121	1550	0.0673235	1550	0.0535915	1550	0.023204	1550	0.0284377
1550.1	0.114978	1550.1	0.0809957	1550.1	0.0566066	1550.1	0.029524	1550.1	0.0310517		1550.1	0.0487511	1550.1	0.0680382	1550.1	0.0537555	1550.1	0.024071	1550.1	0.0282018
1550.2	0.114977	1550.2	0.0809241	1550.2	0.0568948	1550.2	0.0286453	1550.2	0.0313583		1550.2	0.0488779	1550.2	0.0677145	1550.2	0.0541912	1550.2	0.0243919	1550.2	0.0290385
1550.3	0.115115	1550.3	0.0809439	1550.3	0.0570862	1550.3	0.0281766	1550.3	0.0311289		1550.3	0.0494059	1550.3	0.0669282	1550.3	0.054114	1550.3	0.0245799	1550.3	0.0297109
1550.4	0.114177	1550.4	0.0811155	1550.4	0.0565841	1550.4	0.0270979	1550.4	0.030754		1550.4	0.0490267	1550.4	0.0656203	1550.4	0.0536561	1550.4	0.023306	1550.4	0.0282109
1550.5	0.114089	1550.5	0.0814085	1550.5	0.0566679	1550.5	0.0262902	1550.5	0.0312812		1550.5	0.0488842	1550.5	0.0640548	1550.5	0.0526797	1550.5	0.0237073	1550.5	0.0270148
1550.6	0.114937	1550.6	0.0811349	1550.6	0.055974	1550.6	0.0266281	1550.6	0.0321467		1550.6	0.0483822	1550.6	0.0638609	1550.6	0.0525462	1550.6	0.0234969	1550.6	0.0271923
1550.7	0.115552	1550.7	0.0825133	1550.7	0.0574186	1550.7	0.0277079	1550.7	0.0331008		1550.7	0.0475209	1550.7	0.0639184	1550.7	0.0520894	1550.7	0.0243442	1550.7	0.0266828
1550.8	0.115091	1550.8	0.0826724	1550.8	0.0565359	1550.8	0.0266983	1550.8	0.0327986		1550.8	0.0475491	1550.8	0.0638822	1550.8	0.0523588	1550.8	0.0251685	1550.8	0.026557
1550.9	0.115242	1550.9	0.0833135	1550.9	0.0569689	1550.9	0.0276676	1550.9	0.0330188		1550.9	0.0467635	1550.9	0.0638319	1550.9	0.052575	1550.9	0.0246073	1550.9	0.0253821
1551	0.115075	1551	0.0835911	1551	0.0562695	1551	0.0281773	1551	0.0337137		1551	0.0471442	1551	0.0638581	1551	0.0521587	1551	0.024236	1551	0.0252263
1551.1	0.114928	1551.1	0.08336	1551.1	0.056431	1551.1	0.0283767	1551.1	0.0352653		1551.1	0.047406	1551.1	0.0644057	1551.1	0.0527123	1551.1	0.0249546	1551.1	0.0261524
1551.2	0.114913	1551.2	0.0827972	1551.2	0.0560199	1551.2	0.0279525	1551.2	0.0339062		1551.2	0.0482538	1551.2	0.0661008	1551.2	0.0538736	1551.2	0.0255964	1551.2	0.0275889
1551.3	0.115354	1551.3	0.082593	1551.3	0.0572243	1551.3	0.0287059	1551.3	0.0338249		1551.3	0.0481002	1551.3	0.0657273	1551.3	0.0531794	1551.3	0.0249256	1551.3	0.0270771
1551.4	0.115804	1551.4	0.0835538	1551.4	0.0570991	1551.4	0.0287954	1551.4	0.0341942		1551.4	0.0478801	1551.4	0.0654877	1551.4	0.0544344	1551.4	0.025468	1551.4	0.0266188
1551.5	0.116524	1551.5	0.0835172	1551.5	0.0577131	1551.5	0.029259	1551.5	0.0347635		1551.5	0.0475847	1551.5	0.0645477	1551.5	0.0540998	1551.5	0.0254921	1551.5	0.0252715
1551.6	0.116059	1551.6	0.0836839	1551.6	0.0569306	1551.6	0.0301134	1551.6	0.0341744		1551.6	0.0465889	1551.6	0.0640653	1551.6	0.0544352	1551.6	0.0244059	1551.6	0.0250188
1551.7	0.116644	1551.7	0.0846502	1551.7	0.0578675	1551.7	0.0301616	1551.7	0.0337135		1551.7	0.0467531	1551.7	0.064751	1551.7	0.0543138	1551.7	0.0248715	1551.7	0.0253997
1551.8	0.117022	1551.8	0.0849279	1551.8	0.0584919	1551.8	0.0300336	1551.8	0.0335435		1551.8	0.0474512	1551.8	0.0666315	1551.8	0.0545335	1551.8	0.0252879	1551.8	0.0263903
1551.9	0.117714	1551.9	0.0846814	1551.9	0.0593504	1551.9	0.0298247	1551.9	0.034105		1551.9	0.0472503	1551.9	0.0670765	1551.9	0.0553862	1551.9	0.026446	1551.9	0.0269815
1552	0.117461	1552	0.0834549	1552	0.0589339	1552	0.0292999	1552	0.0338389		1552	0.048529	1552	0.0677175	1552	0.0568061	1552	0.0274786	1552	0.0281796
1552.1	0.11823	1552.1	0.0829526	1552.1	0.0588344	1552.1	0.0300552	1552.1	0.033237		1552.1	0.0492053	1552.1	0.0677974	1552.1	0.0574677	1552.1	0.02717	1552.1	0.0283001
1552.2	0.119161	1552.2	0.0839097	1552.2	0.0600652	1552.2	0.0311138	1552.2	0.0333458		1552.2	0.0499146	1552.2	0.0678503	1552.2	0.0572484	1552.2	0.0267906	1552.2	0.0288508
1552.3	0.119785	1552.3	0.084219	1552.3	0.0603897	1552.3	0.0310574	1552.3	0.0336387		1552.3	0.0509263	1552.3	0.067944	1552.3	0.0564319	1552.3	0.0265361	1552.3	0.0279985
1552.4	0.119968	1552.4	0.0842967	1552.4	0.060146	1552.4	0.0303414	1552.4	0.0333342		1552.4	0.0509675	1552.4	0.0675766	1552.4	0.0563174	1552.4	0.025906	1552.4	0.0272674
1552.5	0.120928	1552.5	0.0853222	1552.5	0.0596945	1552.5	0.0305417	1552.5	0.032575		1552.5	0.051539	1552.5	0.0681148	1552.5	0.0568317	1552.5	0.027047	1552.5	0.0275971
1552.6	0.121399	1552.6	0.0852954	1552.6	0.0589027	1552.6	0.0310568	1552.6	0.0330929		1552.6	0.0514459	1552.6	0.069364	1552.6	0.057035	1552.6	0.027552	1552.6	0.0277764
1552.7	0.121866	1552.7	0.0859664	1552.7	0.0595399	1552.7	0.0319944	1552.7	0.0338796		1552.7	0.0518233	1552.7	0.0692255	1552.7	0.056909	1552.7	0.0273027	1552.7	0.0272015
1552.8	0.122033	1552.8	0.0854644	1552.8	0.0591576	1552.8	0.0313672	1552.8	0.0337191		1552.8	0.0519949	1552.8	0.0692611	1552.8	0.0566904	1552.8	0.0272902	1552.8	0.02704
1552.9	0.121683	1552.9	0.0856575	1552.9	0.0584812	1552.9	0.0311171	1552.9	0.0336658		1552.9	0.0527043	1552.9	0.0694263	1552.9	0.0568063	1552.9	0.0279631	1552.9	0.0271143
1553	0.122189	1553	0.0867578	1553	0.0578548	1553	0.0306914	1553	0.0342594		1553	0.0533742	1553	0.0701181	1553	0.0559711	1553	0.0277634	1553	0.0274195
1553.1	0.122879	1553.1	0.0873464	1553.1	0.0584833	1553.1	0.0304468	1553.1	0.0352363		1553.1	0.0542271	1553.1	0.0706651	1553.1	0.0562464	1553.1	0.0276671	1553.1	0.0284652
1553.2	0.123097	1553.2	0.0878303	1553.2	0.0582727	1553.2	0.0309144	1553.2	0.0346068		1553.2	0.05408	1553.2	0.0707177	1553.2	0.0565976	1553.2	0.0268907	1553.2	0.0281109
1553.3	0.123348	1553.3	0.0885303	1553.3	0.0587773	1553.3	0.0311922	1553.3	0.0351749		1553.3	0.0528922	1553.3	0.0677902	1553.3	0.0538363	1553.3	0.0255524	1553.3	0.0259371
1553.4	0.121946	1553.4	0.0881819	1553.4	0.0572455	1553.4	0.0297472	1553.4	0.0347786		1553.4	0.0522794	1553.4	0.0674441	1553.4	0.0532952	1553.4	0.0251032	1553.4	0.0245152
1553.5	0.12198	1553.5	0.0889532	1553.5	0.0580422	1553.5	0.0296896	1553.5	0.0350145		1553.5	0.0513837	1553.5	0.0662504	1553.5	0.050592	1553.5	0.0241201	1553.5	0.0231741
1553.6	0.121909	1553.6	0.0900731	1553.6	0.0585524	1553.6	0.0302725	1553.6	0.0349453		1553.6	0.0526414	1553.6	0.0671982	1553.6	0.0514222	1553.6	0.024617	1553.6	0.0240766
1553.7	0.122702	1553.7	0.0904375	1553.7	0.0589067	1553.7	0.0297667	1553.7	0.035689		1553.7	0.0537164	1553.7	0.0682032	1553.7	0.0511867	1553.7	0.0252912	1553.7	0.0236978
1553.8	0.12112	1553.8	0.0893673	1553.8	0.0588986	1553.8	0.0289586	1553.8	0.035344		1553.8	0.0538713	1553.8	0.0683972	1553.8	0.0517248	1553.8	0.0245531	1553.8	0.0241554
1553.9	0.120489	1553.9	0.0891188	1553.9	0.0597239	1553.9	0.028008	1553.9	0.0348931		1553.9	0.054019	1553.9	0.0675907	1553.9	0.0522645	1553.9	0.0247769	1553.9	0.0249079
1554	0.119686	1554	0.0881006	1554	0.0593877	1554	0.0277487	1554	0.0340039		1554	0.0545879	1554	0.0675825	1554	0.05267	1554	0.0236904	1554	0.0253056
1554.1	0.120045	1554.1	0.0885646	1554.1	0.0593131	1554.1	0.0270568	1554.1	0.033836		1554.1	0.0527381	1554.1	0.0676089	1554.1	0.0514039	1554.1	0.0224248	1554.1	0.024599
1554.2	0.120307	1554.2	0.0887874	1554.2	0.0596939	1554.2	0.0278264	1554.2	0.0350488		1554.2	0.0514348	1554.2	0.0686535	1554.2	0.0517044	1554.2	0.0227461	1554.2	0.0251758
1554.3	0.119556	1554.3	0.0882051	1554.3	0.059269	1554.3	0.0260735	1554.3	0.0353724		1554.3	0.0511157	1554.3	0.0682904	1554.3	0.0517831	1554.3	0.0222143	1554.3	0.0243449
1554.4	0.119253	1554.4	0.0879473	1554.4	0.0588472	1554.4	0.0257712	1554.4	0.0354166		1554.4	0.0509003	1554.4	0.0695887	1554.4	0.0531137	1554.4	0.0230348	1554.4	0.0251452
1554.5	0.118287	1554.5	0.087433	1554.5	0.0584088	1554.5	0.0262715	1554.5	0.0348991		1554.5	0.0508831	1554.5	0.0715569	1554.5	0.0541132	1554.5	0.0242439	1554.5	0.0249837
1554.6	0.118772	1554.6	0.0862738	1554.6	0.0581606	1554.6	0.027217	1554.6	0.0363988		1554.6	0.0507016	1554.6	0.0722164	1554.6	0.0553873	1554.6	0.0246591	1554.6	0.0257049
1554.7	0.118647	1554.7	0.0856487	1554.7	0.0586091	1554.7	0.0279974	1554.7	0.0362444		1554.7	0.0507127	1554.7	0.0721211	1554.7	0.0560827	1554.7	0.024384	1554.7	0.026088
1554.8	0.11772	1554.8	0.0854968	1554.8	0.0579057	1554.8	0.0272219	1554.8	0.0353299		1554.8	0.0500778	1554.8	0.0720773	1554.8	0.0568143	1554.8	0.0251179	1554.8	0.0259133
1554.9	0.117099	1554.9	0.0858264	1554.9	0.0574948	1554.9	0.0271952	1554.9	0.0350068		1554.9	0.0504549	1554.9	0.0723858	1554.9	0.0577958	1554.9	0.0259136	1554.9	0.0260811
1555	0.11686	1555	0.0864343	1555	0.0578757	1555	0.0291007	1555	0.0353915		1555	0.0514023	1555	0.0732401	1555	0.0578618	1555	0.0255831	1555	0.0255158
1555.1	0.116109	1555.1	0.085416	1555.1	0.0570251	1555.1	0.0294559	1555.1	0.0350727		1555.1	0.0513865	1555.1	0.072913	1555.1	0.0582796	1555.1	0.0255498	1555.1	0.0256901
1555.2	0.115748	1555.2	0.0853119	1555.2	0.0563818	1555.2	0.0300291	1555.2	0.0337398		1555.2	0.0512635	1555.2	0.0728662	1555.2	0.0578943	1555.2	0.0260657	1555.2	0.0252088
1555.3	0.116473	1555.3	0.0853147	1555.3	0.0575553	1555.3	0.0307323	1555.3	0.0337225		1555.3	0.0513074	1555.3	0.0710367	1555.3	0.0563591	1555.3	0.025734	1555.3	0.0245854
1555.4	0.115973	1555.4	0.084787	1555.4	0.0568027	1555.4	0.0312205	1555.4	0.0327693		1555.4	0.0521627	1555.4	0.071355	1555.4	0.0574409	1555.4	0.0260995	1555.4	0.0247304
1555.5	0.117891	1555.5	0.0858408	1555.5	0.0584414	1555.5	0.0332949	1555.5	0.0337869		1555.5	0.0526418	1555.5	0.0708603	1555.5	0.056784	1555.5	0.0269411	1555.5	0.0246322
1555.6	0.119124	1555.6	0.0866558	1555.6	0.0591461	1555.6	0.0345988	1555.6	0.0342836		1555.6	0.0546486	1555.6	0.0715733	1555.6	0.0579151	1555.6	0.0270443	1555.6	0.0255167
1555.7	0.120487	1555.7	0.0869989	1555.7	0.0593331	1555.7	0.0343016	1555.7	0.0337141		1555.7	0.0542687	1555.7	0.0701959	1555.7	0.0578005	1555.7	0.0268011	1555.7	0.0253861
1555.8	0.120133	1555.8	0.0872359	1555.8	0.0588012	1555.8	0.03302	1555.8	0.0325281		1555.8	0.0548244	1555.8	0.0695615	1555.8	0.0581416	1555.8	0.0276494	1555.8	0.0269568
1555.9	0.121916	1555.9	0.0882735	1555.9	0.0592565	1555.9	0.032587	1555.9	0.0324538		1555.9	0.0549843	1555.9	0.0689472	1555.9	0.0575249	1555.9	0.0273746	1555.9	0.027276
1556	0.122168	1556	0.0883819	1556	0.0592516	1556	0.0325635	1556	0.0320734		1556	0.0557558	1556	0.0685785	1556	0.0575871	1556	0.027634	1556	0.0276649
1556.1	0.12422	1556.1	0.0896086	1556.1	0.060046	1556.1	0.0326783	1556.1	0.033223		1556.1	0.0546471	1556.1	0.0677824	1556.1	0.0569573	1556.1	0.0276699	1556.1	0.0269844
1556.2	0.125557	1556.2	0.0912969	1556.2	0.0613379	1556.2	0.0336057	1556.2	0.0347576		1556.2	0.0544974	1556.2	0.0674363	1556.2	0.05797	1556.2	0.0273986	1556.2	0.0264492
1556.3	0.125778	1556.3	0.0921223	1556.3	0.0624763	1556.3	0.0333195	1556.3	0.0356002		1556.3	0.0558525	1556.3	0.0681062	1556.3	0.0591403	1556.3	0.0276745	1556.3	0.0265737
1556.4	0.126346	1556.4	0.0925444	1556.4	0.0624523	1556.4	0.0337845	1556.4	0.0361713		1556.4	0.0553814	1556.4	0.0685835	1556.4	0.0597221	1556.4	0.0270211	1556.4	0.0264907
1556.5	0.126189	1556.5	0.0920714	1556.5	0.06203	1556.5	0.0338734	1556.5	0.0353601		1556.5	0.0548584	1556.5	0.069418	1556.5	0.0601193	1556.5	0.0273149	1556.5	0.0268166
1556.6	0.127384	1556.6	0.0919665	1556.6	0.0624463	1556.6	0.0347766	1556.6	0.0359013		1556.6	0.0545181	1556.6	0.0678157	1556.6	0.0595616	1556.6	0.0264754	1556.6	0.0265809
1556.7	0.126903	1556.7	0.0929571	1556.7	0.0623445	1556.7	0.0348422	1556.7	0.0356797		1556.7	0.0538003	1556.7	0.0678234	1556.7	0.058901	1556.7	0.0261382	1556.7	0.0263069
1556.8	0.126215	1556.8	0.0937883	1556.8	0.0620945	1556.8	0.0342606	1556.8	0.035459		1556.8	0.0535623	1556.8	0.0691136	1556.8	0.0598436	1556.8	0.0261665	1556.8	0.0267371
1556.9	0.125622	1556.9	0.0934564	1556.9	0.0624933	1556.9	0.033947	1556.9	0.035568		1556.9	0.053727	1556.9	0.0697166	1556.9	0.0597412	1556.9	0.0262757	1556.9	0.0265192
1557	0.125681	1557	0.0927534	1557	0.0621012	1557	0.0332411	1557	0.0356648		1557	0.0547151	1557	0.0714907	1557	0.0601001	1557	0.0264051	1557	0.0268359
1557.1	0.125383	1557.1	0.0919471	1557.1	0.061878	1557.1	0.0324746	1557.1	0.0359301		1557.1	0.0548189	1557.1	0.0724601	1557.1	0.0600459	1557.1	0.0263852	1557.1	0.026911
1557.2	0.125986	1557.2	0.0923773	1557.2	0.0627472	1557.2	0.0322989	1557.2	0.0361636		1557.2	0.0558073	1557.2	0.0748521	1557.2	0.0598139	1557.2	0.0268054	1557.2	0.0279922
1557.3	0.125457	1557.3	0.091697	1557.3	0.0633254	1557.3	0.0327303	1557.3	0.0368179		1557.3	0.0559001	1557.3	0.0747501	1557.3	0.0600163	1557.3	0.0263549	1557.3	0.0287175
1557.4	0.125097	1557.4	0.0902336	1557.4	0.0630136	1557.4	0.0327525	1557.4	0.0361427		1557.4	0.0552902	1557.4	0.0753715	1557.4	0.060043	1557.4	0.0264416	1557.4	0.028302
1557.5	0.12492	1557.5	0.0896159	1557.5	0.0622588	1557.5	0.0319337	1557.5	0.0363333		1557.5	0.0553992	1557.5	0.0759062	1557.5	0.0596657	1557.5	0.0266476	1557.5	0.0283873
1557.6	0.125502	1557.6	0.0902451	1557.6	0.0621386	1557.6	0.031224	1557.6	0.0360549		1557.6	0.0559017	1557.6	0.0751385	1557.6	0.0599149	1557.6	0.0267026	1557.6	0.0297593
1557.7	0.126358	1557.7	0.0890796	1557.7	0.0615827	1557.7	0.0298102	1557.7	0.0361091		1557.7	0.0566225	1557.7	0.0754704	1557.7	0.0610785	1557.7	0.0282133	1557.7	0.0307628
1557.8	0.126203	1557.8	0.0886353	1557.8	0.0613231	1557.8	0.0288839	1557.8	0.036014		1557.8	0.0575162	1557.8	0.0769362	1557.8	0.0614814	1557.8	0.0297549	1557.8	0.032245
1557.9	0.127715	1557.9	0.0888547	1557.9	0.062627	1557.9	0.029946	1557.9	0.0368717		1557.9	0.0568876	1557.9	0.076393	1557.9	0.0607899	1557.9	0.0283818	1557.9	0.0313656
1558	0.127799	1558	0.0883752	1558	0.0631782	1558	0.0302704	1558	0.0361032		1558	0.0572439	1558	0.0755225	1558	0.0609992	1558	0.0291463	1558	0.0316603
1558.1	0.128194	1558.1	0.0886911	1558.1	0.0630242	1558.1	0.029987	1558.1	0.0359668		1558.1	0.0557975	1558.1	0.0747956	1558.1	0.0611512	1558.1	0.0278049	1558.1	0.0305968
1558.2	0.128382	1558.2	0.0895383	1558.2	0.0636344	1558.2	0.0307271	1558.2	0.036763		1558.2	0.0553426	1558.2	0.0748488	1558.2	0.0616118	1558.2	0.0269191	1558.2	0.0295426
1558.3	0.127142	1558.3	0.0881689	1558.3	0.0627501	1558.3	0.0307081	1558.3	0.0359758		1558.3	0.0562701	1558.3	0.0750165	1558.3	0.0625571	1558.3	0.0277678	1558.3	0.0298127
1558.4	0.126898	1558.4	0.0873702	1558.4	0.0612921	1558.4	0.0308897	1558.4	0.034995		1558.4	0.0551488	1558.4	0.0739665	1558.4	0.06173	1558.4	0.0263769	1558.4	0.0287843
1558.5	0.126655	1558.5	0.0864873	1558.5	0.0610064	1558.5	0.0311329	1558.5	0.0348132		1558.5	0.0554	1558.5	0.073486	1558.5	0.0608945	1558.5	0.0266545	1558.5	0.0282055
1558.6	0.127144	1558.6	0.0871041	1558.6	0.0611798	1558.6	0.0321437	1558.6	0.034703		1558.6	0.0549893	1558.6	0.0726665	1558.6	0.0598257	1558.6	0.0256018	1558.6	0.0266522
1558.7	0.126352	1558.7	0.0880373	1558.7	0.0600443	1558.7	0.0311362	1558.7	0.0341424		1558.7	0.0545124	1558.7	0.0733639	1558.7	0.0600877	1558.7	0.0256796	1558.7	0.0269216
1558.8	0.126491	1558.8	0.0878736	1558.8	0.0599931	1558.8	0.0313576	1558.8	0.0341096		1558.8	0.054116	1558.8	0.0737098	1558.8	0.0600247	1558.8	0.0264495	1558.8	0.0267298
1558.9	0.127903	1558.9	0.0889218	1558.9	0.0611706	1558.9	0.032838	1558.9	0.0353945		1558.9	0.0532634	1558.9	0.0727919	1558.9	0.0590917	1558.9	0.0256184	1558.9	0.0245025
1559	0.128785	1559	0.0885916	1559	0.0614188	1559	0.0331838	1559	0.0354591		1559	0.0536133	1559	0.0734591	1559	0.0595845	1559	0.025309	1559	0.0245723
1559.1	0.128915	1559.1	0.0889115	1559.1	0.062144	1559.1	0.0348263	1559.1	0.0363515		1559.1	0.0538906	1559.1	0.074029	1559.1	0.0587226	1559.1	0.0243448	1559.1	0.023297
1559.2	0.129651	1559.2	0.0888472	1559.2	0.0618233	1559.2	0.0352183	1559.2	0.0366812		1559.2	0.0541336	1559.2	0.0743311	1559.2	0.0582817	1559.2	0.0246948	1559.2	0.0241844
1559.3	0.129413	1559.3	0.0877979	1559.3	0.0611082	1559.3	0.0347252	1559.3	0.0366101		1559.3	0.0535421	1559.3	0.0732143	1559.3	0.0583173	1559.3	0.0243757	1559.3	0.0244947
1559.4	0.129133	1559.4	0.0874504	1559.4	0.0598121	1559.4	0.0338372	1559.4	0.0357198		1559.4	0.0547744	1559.4	0.074802	1559.4	0.0594047	1559.4	0.0262838	1559.4	0.0252788
1559.5	0.129335	1559.5	0.0888111	1559.5	0.0581325	1559.5	0.0336434	1559.5	0.0364887		1559.5	0.0563189	1559.5	0.0752122	1559.5	0.0600206	1559.5	0.0277746	1559.5	0.0266155
1559.6	0.129663	1559.6	0.0903546	1559.6	0.0587028	1559.6	0.0339293	1559.6	0.0369342		1559.6	0.0571765	1559.6	0.0757488	1559.6	0.0609583	1559.6	0.0295156	1559.6	0.0282439
1559.7	0.13013	1559.7	0.0907772	1559.7	0.0576287	1559.7	0.0334309	1559.7	0.0375907		1559.7	0.0592293	1559.7	0.0767942	1559.7	0.0620361	1559.7	0.0305487	1559.7	0.0289712
1559.8	0.129991	1559.8	0.092495	1559.8	0.0586371	1559.8	0.0334865	1559.8	0.0383091		1559.8	0.0598451	1559.8	0.0770749	1559.8	0.0626592	1559.8	0.0311518	1559.8	0.0295614
1559.9	0.130481	1559.9	0.0933639	1559.9	0.0587518	1559.9	0.0335684	1559.9	0.0388988		1559.9	0.060536	1559.9	0.0759525	1559.9	0.0623689	1559.9	0.030427	1559.9	0.0294588
1560	0.129545	1560	0.0940336	1560	0.0580734	1560	0.0330838	1560	0.0381254		1560	0.0610922	1560	0.0758796	1560	0.0629213	1560	0.030925	1560	0.0304409
1560.1	0.128699	1560.1	0.094191	1560.1	0.0580079	1560.1	0.0327434	1560.1	0.0377058		1560.1	0.0604953	1560.1	0.0757307	1560.1	0.0630607	1560.1	0.0307999	1560.1	0.0307494
1560.2	0.12866	1560.2	0.0943632	1560.2	0.0576959	1560.2	0.0324945	1560.2	0.0381147		1560.2	0.061875	1560.2	0.0758138	1560.2	0.0641213	1560.2	0.0309884	1560.2	0.0316537
1560.3	0.128023	1560.3	0.094063	1560.3	0.0570445	1560.3	0.0330322	1560.3	0.0378566		1560.3	0.0628034	1560.3	0.0764993	1560.3	0.0638757	1560.3	0.0314562	1560.3	0.0327923
1560.4	0.128326	1560.4	0.0954803	1560.4	0.0578232	1560.4	0.0329103	1560.4	0.0383367		1560.4	0.0625468	1560.4	0.0765114	1560.4	0.0633104	1560.4	0.031511	1560.4	0.0329487
1560.5	0.127694	1560.5	0.0960671	1560.5	0.0584932	1560.5	0.0320932	1560.5	0.0394336		1560.5	0.062869	1560.5	0.0764604	1560.5	0.0622715	1560.5	0.0313766	1560.5	0.0324128
1560.6	0.12894	1560.6	0.0977678	1560.6	0.0607231	1560.6	0.0336011	1560.6	0.0389516		1560.6	0.060854	1560.6	0.0762475	1560.6	0.0605795	1560.6	0.0313889	1560.6	0.0316225
1560.7	0.130359	1560.7	0.0993895	1560.7	0.0621417	1560.7	0.0333862	1560.7	0.0397503		1560.7	0.0593195	1560.7	0.0752444	1560.7	0.0588178	1560.7	0.0314335	1560.7	0.0314301
1560.8	0.130452	1560.8	0.0982517	1560.8	0.0631155	1560.8	0.0342401	1560.8	0.0392992		1560.8	0.0579533	1560.8	0.0739799	1560.8	0.0571842	1560.8	0.0307418	1560.8	0.030112
1560.9	0.132089	1560.9	0.0979525	1560.9	0.0645391	1560.9	0.0353828	1560.9	0.0388813		1560.9	0.0572633	1560.9	0.0740269	1560.9	0.0568014	1560.9	0.0290891	1560.9	0.028271
1561	0.131924	1561	0.0963618	1561	0.0647108	1561	0.0348468	1561	0.0371637		1561	0.0561127	1561	0.0729115	1561	0.0568085	1561	0.0282661	1561	0.0280155
1561.1	0.133282	1561.1	0.0966943	1561.1	0.0650401	1561.1	0.0354525	1561.1	0.0378904		1561.1	0.0550626	1561.1	0.0730349	1561.1	0.0560283	1561.1	0.0266294	1561.1	0.0259614
1561.2	0.133775	1561.2	0.0957151	1561.2	0.0651605	1561.2	0.0346007	1561.2	0.0374712		1561.2	0.0548649	1561.2	0.0722167	1561.2	0.056836	1561.2	0.0270701	1561.2	0.0260688
1561.3	0.133343	1561.3	0.0951389	1561.3	0.0651812	1561.3	0.0331872	1561.3	0.0365653		1561.3	0.0547583	1561.3	0.0730121	1561.3	0.0578916	1561.3	0.0271657	1561.3	0.025755
1561.4	0.132437	1561.4	0.0948178	1561.4	0.0649082	1561.4	0.0322085	1561.4	0.0358647		1561.4	0.055597	1561.4	0.0740425	1561.4	0.0591424	1561.4	0.0276191	1561.4	0.0249643
1561.5	0.132055	1561.5	0.0946203	1561.5	0.0646866	1561.5	0.0319722	1561.5	0.0355095		1561.5	0.0554095	1561.5	0.0728563	1561.5	0.0589865	1561.5	0.0275115	1561.5	0.0242693
1561.6	0.130613	1561.6	0.0937643	1561.6	0.0640157	1561.6	0.0308368	1561.6	0.0345568		1561.6	0.0552451	1561.6	0.0728725	1561.6	0.0594161	1561.6	0.0269513	1561.6	0.0234548
1561.7	0.131128	1561.7	0.0925222	1561.7	0.0624072	1561.7	0.0300713	1561.7	0.033896		1561.7	0.0560216	1561.7	0.0721059	1561.7	0.0590526	1561.7	0.0252405	1561.7	0.0223932
1561.8	0.130005	1561.8	0.0916317	1561.8	0.0626327	1561.8	0.0287636	1561.8	0.0338137		1561.8	0.056364	1561.8	0.0726868	1561.8	0.0602407	1561.8	0.0253254	1561.8	0.0233909
1561.9	0.129745	1561.9	0.0903187	1561.9	0.0622649	1561.9	0.0283515	1561.9	0.0330345		1561.9	0.0570629	1561.9	0.072989	1561.9	0.0604672	1561.9	0.0248349	1561.9	0.0238645
1562	0.128688	1562	0.0890845	1562	0.0614977	1562	0.0275642	1562	0.0322007		1562	0.0569639	1562	0.0738921	1562	0.0609008	1562	0.0248865	1562	0.0247145
1562.1	0.129006	1562.1	0.0895071	1562.1	0.0616361	1562.1	0.0277178	1562.1	0.0324682		1562.1	0.05682	1562.1	0.0738437	1562.1	0.0616421	1562.1	0.0249923	1562.1	0.0257507
1562.2	0.129414	1562.2	0.0901378	1562.2	0.0614708	1562.2	0.0283547	1562.2	0.0330573		1562.2	0.0581561	1562.2	0.0745846	1562.2	0.0622942	1562.2	0.0249119	1562.2	0.0272469
1562.3	0.128899	1562.3	0.0911625	1562.3	0.061741	1562.3	0.0292286	1562.3	0.0339505		1562.3	0.0589619	1562.3	0.0754736	1562.3	0.0623984	1562.3	0.0255168	1562.3	0.0279172
1562.4	0.128319	1562.4	0.0919294	1562.4	0.0619798	1562.4	0.0284957	1562.4	0.0342939		1562.4	0.0593063	1562.4	0.0760213	1562.4	0.0629475	1562.4	0.0260152	1562.4	0.0285519
1562.5	0.128988	1562.5	0.0922299	1562.5	0.0624657	1562.5	0.0290514	1562.5	0.0352099		1562.5	0.0592396	1562.5	0.0761013	1562.5	0.0613686	1562.5	0.0257448	1562.5	0.0288295
1562.6	0.131143	1562.6	0.0944233	1562.6	0.0645681	1562.6	0.0312881	1562.6	0.0360827		1562.6	0.0592579	1562.6	0.0767206	1562.6	0.0605911	1562.6	0.0269412	1562.6	0.0298242
1562.7	0.131239	1562.7	0.0947723	1562.7	0.06407	1562.7	0.0307916	1562.7	0.0365817		1562.7	0.0597453	1562.7	0.0779167	1562.7	0.0606146	1562.7	0.0276917	1562.7	0.0309233
1562.8	0.129962	1562.8	0.0932557	1562.8	0.0628911	1562.8	0.0319165	1562.8	0.0356134		1562.8	0.0606732	1562.8	0.0791414	1562.8	0.0615215	1562.8	0.029205	1562.8	0.0321291
1562.9	0.131049	1562.9	0.094801	1562.9	0.0643429	1562.9	0.033355	1562.9	0.0361871		1562.9	0.0607116	1562.9	0.0804475	1562.9	0.0625969	1562.9	0.0295604	1562.9	0.0322112
1563	0.131341	1563	0.0956318	1563	0.065085	1563	0.0337938	1563	0.0375484		1563	0.0609828	1563	0.0800382	1563	0.0635575	1563	0.0304207	1563	0.0332152
1563.1	0.132201	1563.1	0.0966923	1563.1	0.0651846	1563.1	0.0342787	1563.1	0.0382285		1563.1	0.0609221	1563.1	0.0810462	1563.1	0.0641331	1563.1	0.0310034	1563.1	0.0334371
1563.2	0.131885	1563.2	0.0971446	1563.2	0.0655138	1563.2	0.0341006	1563.2	0.0384055		1563.2	0.0611851	1563.2	0.0810559	1563.2	0.0649933	1563.2	0.0323824	1563.2	0.0341063
1563.3	0.131946	1563.3	0.0967763	1563.3	0.0660102	1563.3	0.0341517	1563.3	0.0379989		1563.3	0.0611097	1563.3	0.080574	1563.3	0.0651341	1563.3	0.0334118	1563.3	0.0350147
1563.4	0.131849	1563.4	0.0959953	1563.4	0.0657756	1563.4	0.0345338	1563.4	0.0386084		1563.4	0.0608986	1563.4	0.0798028	1563.4	0.0650138	1563.4	0.0326582	1563.4	0.0342804
1563.5	0.13196	1563.5	0.0948592	1563.5	0.0647689	1563.5	0.0352668	1563.5	0.0375422		1563.5	0.060601	1563.5	0.07975	1563.5	0.0654525	1563.5	0.0327621	1563.5	0.035346
1563.6	0.132141	1563.6	0.0939941	1563.6	0.0642477	1563.6	0.0349065	1563.6	0.0370383		1563.6	0.0602803	1563.6	0.0795036	1563.6	0.0649364	1563.6	0.0319153	1563.6	0.0352711
1563.7	0.132155	1563.7	0.0926644	1563.7	0.0633707	1563.7	0.034693	1563.7	0.0353351		1563.7	0.0604894	1563.7	0.0787562	1563.7	0.0645142	1563.7	0.0307775	1563.7	0.0348587
1563.8	0.131833	1563.8	0.0926131	1563.8	0.0638397	1563.8	0.0344223	1563.8	0.0356154		1563.8	0.0609018	1563.8	0.0788845	1563.8	0.0650363	1563.8	0.0314816	1563.8	0.035958
1563.9	0.132301	1563.9	0.0923921	1563.9	0.0635935	1563.9	0.0344139	1563.9	0.0354217		1563.9	0.0611534	1563.9	0.0788723	1563.9	0.0652706	1563.9	0.0313921	1563.9	0.0353511
1564	0.131741	1564	0.0925515	1564	0.06293	1564	0.0336871	1564	0.0346175		1564	0.0605364	1564	0.0783557	1564	0.0652761	1564	0.0297034	1564	0.0339168
1564.1	0.1323	1564.1	0.0937384	1564.1	0.0632623	1564.1	0.0335494	1564.1	0.0341492		1564.1	0.0597937	1564.1	0.0782082	1564.1	0.0658707	1564.1	0.0285346	1564.1	0.0328772
1564.2	0.131023	1564.2	0.0914151	1564.2	0.0619113	1564.2	0.032444	1564.2	0.0326907		1564.2	0.060424	1564.2	0.0775271	1564.2	0.0657325	1564.2	0.0278972	1564.2	0.0319041
1564.3	0.129916	1564.3	0.0905305	1564.3	0.0611784	1564.3	0.0316601	1564.3	0.0334417		1564.3	0.0595655	1564.3	0.0763363	1564.3	0.0658451	1564.3	0.0268998	1564.3	0.0301942
1564.4	0.13015	1564.4	0.0902694	1564.4	0.060684	1564.4	0.031264	1564.4	0.0328686		1564.4	0.0593402	1564.4	0.0763123	1564.4	0.0658664	1564.4	0.025871	1564.4	0.0290433
1564.5	0.131261	1564.5	0.0917242	1564.5	0.0620707	1564.5	0.0326065	1564.5	0.0338162		1564.5	0.0581582	1564.5	0.0755536	1564.5	0.0645516	1564.5	0.0249488	1564.5	0.0275175
1564.6	0.132289	1564.6	0.0934839	1564.6	0.0626766	1564.6	0.0333119	1564.6	0.0346849		1564.6	0.0590587	1564.6	0.077241	1564.6	0.0653275	1564.6	0.026071	1564.6	0.0274124
1564.7	0.131323	1564.7	0.0932382	1564.7	0.0620094	1564.7	0.0327988	1564.7	0.0346703		1564.7	0.0592672	1564.7	0.0774579	1564.7	0.065595	1564.7	0.0266179	1564.7	0.026932
1564.8	0.132179	1564.8	0.0936651	1564.8	0.0621262	1564.8	0.0341619	1564.8	0.0354117		1564.8	0.0583862	1564.8	0.0777225	1564.8	0.0649221	1564.8	0.0266517	1564.8	0.0255909
1564.9	0.133987	1564.9	0.0950483	1564.9	0.063896	1564.9	0.0352114	1564.9	0.0371156		1564.9	0.0585652	1564.9	0.0778717	1564.9	0.0655287	1564.9	0.0266747	1564.9	0.0245526
1565	0.134363	1565	0.0955981	1565	0.0642213	1565	0.0350756	1565	0.038494		1565	0.0591122	1565	0.0776529	1565	0.0646007	1565	0.0276338	1565	0.0243222
1565.1	0.133987	1565.1	0.0971362	1565.1	0.0648111	1565.1	0.0359337	1565.1	0.0385863		1565.1	0.0584304	1565.1	0.0775205	1565.1	0.0630127	1565.1	0.0280113	1565.1	0.0235568
1565.2	0.133678	1565.2	0.0978324	1565.2	0.0652691	1565.2	0.0365604	1565.2	0.0391826		1565.2	0.0586163	1565.2	0.0778921	1565.2	0.0629582	1565.2	0.0285869	1565.2	0.0242531
1565.3	0.133716	1565.3	0.0980703	1565.3	0.0657722	1565.3	0.0372952	1565.3	0.0391642		1565.3	0.0590765	1565.3	0.0778263	1565.3	0.062996	1565.3	0.0297549	1565.3	0.0260391
1565.4	0.132719	1565.4	0.097996	1565.4	0.0658553	1565.4	0.0371702	1565.4	0.0396045		1565.4	0.0595968	1565.4	0.0781723	1565.4	0.0620357	1565.4	0.0290849	1565.4	0.0266938
1565.5	0.132656	1565.5	0.097794	1565.5	0.0663052	1565.5	0.0379081	1565.5	0.0385681		1565.5	0.0598772	1565.5	0.0780315	1565.5	0.0619092	1565.5	0.0294538	1565.5	0.0278828
1565.6	0.133227	1565.6	0.0980962	1565.6	0.0666741	1565.6	0.0381284	1565.6	0.0384228		1565.6	0.0592866	1565.6	0.0777004	1565.6	0.0610185	1565.6	0.0294623	1565.6	0.0278768
1565.7	0.132465	1565.7	0.0985047	1565.7	0.0661189	1565.7	0.0377516	1565.7	0.0371206		1565.7	0.059534	1565.7	0.0774457	1565.7	0.0601883	1565.7	0.0292863	1565.7	0.0286115
1565.8	0.132989	1565.8	0.0982143	1565.8	0.065889	1565.8	0.0372292	1565.8	0.0387414		1565.8	0.0608578	1565.8	0.0783492	1565.8	0.0604562	1565.8	0.03063	1565.8	0.030027
1565.9	0.132244	1565.9	0.097481	1565.9	0.0646599	1565.9	0.0350409	1565.9	0.0388211		1565.9	0.0611675	1565.9	0.0782406	1565.9	0.0606995	1565.9	0.0300053	1565.9	0.0299656
1566	0.131394	1566	0.0965264	1566	0.0643356	1566	0.0334112	1566	0.0378852		1566	0.0608732	1566	0.0782978	1566	0.0602525	1566	0.0289448	1566	0.029663
1566.1	0.131524	1566.1	0.0947036	1566.1	0.0633604	1566.1	0.0317126	1566.1	0.0373621		1566.1	0.0608484	1566.1	0.0779284	1566.1	0.0606176	1566.1	0.0293447	1566.1	0.0301997
1566.2	0.131669	1566.2	0.0934672	1566.2	0.0619575	1566.2	0.0307553	1566.2	0.0376566		1566.2	0.061722	1566.2	0.0769711	1566.2	0.0607053	1566.2	0.0290524	1566.2	0.0299405
1566.3	0.131991	1566.3	0.0937549	1566.3	0.0611328	1566.3	0.0301497	1566.3	0.0386999		1566.3	0.0609702	1566.3	0.0764295	1566.3	0.0604054	1566.3	0.0281523	1566.3	0.0292532
1566.4	0.133078	1566.4	0.094261	1566.4	0.0606516	1566.4	0.0297274	1566.4	0.0378413		1566.4	0.0614634	1566.4	0.0773593	1566.4	0.0602933	1566.4	0.0272019	1566.4	0.0289961
1566.5	0.13372	1566.5	0.0954203	1566.5	0.0611883	1566.5	0.0296655	1566.5	0.0382536		1566.5	0.06016	1566.5	0.076737	1566.5	0.0592407	1566.5	0.0255118	1566.5	0.028039
1566.6	0.135444	1566.6	0.0954693	1566.6	0.0609644	1566.6	0.0299945	1566.6	0.0389495		1566.6	0.0612891	1566.6	0.0774064	1566.6	0.0599381	1566.6	0.0261037	1566.6	0.0284262
1566.7	0.135497	1566.7	0.0957037	1566.7	0.0604725	1566.7	0.0297435	1566.7	0.0398295		1566.7	0.0613259	1566.7	0.0769261	1566.7	0.0595722	1566.7	0.0254146	1566.7	0.0275777
1566.8	0.138487	1566.8	0.0975507	1566.8	0.0619695	1566.8	0.0318541	1566.8	0.0413795		1566.8	0.0609831	1566.8	0.0780415	1566.8	0.0594982	1566.8	0.0252447	1566.8	0.0269549
1566.9	0.13985	1566.9	0.0996874	1566.9	0.0642432	1566.9	0.0333671	1566.9	0.0430938		1566.9	0.062549	1566.9	0.077365	1566.9	0.0607864	1566.9	0.026498	1566.9	0.0276662
1567	0.139714	1567	0.100633	1567	0.0643366	1567	0.0328565	1567	0.0431083		1567	0.0625921	1567	0.0777027	1567	0.0599872	1567	0.0266336	1567	0.0276339
1567.1	0.139535	1567.1	0.100675	1567.1	0.0655667	1567.1	0.0345309	1567.1	0.0426458		1567.1	0.0628129	1567.1	0.078024	1567.1	0.0599812	1567.1	0.0272271	1567.1	0.028263
1567.2	0.139844	1567.2	0.100766	1567.2	0.0658761	1567.2	0.0346229	1567.2	0.0423695		1567.2	0.0638454	1567.2	0.0789733	1567.2	0.0608913	1567.2	0.027715	1567.2	0.0293603
1567.3	0.139589	1567.3	0.100604	1567.3	0.0657456	1567.3	0.0351199	1567.3	0.041123		1567.3	0.0642631	1567.3	0.0785711	1567.3	0.0606879	1567.3	0.0286191	1567.3	0.0295403
1567.4	0.139861	1567.4	0.100637	1567.4	0.0660592	1567.4	0.0360105	1567.4	0.0407328		1567.4	0.0641656	1567.4	0.0785963	1567.4	0.0607586	1567.4	0.0289653	1567.4	0.0299391
1567.5	0.140206	1567.5	0.101097	1567.5	0.0663883	1567.5	0.0383081	1567.5	0.0401993		1567.5	0.0641996	1567.5	0.078856	1567.5	0.0617406	1567.5	0.029686	1567.5	0.0294072
1567.6	0.141051	1567.6	0.100989	1567.6	0.0663189	1567.6	0.038203	1567.6	0.0397289		1567.6	0.064345	1567.6	0.0798457	1567.6	0.0622358	1567.6	0.03063	1567.6	0.0300904
1567.7	0.140076	1567.7	0.10037	1567.7	0.0664095	1567.7	0.0379061	1567.7	0.0394305		1567.7	0.0654318	1567.7	0.0795708	1567.7	0.0622222	1567.7	0.0314018	1567.7	0.0304528
1567.8	0.139828	1567.8	0.0986318	1567.8	0.0663611	1567.8	0.0374048	1567.8	0.0404685		1567.8	0.0655686	1567.8	0.0802117	1567.8	0.062543	1567.8	0.0313288	1567.8	0.0300939
1567.9	0.139659	1567.9	0.0983144	1567.9	0.0655461	1567.9	0.0367387	1567.9	0.0394426		1567.9	0.0649922	1567.9	0.0797878	1567.9	0.0624628	1567.9	0.0303595	1567.9	0.0297235
1568	0.139621	1568	0.0966226	1568	0.0645473	1568	0.0364169	1568	0.0378098		1568	0.065348	1568	0.0809396	1568	0.0632602	1568	0.0317075	1568	0.0302279
1568.1	0.139971	1568.1	0.0963361	1568.1	0.0643271	1568.1	0.0361712	1568.1	0.0376253		1568.1	0.0659823	1568.1	0.0812155	1568.1	0.0646862	1568.1	0.0326076	1568.1	0.0300123
1568.2	0.139928	1568.2	0.0963905	1568.2	0.0644836	1568.2	0.0360148	1568.2	0.0375577		1568.2	0.0660705	1568.2	0.0817671	1568.2	0.0647805	1568.2	0.0323341	1568.2	0.0302621
1568.3	0.138854	1568.3	0.0953203	1568.3	0.0638977	1568.3	0.03492	1568.3	0.0368708		1568.3	0.0658031	1568.3	0.0821052	1568.3	0.0643945	1568.3	0.0324606	1568.3	0.0307755
1568.4	0.138383	1568.4	0.094961	1568.4	0.0649675	1568.4	0.0344108	1568.4	0.0361968		1568.4	0.0648515	1568.4	0.0820694	1568.4	0.0632214	1568.4	0.0312271	1568.4	0.0298442
1568.5	0.137968	1568.5	0.095442	1568.5	0.0654038	1568.5	0.03435	1568.5	0.0354341		1568.5	0.0636402	1568.5	0.0810265	1568.5	0.0619073	1568.5	0.0298828	1568.5	0.0293509
1568.6	0.138965	1568.6	0.0960008	1568.6	0.0667898	1568.6	0.0349345	1568.6	0.0360977		1568.6	0.0644977	1568.6	0.0810877	1568.6	0.0620855	1568.6	0.0299387	1568.6	0.0297786
1568.7	0.139182	1568.7	0.0985982	1568.7	0.0681416	1568.7	0.0350497	1568.7	0.0363705		1568.7	0.0643246	1568.7	0.0809582	1568.7	0.0616542	1568.7	0.0293116	1568.7	0.0294126
1568.8	0.140893	1568.8	0.100834	1568.8	0.0705675	1568.8	0.0372642	1568.8	0.037624		1568.8	0.0639484	1568.8	0.0805619	1568.8	0.0616952	1568.8	0.0290643	1568.8	0.0289512
1568.9	0.141404	1568.9	0.101016	1568.9	0.0714278	1568.9	0.0373812	1568.9	0.0374435		1568.9	0.0647858	1568.9	0.0797924	1568.9	0.0621728	1568.9	0.0296103	1568.9	0.0296776
1569	0.140371	1569	0.099422	1569	0.0706718	1569	0.0361831	1569	0.0357117		1569	0.0637119	1569	0.0796503	1569	0.0602649	1569	0.028068	1569	0.028448
1569.1	0.140342	1569.1	0.100054	1569.1	0.0715906	1569.1	0.0371392	1569.1	0.035623		1569.1	0.0647742	1569.1	0.0798359	1569.1	0.0606496	1569.1	0.0284355	1569.1	0.02798
1569.2	0.140572	1569.2	0.100924	1569.2	0.0714046	1569.2	0.0374403	1569.2	0.035796		1569.2	0.06505	1569.2	0.0799695	1569.2	0.0606424	1569.2	0.0275608	1569.2	0.0273462
1569.3	0.140206	1569.3	0.10113	1569.3	0.0706609	1569.3	0.0374014	1569.3	0.0348341		1569.3	0.0652161	1569.3	0.0800344	1569.3	0.0613084	1569.3	0.0278057	1569.3	0.0277724
1569.4	0.140318	1569.4	0.102148	1569.4	0.0705232	1569.4	0.0380315	1569.4	0.0362449		1569.4	0.0651872	1569.4	0.0807474	1569.4	0.0619388	1569.4	0.0277261	1569.4	0.0279311
1569.5	0.140627	1569.5	0.103191	1569.5	0.0709276	1569.5	0.0389948	1569.5	0.0367495		1569.5	0.0657573	1569.5	0.0810247	1569.5	0.0620143	1569.5	0.0284319	1569.5	0.0280667
1569.6	0.142184	1569.6	0.103637	1569.6	0.0711474	1569.6	0.0390895	1569.6	0.0368423		1569.6	0.0660429	1569.6	0.082102	1569.6	0.0625761	1569.6	0.0282974	1569.6	0.02863
1569.7	0.141736	1569.7	0.10295	1569.7	0.0706543	1569.7	0.0383946	1569.7	0.0367022		1569.7	0.0659646	1569.7	0.0809454	1569.7	0.0631089	1569.7	0.0278743	1569.7	0.0282627
1569.8	0.141295	1569.8	0.102827	1569.8	0.0694742	1569.8	0.0370472	1569.8	0.036359		1569.8	0.0659337	1569.8	0.0829656	1569.8	0.0642096	1569.8	0.0282196	1569.8	0.028637
1569.9	0.141382	1569.9	0.102343	1569.9	0.0683774	1569.9	0.0367845	1569.9	0.0357255		1569.9	0.0669316	1569.9	0.0835858	1569.9	0.0654316	1569.9	0.0292796	1569.9	0.0288913
1570	0.141118	1570	0.101459	1570	0.0685658	1570	0.0369557	1570	0.0363902		1570	0.0678056	1570	0.0842774	1570	0.0663486	1570	0.0308022	1570	0.0298039
1570.1	0.141609	1570.1	0.102041	1570.1	0.0691876	1570.1	0.0371264	1570.1	0.0370595		1570.1	0.0672116	1570.1	0.0844806	1570.1	0.0666928	1570.1	0.0305518	1570.1	0.0303214
1570.2	0.141328	1570.2	0.101458	1570.2	0.0679822	1570.2	0.0363993	1570.2	0.0374104		1570.2	0.0669709	1570.2	0.0842937	1570.2	0.0659969	1570.2	0.030522	1570.2	0.0315086
1570.3	0.14122	1570.3	0.101037	1570.3	0.0681521	1570.3	0.0366353	1570.3	0.0385279		1570.3	0.0663012	1570.3	0.0838156	1570.3	0.0661238	1570.3	0.0302375	1570.3	0.031219
1570.4	0.141367	1570.4	0.101032	1570.4	0.067731	1570.4	0.0365448	1570.4	0.0378684		1570.4	0.0656128	1570.4	0.0831133	1570.4	0.0655944	1570.4	0.0291313	1570.4	0.0303495
1570.5	0.142173	1570.5	0.10156	1570.5	0.0678194	1570.5	0.0365974	1570.5	0.0374431		1570.5	0.0651414	1570.5	0.0832383	1570.5	0.0662278	1570.5	0.0294645	1570.5	0.0310097
1570.6	0.142834	1570.6	0.102007	1570.6	0.0679574	1570.6	0.0366479	1570.6	0.0381011		1570.6	0.0646926	1570.6	0.0832981	1570.6	0.0664014	1570.6	0.0291174	1570.6	0.0303139
1570.7	0.143142	1570.7	0.102836	1570.7	0.0680325	1570.7	0.0368317	1570.7	0.0382381		1570.7	0.0636909	1570.7	0.0830866	1570.7	0.0656474	1570.7	0.0289433	1570.7	0.0296463
1570.8	0.143545	1570.8	0.101962	1570.8	0.0673935	1570.8	0.038345	1570.8	0.0383425		1570.8	0.0633738	1570.8	0.082434	1570.8	0.0653811	1570.8	0.0285655	1570.8	0.0294091
1570.9	0.143481	1570.9	0.101053	1570.9	0.0664653	1570.9	0.0367626	1570.9	0.0373762		1570.9	0.0646976	1570.9	0.0833262	1570.9	0.0652572	1570.9	0.0290711	1570.9	0.0301503
1571	0.142662	1571	0.100248	1571	0.066303	1571	0.036698	1571	0.0371032		1571	0.0644472	1571	0.0826253	1571	0.0644246	1571	0.0293961	1571	0.0291952
1571.1	0.142978	1571.1	0.101911	1571.1	0.0659088	1571.1	0.0374802	1571.1	0.0378358		1571.1	0.0650295	1571.1	0.0835992	1571.1	0.0656835	1571.1	0.0308429	1571.1	0.0292575
1571.2	0.142744	1571.2	0.102542	1571.2	0.0658305	1571.2	0.0369932	1571.2	0.0380849		1571.2	0.0644434	1571.2	0.0840234	1571.2	0.065248	1571.2	0.0303342	1571.2	0.0293542
1571.3	0.142673	1571.3	0.102106	1571.3	0.0647378	1571.3	0.0362561	1571.3	0.037988		1571.3	0.0653229	1571.3	0.084008	1571.3	0.0650908	1571.3	0.0313898	1571.3	0.029597
1571.4	0.143056	1571.4	0.10292	1571.4	0.0651686	1571.4	0.0361018	1571.4	0.0386578		1571.4	0.0650258	1571.4	0.0842249	1571.4	0.0648116	1571.4	0.0311305	1571.4	0.0295218
1571.5	0.143666	1571.5	0.103508	1571.5	0.0658145	1571.5	0.0364481	1571.5	0.0379121		1571.5	0.0654409	1571.5	0.0845509	1571.5	0.0646955	1571.5	0.0315124	1571.5	0.0304216
1571.6	0.143754	1571.6	0.103327	1571.6	0.0668257	1571.6	0.0365863	1571.6	0.0378997		1571.6	0.0663602	1571.6	0.0842986	1571.6	0.0652905	1571.6	0.0321051	1571.6	0.0308066
1571.7	0.142555	1571.7	0.102424	1571.7	0.0670904	1571.7	0.0358522	1571.7	0.0370579		1571.7	0.066875	1571.7	0.0837677	1571.7	0.0660818	1571.7	0.0322386	1571.7	0.0305773
1571.8	0.142335	1571.8	0.102516	1571.8	0.067168	1571.8	0.0353394	1571.8	0.0371539		1571.8	0.0671502	1571.8	0.0848896	1571.8	0.0666308	1571.8	0.0333032	1571.8	0.0303374
1571.9	0.143529	1571.9	0.103522	1571.9	0.0679547	1571.9	0.0364113	1571.9	0.0379924		1571.9	0.0679435	1571.9	0.083989	1571.9	0.0662086	1571.9	0.0330727	1571.9	0.0300277
1572	0.143585	1572	0.103711	1572	0.0685927	1572	0.0362504	1572	0.0379118		1572	0.0677203	1572	0.083468	1572	0.0660002	1572	0.0326341	1572	0.0305814
1572.1	0.143522	1572.1	0.104244	1572.1	0.0684484	1572.1	0.0357828	1572.1	0.0370894		1572.1	0.0682338	1572.1	0.0833505	1572.1	0.0665664	1572.1	0.0335545	1572.1	0.0312494
1572.2	0.144138	1572.2	0.10557	1572.2	0.0691749	1572.2	0.0360461	1572.2	0.037784		1572.2	0.0685747	1572.2	0.0827135	1572.2	0.0673284	1572.2	0.0334958	1572.2	0.0316995
1572.3	0.144866	1572.3	0.105955	1572.3	0.070696	1572.3	0.0376439	1572.3	0.03829		1572.3	0.0692307	1572.3	0.0828291	1572.3	0.0684119	1572.3	0.033723	1572.3	0.0313546
1572.4	0.145332	1572.4	0.106255	1572.4	0.0700681	1572.4	0.0386441	1572.4	0.0379658		1572.4	0.0697428	1572.4	0.0832213	1572.4	0.0691741	1572.4	0.0335824	1572.4	0.0313778
1572.5	0.14596	1572.5	0.106615	1572.5	0.0710966	1572.5	0.0387516	1572.5	0.0380082		1572.5	0.0695217	1572.5	0.0838411	1572.5	0.0691833	1572.5	0.0336712	1572.5	0.0312944
1572.6	0.145565	1572.6	0.107631	1572.6	0.0707282	1572.6	0.0383595	1572.6	0.0376138		1572.6	0.0701719	1572.6	0.0837788	1572.6	0.0682178	1572.6	0.0324343	1572.6	0.0307899
1572.7	0.146287	1572.7	0.107989	1572.7	0.0712019	1572.7	0.0382812	1572.7	0.0380933		1572.7	0.0700084	1572.7	0.0829272	1572.7	0.0685054	1572.7	0.0311331	1572.7	0.0299054
1572.8	0.147157	1572.8	0.108257	1572.8	0.0711665	1572.8	0.0393989	1572.8	0.0379502		1572.8	0.0704277	1572.8	0.0829261	1572.8	0.0689728	1572.8	0.0316647	1572.8	0.0308111
1572.9	0.14783	1572.9	0.107833	1572.9	0.0716394	1572.9	0.0384578	1572.9	0.0383093		1572.9	0.0710984	1572.9	0.0829717	1572.9	0.0686101	1572.9	0.0315002	1572.9	0.030532
1573	0.148864	1573	0.107586	1573	0.0719369	1573	0.0382882	1573	0.0387958		1573	0.0704362	1573	0.0829246	1573	0.0689324	1573	0.0316862	1573	0.0308603
1573.1	0.149073	1573.1	0.107616	1573.1	0.0702879	1573.1	0.0376512	1573.1	0.0394926		1573.1	0.0700445	1573.1	0.0843435	1573.1	0.0691088	1573.1	0.0315623	1573.1	0.0303764
1573.2	0.149087	1573.2	0.106485	1573.2	0.0697382	1573.2	0.0360047	1573.2	0.0393771		1573.2	0.0698082	1573.2	0.0843424	1573.2	0.0684542	1573.2	0.0305014	1573.2	0.0304749
1573.3	0.149992	1573.3	0.105912	1573.3	0.069252	1573.3	0.0360962	1573.3	0.0391617		1573.3	0.0700263	1573.3	0.083699	1573.3	0.0673121	1573.3	0.0302278	1573.3	0.0301276
1573.4	0.149732	1573.4	0.105847	1573.4	0.0697742	1573.4	0.0349627	1573.4	0.0380716		1573.4	0.0685024	1573.4	0.0844612	1573.4	0.0662443	1573.4	0.0291068	1573.4	0.0301232
1573.5	0.149112	1573.5	0.104452	1573.5	0.0693204	1573.5	0.0346196	1573.5	0.0377378		1573.5	0.0679951	1573.5	0.0854288	1573.5	0.0656502	1573.5	0.0294123	1573.5	0.0295323
1573.6	0.149341	1573.6	0.103422	1573.6	0.0695108	1573.6	0.0340874	1573.6	0.0381158		1573.6	0.066784	1573.6	0.0855704	1573.6	0.0656	1573.6	0.0305086	1573.6	0.0292748
1573.7	0.149268	1573.7	0.103211	1573.7	0.0683203	1573.7	0.0343394	1573.7	0.0374506		1573.7	0.0658911	1573.7	0.085791	1573.7	0.0659575	1573.7	0.0297748	1573.7	0.0292301
1573.8	0.150045	1573.8	0.104052	1573.8	0.067811	1573.8	0.0336752	1573.8	0.0378436		1573.8	0.0659582	1573.8	0.0861416	1573.8	0.0652058	1573.8	0.0316848	1573.8	0.0294528
1573.9	0.150312	1573.9	0.1045	1573.9	0.0679981	1573.9	0.0339656	1573.9	0.0375176		1573.9	0.0656519	1573.9	0.0857784	1573.9	0.0646328	1573.9	0.0319954	1573.9	0.0295773
1574	0.149443	1574	0.104539	1574	0.0689162	1574	0.0344062	1574	0.0365119		1574	0.0663495	1574	0.0870258	1574	0.0652129	1574	0.0334642	1574	0.0305801
1574.1	0.148401	1574.1	0.105755	1574.1	0.0692067	1574.1	0.0352897	1574.1	0.035894		1574.1	0.0668095	1574.1	0.0871691	1574.1	0.0660087	1574.1	0.0344122	1574.1	0.0307082
1574.2	0.148047	1574.2	0.10557	1574.2	0.068503	1574.2	0.0352963	1574.2	0.0358776		1574.2	0.0660641	1574.2	0.0868524	1574.2	0.0655475	1574.2	0.0342327	1574.2	0.0301035
1574.3	0.147744	1574.3	0.105737	1574.3	0.0687775	1574.3	0.0368125	1574.3	0.0365638		1574.3	0.0666151	1574.3	0.0872504	1574.3	0.0655561	1574.3	0.0346409	1574.3	0.0294221
1574.4	0.147471	1574.4	0.106993	1574.4	0.0697042	1574.4	0.0383852	1574.4	0.0376474		1574.4	0.0666078	1574.4	0.0862278	1574.4	0.0656701	1574.4	0.0341786	1574.4	0.0289587
1574.5	0.14671	1574.5	0.106409	1574.5	0.0706073	1574.5	0.036383	1574.5	0.0370144		1574.5	0.0675328	1574.5	0.0859745	1574.5	0.0648591	1574.5	0.0340452	1574.5	0.0284913
1574.6	0.144808	1574.6	0.106093	1574.6	0.0696875	1574.6	0.0362822	1574.6	0.0374678		1574.6	0.0682198	1574.6	0.0854173	1574.6	0.0659719	1574.6	0.0327079	1574.6	0.028126
1574.7	0.144822	1574.7	0.105977	1574.7	0.0703663	1574.7	0.0370022	1574.7	0.0383127		1574.7	0.0678153	1574.7	0.0842992	1574.7	0.0667969	1574.7	0.0317324	1574.7	0.0270266
1574.8	0.144462	1574.8	0.10556	1574.8	0.0698621	1574.8	0.0370277	1574.8	0.0381194		1574.8	0.0691315	1574.8	0.0849932	1574.8	0.0671905	1574.8	0.0324328	1574.8	0.0283552
1574.9	0.144029	1574.9	0.104727	1574.9	0.0704571	1574.9	0.0367061	1574.9	0.0390255		1574.9	0.0700859	1574.9	0.0844882	1574.9	0.0675018	1574.9	0.0315755	1574.9	0.0276886
1575	0.144502	1575	0.104856	1575	0.0708201	1575	0.0360714	1575	0.0395511		1575	0.0706782	1575	0.0854023	1575	0.0691322	1575	0.0323391	1575	0.0278904
1575.1	0.14344	1575.1	0.104153	1575.1	0.0703559	1575.1	0.0356637	1575.1	0.039932		1575.1	0.0715521	1575.1	0.0854089	1575.1	0.0695536	1575.1	0.0324729	1575.1	0.0283819
1575.2	0.143234	1575.2	0.103993	1575.2	0.0712647	1575.2	0.0347806	1575.2	0.0400746		1575.2	0.071576	1575.2	0.084558	1575.2	0.069072	1575.2	0.031254	1575.2	0.0293726
1575.3	0.143285	1575.3	0.104604	1575.3	0.0721116	1575.3	0.0352512	1575.3	0.040112		1575.3	0.0713634	1575.3	0.0843284	1575.3	0.0684521	1575.3	0.0307212	1575.3	0.0294281
1575.4	0.143187	1575.4	0.103933	1575.4	0.0722833	1575.4	0.0345702	1575.4	0.0406055		1575.4	0.069864	1575.4	0.0844505	1575.4	0.0678549	1575.4	0.0297593	1575.4	0.0289161
1575.5	0.144129	1575.5	0.103414	1575.5	0.0720175	1575.5	0.0351961	1575.5	0.0419435		1575.5	0.0686862	1575.5	0.0843757	1575.5	0.0683656	1575.5	0.0295288	1575.5	0.0289203
1575.6	0.145068	1575.6	0.104202	1575.6	0.0723345	1575.6	0.0355109	1575.6	0.042753		1575.6	0.0680675	1575.6	0.0839322	1575.6	0.0688873	1575.6	0.0297905	1575.6	0.0289646
1575.7	0.145352	1575.7	0.105184	1575.7	0.0724604	1575.7	0.0371092	1575.7	0.0427712		1575.7	0.0678338	1575.7	0.0841046	1575.7	0.0686948	1575.7	0.0303698	1575.7	0.0295264
1575.8	0.14635	1575.8	0.10593	1575.8	0.073607	1575.8	0.0379814	1575.8	0.0423588		1575.8	0.0672168	1575.8	0.084779	1575.8	0.0674301	1575.8	0.0315361	1575.8	0.0291162
1575.9	0.145742	1575.9	0.105611	1575.9	0.0742684	1575.9	0.0386188	1575.9	0.0410527		1575.9	0.0661421	1575.9	0.0852118	1575.9	0.067274	1575.9	0.0315033	1575.9	0.0293769
1576	0.145469	1576	0.105143	1576	0.0733517	1576	0.0385643	1576	0.0393086		1576	0.0658164	1576	0.086727	1576	0.0677922	1576	0.0324138	1576	0.0294686
1576.1	0.145931	1576.1	0.10427	1576.1	0.0721397	1576.1	0.0381346	1576.1	0.0377222		1576.1	0.0650726	1576.1	0.0853922	1576.1	0.0672104	1576.1	0.0324648	1576.1	0.0295324
1576.2	0.146632	1576.2	0.103553	1576.2	0.071484	1576.2	0.0377858	1576.2	0.0378063		1576.2	0.0654131	1576.2	0.0866755	1576.2	0.0671978	1576.2	0.0338556	1576.2	0.0303116
1576.3	0.148486	1576.3	0.104664	1576.3	0.0727119	1576.3	0.0390687	1576.3	0.038754		1576.3	0.0667052	1576.3	0.0881016	1576.3	0.0681105	1576.3	0.0341446	1576.3	0.0313586
1576.4	0.147792	1576.4	0.103571	1576.4	0.0727459	1576.4	0.0390804	1576.4	0.0385594		1576.4	0.0678969	1576.4	0.0882455	1576.4	0.067898	1576.4	0.0346928	1576.4	0.0317947
1576.5	0.147988	1576.5	0.102446	1576.5	0.0715182	1576.5	0.0378327	1576.5	0.0377048		1576.5	0.0691992	1576.5	0.089155	1576.5	0.0681477	1576.5	0.03449	1576.5	0.0318103
1576.6	0.147634	1576.6	0.103034	1576.6	0.0707431	1576.6	0.0383429	1576.6	0.0375717		1576.6	0.0697103	1576.6	0.0892491	1576.6	0.0682867	1576.6	0.0333002	1576.6	0.0322754
1576.7	0.148374	1576.7	0.103873	1576.7	0.0714493	1576.7	0.0385529	1576.7	0.0368825		1576.7	0.070476	1576.7	0.0902749	1576.7	0.0679238	1576.7	0.0334615	1576.7	0.0326649
1576.8	0.148328	1576.8	0.103087	1576.8	0.0707558	1576.8	0.0381278	1576.8	0.036214		1576.8	0.071948	1576.8	0.09054	1576.8	0.0685617	1576.8	0.0339174	1576.8	0.0334295
1576.9	0.147843	1576.9	0.102767	1576.9	0.0701221	1576.9	0.0368728	1576.9	0.0359683		1576.9	0.0732252	1576.9	0.0909802	1576.9	0.0695947	1576.9	0.0340433	1576.9	0.0337763
1577	0.14835	1577	0.102485	1577	0.0702472	1577	0.0369717	1577	0.0357302		1577	0.0742238	1577	0.0921038	1577	0.0697938	1577	0.0336637	1577	0.0337855
1577.1	0.147571	1577.1	0.101586	1577.1	0.0698916	1577.1	0.0365011	1577.1	0.0359185		1577.1	0.0744134	1577.1	0.0921932	1577.1	0.0695005	1577.1	0.0327065	1577.1	0.0349232
1577.2	0.148438	1577.2	0.102921	1577.2	0.0697401	1577.2	0.0365183	1577.2	0.0369669		1577.2	0.0745149	1577.2	0.0919176	1577.2	0.0704476	1577.2	0.0324952	1577.2	0.0349475
1577.3	0.14898	1577.3	0.103212	1577.3	0.0707436	1577.3	0.0371744	1577.3	0.0376085		1577.3	0.0749801	1577.3	0.0909927	1577.3	0.0698627	1577.3	0.0320078	1577.3	0.0341849
1577.4	0.149869	1577.4	0.104546	1577.4	0.0707631	1577.4	0.0385181	1577.4	0.0389391		1577.4	0.0746804	1577.4	0.0904006	1577.4	0.0702466	1577.4	0.0322732	1577.4	0.0331847
1577.5	0.150501	1577.5	0.105389	1577.5	0.0707882	1577.5	0.0394119	1577.5	0.0388438		1577.5	0.073757	1577.5	0.0900888	1577.5	0.0700677	1577.5	0.0326489	1577.5	0.031833
1577.6	0.150577	1577.6	0.105739	1577.6	0.0707863	1577.6	0.0389786	1577.6	0.0391275		1577.6	0.0740319	1577.6	0.08985	1577.6	0.0691797	1577.6	0.0327449	1577.6	0.0304939
1577.7	0.150363	1577.7	0.106545	1577.7	0.0712253	1577.7	0.0401076	1577.7	0.0390456		1577.7	0.0724522	1577.7	0.0891794	1577.7	0.067641	1577.7	0.0330212	1577.7	0.0295321
1577.8	0.150697	1577.8	0.106888	1577.8	0.0721939	1577.8	0.0400879	1577.8	0.0385023		1577.8	0.0717721	1577.8	0.0885563	1577.8	0.0670852	1577.8	0.0326658	1577.8	0.0293577
1577.9	0.149969	1577.9	0.106692	1577.9	0.0718346	1577.9	0.0398854	1577.9	0.0378105		1577.9	0.0718037	1577.9	0.0880967	1577.9	0.0667695	1577.9	0.0325572	1577.9	0.0290778
1578	0.150792	1578	0.106441	1578	0.0710782	1578	0.0396943	1578	0.0377185		1578	0.0723601	1578	0.0878021	1578	0.0670762	1578	0.0328932	1578	0.0288319
1578.1	0.151767	1578.1	0.107471	1578.1	0.0720675	1578.1	0.0403022	1578.1	0.0383252		1578.1	0.0731912	1578.1	0.087719	1578.1	0.0677779	1578.1	0.0337036	1578.1	0.0289817
1578.2	0.15256	1578.2	0.108404	1578.2	0.0727728	1578.2	0.0403391	1578.2	0.038495		1578.2	0.0742498	1578.2	0.0892585	1578.2	0.0691569	1578.2	0.0350288	1578.2	0.0297829
1578.3	0.152997	1578.3	0.107944	1578.3	0.0728542	1578.3	0.0401328	1578.3	0.0388992		1578.3	0.0750375	1578.3	0.0901138	1578.3	0.0695909	1578.3	0.0350711	1578.3	0.0304443
1578.4	0.153349	1578.4	0.10834	1578.4	0.0727318	1578.4	0.0403296	1578.4	0.0389349		1578.4	0.0759222	1578.4	0.0890118	1578.4	0.0686749	1578.4	0.0347701	1578.4	0.0304442
1578.5	0.155111	1578.5	0.108985	1578.5	0.0728375	1578.5	0.0403481	1578.5	0.0394717		1578.5	0.0752275	1578.5	0.088194	1578.5	0.0684552	1578.5	0.0336988	1578.5	0.0300694
1578.6	0.15451	1578.6	0.107724	1578.6	0.0727416	1578.6	0.0391402	1578.6	0.0388105		1578.6	0.0750189	1578.6	0.0874966	1578.6	0.0676241	1578.6	0.0323891	1578.6	0.0298601
1578.7	0.153825	1578.7	0.106763	1578.7	0.0716155	1578.7	0.0381316	1578.7	0.0384375		1578.7	0.0756264	1578.7	0.0883671	1578.7	0.0687469	1578.7	0.0322676	1578.7	0.0305772
1578.8	0.153049	1578.8	0.106155	1578.8	0.0710491	1578.8	0.0372639	1578.8	0.0391152		1578.8	0.0767476	1578.8	0.0890197	1578.8	0.0697096	1578.8	0.0323652	1578.8	0.0310865
1578.9	0.153173	1578.9	0.106407	1578.9	0.0711807	1578.9	0.0367275	1578.9	0.0398898		1578.9	0.0779945	1578.9	0.0911502	1578.9	0.0709638	1578.9	0.0326189	1578.9	0.0316445
1579	0.153041	1579	0.106573	1579	0.071901	1579	0.0367414	1579	0.0405018		1579	0.0780391	1579	0.0923399	1579	0.0713403	1579	0.032013	1579	0.0314532
1579.1	0.153575	1579.1	0.10639	1579.1	0.0720593	1579.1	0.0365987	1579.1	0.0406696		1579.1	0.0780089	1579.1	0.0924954	1579.1	0.0721103	1579.1	0.0326606	1579.1	0.0320154
1579.2	0.154086	1579.2	0.107869	1579.2	0.0724381	1579.2	0.0373435	1579.2	0.0413784		1579.2	0.0788873	1579.2	0.0921928	1579.2	0.0722126	1579.2	0.0325748	1579.2	0.0314118
1579.3	0.153914	1579.3	0.108144	1579.3	0.0740443	1579.3	0.0384234	1579.3	0.0425832		1579.3	0.0786858	1579.3	0.0919888	1579.3	0.0704884	1579.3	0.032064	1579.3	0.0309964
1579.4	0.154281	1579.4	0.109239	1579.4	0.0737563	1579.4	0.0388517	1579.4	0.0431846		1579.4	0.0780811	1579.4	0.0920293	1579.4	0.0713374	1579.4	0.0326533	1579.4	0.0305328
1579.5	0.154287	1579.5	0.109187	1579.5	0.0735882	1579.5	0.0382045	1579.5	0.0424306		1579.5	0.0772315	1579.5	0.0922451	1579.5	0.0700331	1579.5	0.0319752	1579.5	0.0298321
1579.6	0.15402	1579.6	0.109932	1579.6	0.0734342	1579.6	0.0381157	1579.6	0.042715		1579.6	0.0771267	1579.6	0.0916704	1579.6	0.0697034	1579.6	0.0318836	1579.6	0.0302388
1579.7	0.154079	1579.7	0.111609	1579.7	0.0736072	1579.7	0.0384883	1579.7	0.0424064		1579.7	0.0749124	1579.7	0.0911036	1579.7	0.0693148	1579.7	0.0312944	1579.7	0.0300109
1579.8	0.153705	1579.8	0.111149	1579.8	0.0741148	1579.8	0.0382994	1579.8	0.0415794		1579.8	0.0747296	1579.8	0.090756	1579.8	0.0691335	1579.8	0.0307374	1579.8	0.0303417
1579.9	0.153401	1579.9	0.111771	1579.9	0.0741316	1579.9	0.0378251	1579.9	0.041288		1579.9	0.0748707	1579.9	0.0905302	1579.9	0.0684189	1579.9	0.0305413	1579.9	0.0292428
1580	0.153581	1580	0.112282	1580	0.0744006	1580	0.0378653	1580	0.0412114		1580	0.0750437	1580	0.0913311	1580	0.0696165	1580	0.0310026	1580	0.0290564
1580.1	0.153649	1580.1	0.112358	1580.1	0.074636	1580.1	0.0380452	1580.1	0.0394375		1580.1	0.0755011	1580.1	0.0912301	1580.1	0.0701393	1580.1	0.0319014	1580.1	0.0297282
1580.2	0.154282	1580.2	0.112284	1580.2	0.0743434	1580.2	0.0383156	1580.2	0.039001		1580.2	0.075611	1580.2	0.0924278	1580.2	0.0698158	1580.2	0.0320745	1580.2	0.0310152
1580.3	0.153961	1580.3	0.111194	1580.3	0.0736627	1580.3	0.0376291	1580.3	0.0382532		1580.3	0.0756102	1580.3	0.0930475	1580.3	0.0692593	1580.3	0.0325118	1580.3	0.0321013
1580.4	0.154923	1580.4	0.111503	1580.4	0.073161	1580.4	0.0379078	1580.4	0.037746		1580.4	0.0758308	1580.4	0.0918339	1580.4	0.0687381	1580.4	0.0320112	1580.4	0.0318169
1580.5	0.154719	1580.5	0.110306	1580.5	0.0725277	1580.5	0.0372356	1580.5	0.0373786		1580.5	0.0751633	1580.5	0.0912198	1580.5	0.0694815	1580.5	0.032502	1580.5	0.0322727
1580.6	0.154259	1580.6	0.110105	1580.6	0.0719468	1580.6	0.0367252	1580.6	0.0371846		1580.6	0.0764961	1580.6	0.0909659	1580.6	0.0700442	1580.6	0.0328678	1580.6	0.0329624
1580.7	0.154627	1580.7	0.111948	1580.7	0.0719113	1580.7	0.0377077	1580.7	0.0386128		1580.7	0.077667	1580.7	0.0920957	1580.7	0.0713415	1580.7	0.0338805	1580.7	0.034624
1580.8	0.15526	1580.8	0.112522	1580.8	0.0726085	1580.8	0.0377417	1580.8	0.0394979		1580.8	0.078337	1580.8	0.0918795	1580.8	0.0715048	1580.8	0.0346509	1580.8	0.0343837
1580.9	0.155819	1580.9	0.112641	1580.9	0.0722863	1580.9	0.0381456	1580.9	0.0400956		1580.9	0.0778463	1580.9	0.0914134	1580.9	0.0714915	1580.9	0.0340265	1580.9	0.0344717
1581	0.155838	1581	0.112559	1581	0.0728511	1581	0.0391295	1581	0.0399739		1581	0.0785719	1581	0.0916451	1581	0.0717638	1581	0.0342619	1581	0.0356041
1581.1	0.157172	1581.1	0.112221	1581.1	0.0735696	1581.1	0.0403858	1581.1	0.0405418		1581.1	0.0789124	1581.1	0.0910974	1581.1	0.0714705	1581.1	0.0341284	1581.1	0.0347078
1581.2	0.156341	1581.2	0.112158	1581.2	0.0733559	1581.2	0.0412274	1581.2	0.0413964		1581.2	0.078728	1581.2	0.0916406	1581.2	0.071172	1581.2	0.0340727	1581.2	0.034944
1581.3	0.156014	1581.3	0.111895	1581.3	0.0734727	1581.3	0.0412024	1581.3	0.0424586		1581.3	0.0786876	1581.3	0.0922125	1581.3	0.0717647	1581.3	0.0342793	1581.3	0.0357472
1581.4	0.156336	1581.4	0.112287	1581.4	0.0723763	1581.4	0.0415424	1581.4	0.0420082		1581.4	0.0783531	1581.4	0.0919831	1581.4	0.0725255	1581.4	0.034012	1581.4	0.0354924
1581.5	0.155513	1581.5	0.112263	1581.5	0.0714832	1581.5	0.0415787	1581.5	0.0413018		1581.5	0.0780564	1581.5	0.0922965	1581.5	0.0728894	1581.5	0.0344498	1581.5	0.0349809
1581.6	0.155855	1581.6	0.113064	1581.6	0.0708436	1581.6	0.0413682	1581.6	0.0412416		1581.6	0.0767108	1581.6	0.0910271	1581.6	0.0736581	1581.6	0.0341646	1581.6	0.0348199
1581.7	0.156372	1581.7	0.112761	1581.7	0.0709675	1581.7	0.0409261	1581.7	0.0410634		1581.7	0.0752304	1581.7	0.0907405	1581.7	0.0725783	1581.7	0.0333936	1581.7	0.0335368
1581.8	0.15534	1581.8	0.111883	1581.8	0.0709186	1581.8	0.0404328	1581.8	0.0411614		1581.8	0.0759586	1581.8	0.0899744	1581.8	0.0716524	1581.8	0.0328441	1581.8	0.0322894
1581.9	0.156317	1581.9	0.1126	1581.9	0.0715885	1581.9	0.0403361	1581.9	0.04184		1581.9	0.0765098	1581.9	0.0908067	1581.9	0.071705	1581.9	0.0327151	1581.9	0.0317242
1582	0.156843	1582	0.113191	1582	0.0724855	1582	0.0413062	1582	0.0424691		1582	0.0753471	1582	0.0905852	1582	0.0712399	1582	0.032805	1582	0.0304329
1582.1	0.15638	1582.1	0.11238	1582.1	0.0722876	1582.1	0.0404133	1582.1	0.041025		1582.1	0.0753938	1582.1	0.0905925	1582.1	0.0702194	1582.1	0.0331957	1582.1	0.0311548
1582.2	0.15752	1582.2	0.114008	1582.2	0.0740438	1582.2	0.041889	1582.2	0.0428178		1582.2	0.0742371	1582.2	0.0912843	1582.2	0.0696079	1582.2	0.0327407	1582.2	0.0303277
1582.3	0.158314	1582.3	0.114259	1582.3	0.0744327	1582.3	0.0413728	1582.3	0.0431794		1582.3	0.0745692	1582.3	0.0904544	1582.3	0.0694115	1582.3	0.0335088	1582.3	0.0298838
1582.4	0.159392	1582.4	0.115406	1582.4	0.0754946	1582.4	0.0418429	1582.4	0.0434896		1582.4	0.0751539	1582.4	0.0901824	1582.4	0.0699149	1582.4	0.0335668	1582.4	0.0299738
1582.5	0.16009	1582.5	0.115426	1582.5	0.0768581	1582.5	0.04171	1582.5	0.0436856		1582.5	0.0742065	1582.5	0.0892282	1582.5	0.0695866	1582.5	0.0336523	1582.5	0.0294713
1582.6	0.159895	1582.6	0.115673	1582.6	0.0777488	1582.6	0.0415451	1582.6	0.0441846		1582.6	0.0743999	1582.6	0.0886632	1582.6	0.0694085	1582.6	0.0333256	1582.6	0.0289438
1582.7	0.16082	1582.7	0.115604	1582.7	0.0788995	1582.7	0.0411853	1582.7	0.0444715		1582.7	0.0743625	1582.7	0.0889119	1582.7	0.0699799	1582.7	0.0339537	1582.7	0.0294191
1582.8	0.161102	1582.8	0.114517	1582.8	0.0785267	1582.8	0.0401847	1582.8	0.0434774		1582.8	0.074446	1582.8	0.0877662	1582.8	0.0698257	1582.8	0.0331222	1582.8	0.0292985
1582.9	0.160745	1582.9	0.113922	1582.9	0.0784819	1582.9	0.0402337	1582.9	0.0431139		1582.9	0.0737531	1582.9	0.0876861	1582.9	0.0693204	1582.9	0.0317523	1582.9	0.0290989
1583	0.161044	1583	0.113423	1583	0.0797541	1583	0.0406851	1583	0.0426844		1583	0.0756847	1583	0.0888485	1583	0.0709516	1583	0.0331354	1583	0.0302399
1583.1	0.160398	1583.1	0.11261	1583.1	0.078741	1583.1	0.0393481	1583.1	0.0421753		1583.1	0.0761197	1583.1	0.0891557	1583.1	0.0718724	1583.1	0.0337323	1583.1	0.0294244
1583.2	0.157506	1583.2	0.111808	1583.2	0.0770276	1583.2	0.037894	1583.2	0.0404042		1583.2	0.0770172	1583.2	0.0901137	1583.2	0.0725241	1583.2	0.0345437	1583.2	0.0308053
1583.3	0.156429	1583.3	0.111875	1583.3	0.0756451	1583.3	0.0365918	1583.3	0.0399102		1583.3	0.0776329	1583.3	0.0901924	1583.3	0.0732545	1583.3	0.0338647	1583.3	0.0306396
1583.4	0.155821	1583.4	0.112345	1583.4	0.0745276	1583.4	0.0368274	1583.4	0.0391949		1583.4	0.0780401	1583.4	0.0901483	1583.4	0.0737747	1583.4	0.0338012	1583.4	0.03044
1583.5	0.155383	1583.5	0.112585	1583.5	0.0740417	1583.5	0.0363724	1583.5	0.0393393		1583.5	0.0779153	1583.5	0.0892605	1583.5	0.0744334	1583.5	0.0345107	1583.5	0.0304718
1583.6	0.155488	1583.6	0.112939	1583.6	0.0735778	1583.6	0.0369822	1583.6	0.0388741		1583.6	0.0780689	1583.6	0.0891508	1583.6	0.0746186	1583.6	0.03396	1583.6	0.0305461
1583.7	0.155132	1583.7	0.112708	1583.7	0.0733035	1583.7	0.036971	1583.7	0.0390183		1583.7	0.0796808	1583.7	0.0913017	1583.7	0.0744479	1583.7	0.0348686	1583.7	0.0305601
1583.8	0.15478	1583.8	0.113128	1583.8	0.072945	1583.8	0.0375163	1583.8	0.0388637		1583.8	0.0801434	1583.8	0.0916588	1583.8	0.0744202	1583.8	0.0351607	1583.8	0.0299982
1583.9	0.154967	1583.9	0.113969	1583.9	0.0738395	1583.9	0.0379816	1583.9	0.0391534		1583.9	0.0794491	1583.9	0.0927298	1583.9	0.0740189	1583.9	0.0354342	1583.9	0.0298337
1584	0.15534	1584	0.115222	1584	0.0742472	1584	0.0389857	1584	0.0397507		1584	0.0788374	1584	0.0919446	1584	0.0740243	1584	0.0356233	1584	0.0295743
1584.1	0.155443	1584.1	0.11568	1584.1	0.0744386	1584.1	0.0388095	1584.1	0.039598		1584.1	0.0797317	1584.1	0.0922427	1584.1	0.0738702	1584.1	0.0356215	1584.1	0.0306104
1584.2	0.157406	1584.2	0.118164	1584.2	0.0767369	1584.2	0.0413782	1584.2	0.0419407		1584.2	0.0800093	1584.2	0.0921895	1584.2	0.073421	1584.2	0.035232	1584.2	0.0297931
1584.3	0.158329	1584.3	0.118326	1584.3	0.0772914	1584.3	0.0418064	1584.3	0.0423535		1584.3	0.0806078	1584.3	0.0934452	1584.3	0.0733337	1584.3	0.0354144	1584.3	0.0300907
1584.4	0.15819	1584.4	0.117549	1584.4	0.0784188	1584.4	0.0420292	1584.4	0.0409066		1584.4	0.0798658	1584.4	0.0938844	1584.4	0.0727714	1584.4	0.0354516	1584.4	0.0307574
1584.5	0.158703	1584.5	0.116631	1584.5	0.0793095	1584.5	0.0425399	1584.5	0.0411717		1584.5	0.0794415	1584.5	0.0935457	1584.5	0.0726511	1584.5	0.034622	1584.5	0.030363
1584.6	0.15948	1584.6	0.116874	1584.6	0.0799273	1584.6	0.0428371	1584.6	0.0425012		1584.6	0.0798424	1584.6	0.0945103	1584.6	0.0735294	1584.6	0.0353647	1584.6	0.0314301
1584.7	0.161264	1584.7	0.116416	1584.7	0.0802097	1584.7	0.0434794	1584.7	0.0422455		1584.7	0.0799146	1584.7	0.094733	1584.7	0.074095	1584.7	0.0357744	1584.7	0.0320188
1584.8	0.16175	1584.8	0.11677	1584.8	0.0800371	1584.8	0.0442203	1584.8	0.0427457		1584.8	0.0804763	1584.8	0.0941153	1584.8	0.0738166	1584.8	0.0348656	1584.8	0.0317339
1584.9	0.161671	1584.9	0.115776	1584.9	0.0800594	1584.9	0.0443402	1584.9	0.0427757		1584.9	0.0813713	1584.9	0.0954212	1584.9	0.0738786	1584.9	0.0359918	1584.9	0.0324466
1585	0.16164	1585	0.11501	1585	0.0804041	1585	0.0444765	1585	0.0427827		1585	0.0819094	1585	0.096338	1585	0.0746091	1585	0.0371894	1585	0.0331174
1585.1	0.160634	1585.1	0.114137	1585.1	0.0789193	1585.1	0.0436683	1585.1	0.0423777		1585.1	0.0825492	1585.1	0.0964158	1585.1	0.0754457	1585.1	0.0375551	1585.1	0.0327603
1585.2	0.159211	1585.2	0.113246	1585.2	0.0775118	1585.2	0.0433623	1585.2	0.0415564		1585.2	0.0830865	1585.2	0.0966418	1585.2	0.0760945	1585.2	0.0367197	1585.2	0.0328457
1585.3	0.160312	1585.3	0.113411	1585.3	0.0777943	1585.3	0.0431926	1585.3	0.0422333		1585.3	0.0819865	1585.3	0.0961726	1585.3	0.0761672	1585.3	0.0355669	1585.3	0.0329611
1585.4	0.160522	1585.4	0.114049	1585.4	0.0781919	1585.4	0.0438541	1585.4	0.0424052		1585.4	0.0830047	1585.4	0.0969426	1585.4	0.0779052	1585.4	0.0355562	1585.4	0.0339116
1585.5	0.160463	1585.5	0.11407	1585.5	0.0777385	1585.5	0.0439065	1585.5	0.0422978		1585.5	0.0822774	1585.5	0.0980702	1585.5	0.078784	1585.5	0.0356456	1585.5	0.0341601
1585.6	0.161329	1585.6	0.114413	1585.6	0.0772435	1585.6	0.0449777	1585.6	0.0413637		1585.6	0.0831245	1585.6	0.099744	1585.6	0.0798746	1585.6	0.036493	1585.6	0.0351041
1585.7	0.161249	1585.7	0.114376	1585.7	0.0767253	1585.7	0.0445099	1585.7	0.0408161		1585.7	0.0831647	1585.7	0.100856	1585.7	0.0800486	1585.7	0.0369117	1585.7	0.0356333
1585.8	0.161974	1585.8	0.114829	1585.8	0.0769304	1585.8	0.0449501	1585.8	0.0401648		1585.8	0.0824034	1585.8	0.100507	1585.8	0.0804964	1585.8	0.0366083	1585.8	0.0356249
1585.9	0.16159	1585.9	0.115759	1585.9	0.0771398	1585.9	0.0449695	1585.9	0.040249		1585.9	0.0820556	1585.9	0.0997994	1585.9	0.0804181	1585.9	0.0361053	1585.9	0.0367854
1586	0.162716	1586	0.116714	1586	0.077297	1586	0.0455422	1586	0.040241		1586	0.0819718	1586	0.0988734	1586	0.0806826	1586	0.0359974	1586	0.0372246
1586.1	0.162934	1586.1	0.117507	1586.1	0.0766362	1586.1	0.0450143	1586.1	0.040242		1586.1	0.081942	1586.1	0.098142	1586.1	0.0798575	1586.1	0.0353948	1586.1	0.0369313
1586.2	0.16275	1586.2	0.118116	1586.2	0.0762717	1586.2	0.0450931	1586.2	0.0403263		1586.2	0.0814813	1586.2	0.0974923	1586.2	0.0795562	1586.2	0.0351864	1586.2	0.0366732
1586.3	0.163288	1586.3	0.117587	1586.3	0.0762287	1586.3	0.0455554	1586.3	0.0397736		1586.3	0.0810067	1586.3	0.0968465	1586.3	0.0786344	1586.3	0.035479	1586.3	0.0365823
1586.4	0.163715	1586.4	0.116944	1586.4	0.0761642	1586.4	0.045355	1586.4	0.0400073		1586.4	0.080765	1586.4	0.0956827	1586.4	0.0780889	1586.4	0.0347894	1586.4	0.036837
1586.5	0.165667	1586.5	0.118052	1586.5	0.0767086	1586.5	0.0454014	1586.5	0.0413094		1586.5	0.0802773	1586.5	0.0949741	1586.5	0.0775418	1586.5	0.033706	1586.5	0.0364815
1586.6	0.166262	1586.6	0.118236	1586.6	0.077003	1586.6	0.0450381	1586.6	0.0424028		1586.6	0.0799979	1586.6	0.0947541	1586.6	0.0773687	1586.6	0.0347801	1586.6	0.0359963
1586.7	0.167606	1586.7	0.119039	1586.7	0.0773896	1586.7	0.0461026	1586.7	0.043772		1586.7	0.0802354	1586.7	0.0936938	1586.7	0.0761654	1586.7	0.0349977	1586.7	0.0358289
1586.8	0.167608	1586.8	0.119392	1586.8	0.0776148	1586.8	0.0449045	1586.8	0.0446278		1586.8	0.0799352	1586.8	0.0933329	1586.8	0.0744178	1586.8	0.0348846	1586.8	0.0350589
1586.9	0.16646	1586.9	0.118983	1586.9	0.0771491	1586.9	0.0444465	1586.9	0.0446395		1586.9	0.0803881	1586.9	0.0933985	1586.9	0.073793	1586.9	0.0357245	1586.9	0.0351847
1587	0.166938	1587	0.11913	1587	0.0774505	1587	0.0448181	1587	0.0455165		1587	0.0805299	1587	0.0928924	1587	0.0736939	1587	0.0352307	1587	0.0341763
1587.1	0.166629	1587.1	0.11763	1587.1	0.0760974	1587.1	0.0439901	1587.1	0.0449554		1587.1	0.0809148	1587.1	0.0926895	1587.1	0.0739054	1587.1	0.0351769	1587.1	0.0335634
1587.2	0.16677	1587.2	0.117192	1587.2	0.0760545	1587.2	0.0430697	1587.2	0.0448062		1587.2	0.0814179	1587.2	0.0933654	1587.2	0.0749357	1587.2	0.0354514	1587.2	0.0332649
1587.3	0.166817	1587.3	0.117798	1587.3	0.0769564	1587.3	0.0420687	1587.3	0.0448698		1587.3	0.0811946	1587.3	0.0943406	1587.3	0.0745552	1587.3	0.0357696	1587.3	0.033671
1587.4	0.165931	1587.4	0.117126	1587.4	0.0759656	1587.4	0.0414076	1587.4	0.0440631		1587.4	0.0821836	1587.4	0.0958605	1587.4	0.0752905	1587.4	0.0360096	1587.4	0.0327201
1587.5	0.165122	1587.5	0.115666	1587.5	0.0738662	1587.5	0.0403326	1587.5	0.0432832		1587.5	0.0820943	1587.5	0.0974997	1587.5	0.0756788	1587.5	0.03715	1587.5	0.0322973
1587.6	0.165687	1587.6	0.11614	1587.6	0.0743645	1587.6	0.041339	1587.6	0.0436731		1587.6	0.0828862	1587.6	0.0971623	1587.6	0.0757419	1587.6	0.0374752	1587.6	0.0321171
1587.7	0.164979	1587.7	0.115857	1587.7	0.0748356	1587.7	0.0409873	1587.7	0.0431266		1587.7	0.0828809	1587.7	0.0979947	1587.7	0.0760295	1587.7	0.0375949	1587.7	0.0312864
1587.8	0.164826	1587.8	0.114791	1587.8	0.0745343	1587.8	0.0397583	1587.8	0.0426364		1587.8	0.0831042	1587.8	0.0993578	1587.8	0.0764495	1587.8	0.0371317	1587.8	0.0311976
1587.9	0.163297	1587.9	0.114636	1587.9	0.0740441	1587.9	0.0391081	1587.9	0.0413822		1587.9	0.0825884	1587.9	0.0989938	1587.9	0.0762305	1587.9	0.036878	1587.9	0.0309676
1588	0.16304	1588	0.114098	1588	0.0728084	1588	0.0391028	1588	0.0409744		1588	0.0825566	1588	0.0986078	1588	0.0757995	1588	0.0365242	1588	0.0301723
1588.1	0.161901	1588.1	0.112739	1588.1	0.0715595	1588.1	0.0377908	1588.1	0.039551		1588.1	0.0832943	1588.1	0.0979705	1588.1	0.0764935	1588.1	0.0350607	1588.1	0.0298908
1588.2	0.160544	1588.2	0.11191	1588.2	0.0711521	1588.2	0.0367586	1588.2	0.0377068		1588.2	0.0837328	1588.2	0.0989155	1588.2	0.0775126	1588.2	0.0358783	1588.2	0.0306317
1588.3	0.160393	1588.3	0.111537	1588.3	0.0715635	1588.3	0.0372366	1588.3	0.0378709		1588.3	0.0845274	1588.3	0.0990231	1588.3	0.0772685	1588.3	0.0361067	1588.3	0.0304608
1588.4	0.159906	1588.4	0.111516	1588.4	0.0717731	1588.4	0.0365071	1588.4	0.0376446		1588.4	0.0856348	1588.4	0.0999742	1588.4	0.0780563	1588.4	0.0361117	1588.4	0.0312251
1588.5	0.159162	1588.5	0.111824	1588.5	0.0721424	1588.5	0.0355536	1588.5	0.0378782		1588.5	0.0853412	1588.5	0.0997753	1588.5	0.0780486	1588.5	0.0354244	1588.5	0.0310046
1588.6	0.160076	1588.6	0.113127	1588.6	0.072722	1588.6	0.0368233	1588.6	0.0388185		1588.6	0.0845693	1588.6	0.0991174	1588.6	0.077996	1588.6	0.0358822	1588.6	0.0315036
1588.7	0.160908	1588.7	0.114615	1588.7	0.0734747	1588.7	0.0379332	1588.7	0.0396004		1588.7	0.083827	1588.7	0.0975115	1588.7	0.0776058	1588.7	0.035438	1588.7	0.031383
1588.8	0.1605	1588.8	0.114643	1588.8	0.0739168	1588.8	0.0383306	1588.8	0.0388426		1588.8	0.0831145	1588.8	0.0975314	1588.8	0.0777378	1588.8	0.0356019	1588.8	0.0320189
1588.9	0.161351	1588.9	0.116648	1588.9	0.0753623	1588.9	0.0404625	1588.9	0.0400317		1588.9	0.0833757	1588.9	0.0970749	1588.9	0.0781333	1588.9	0.0360274	1588.9	0.0325451
1589	0.163026	1589	0.116211	1589	0.0758483	1589	0.0413444	1589	0.0400746		1589	0.0835042	1589	0.0980896	1589	0.0788108	1589	0.036176	1589	0.0329507
1589.1	0.163345	1589.1	0.115468	1589.1	0.0753271	1589.1	0.0410305	1589.1	0.0397733		1589.1	0.0826592	1589.1	0.0981324	1589.1	0.0781736	1589.1	0.0364367	1589.1	0.0326073
1589.2	0.163853	1589.2	0.116859	1589.2	0.0765943	1589.2	0.0415348	1589.2	0.040811		1589.2	0.0829283	1589.2	0.0987484	1589.2	0.0787462	1589.2	0.0372524	1589.2	0.03248
1589.3	0.164134	1589.3	0.117616	1589.3	0.0772305	1589.3	0.0431805	1589.3	0.0407929		1589.3	0.0830433	1589.3	0.0981864	1589.3	0.0769958	1589.3	0.0376919	1589.3	0.0314489
1589.4	0.164096	1589.4	0.11714	1589.4	0.0771658	1589.4	0.043164	1589.4	0.0409168		1589.4	0.0824591	1589.4	0.0976085	1589.4	0.076378	1589.4	0.0375089	1589.4	0.0307114
1589.5	0.165086	1589.5	0.118331	1589.5	0.0774931	1589.5	0.0438581	1589.5	0.0413757		1589.5	0.0827086	1589.5	0.0967509	1589.5	0.075516	1589.5	0.0375347	1589.5	0.0304549
1589.6	0.166405	1589.6	0.119165	1589.6	0.0785764	1589.6	0.0449891	1589.6	0.042223		1589.6	0.0825812	1589.6	0.0961626	1589.6	0.0746668	1589.6	0.0367801	1589.6	0.029874
1589.7	0.166417	1589.7	0.118286	1589.7	0.078733	1589.7	0.0440364	1589.7	0.0412171		1589.7	0.0824106	1589.7	0.0962932	1589.7	0.0738026	1589.7	0.0360705	1589.7	0.0297953
1589.8	0.167028	1589.8	0.117391	1589.8	0.0776883	1589.8	0.0437446	1589.8	0.0419192		1589.8	0.0820553	1589.8	0.0958508	1589.8	0.0723259	1589.8	0.0347193	1589.8	0.0291954
1589.9	0.16669	1589.9	0.117541	1589.9	0.0767895	1589.9	0.0446796	1589.9	0.0416981		1589.9	0.0821615	1589.9	0.0956535	1589.9	0.0716418	1589.9	0.0343215	1589.9	0.0293819
1590	0.166472	1590	0.11673	1590	0.0759612	1590	0.0443468	1590	0.0410212		1590	0.0836082	1590	0.0964515	1590	0.0722006	1590	0.0347357	1590	0.030573
1590.1	0.164494	1590.1	0.115539	1590.1	0.0749699	1590.1	0.0428062	1590.1	0.0397646		1590.1	0.0855025	1590.1	0.0973522	1590.1	0.0727247	1590.1	0.0345274	1590.1	0.0310524
1590.2	0.163973	1590.2	0.11648	1590.2	0.0750374	1590.2	0.0431623	1590.2	0.0399673		1590.2	0.0871524	1590.2	0.0986565	1590.2	0.0729798	1590.2	0.0362243	1590.2	0.032498
1590.3	0.163259	1590.3	0.115836	1590.3	0.0751857	1590.3	0.0434065	1590.3	0.0405439		1590.3	0.0883459	1590.3	0.0993704	1590.3	0.0730851	1590.3	0.0369469	1590.3	0.0329508
1590.4	0.163473	1590.4	0.115702	1590.4	0.0753431	1590.4	0.0430335	1590.4	0.0400394		1590.4	0.0886284	1590.4	0.100623	1590.4	0.0735039	1590.4	0.0373112	1590.4	0.0335315
1590.5	0.164012	1590.5	0.115768	1590.5	0.076171	1590.5	0.0428026	1590.5	0.0403817		1590.5	0.0877084	1590.5	0.100445	1590.5	0.0731631	1590.5	0.0368091	1590.5	0.0334675
1590.6	0.165865	1590.6	0.116601	1590.6	0.0763747	1590.6	0.0436652	1590.6	0.0400669		1590.6	0.0858726	1590.6	0.0992496	1590.6	0.0732552	1590.6	0.0365227	1590.6	0.0331331
1590.7	0.165738	1590.7	0.116439	1590.7	0.0765288	1590.7	0.0436586	1590.7	0.0400081		1590.7	0.0854599	1590.7	0.0991498	1590.7	0.0737247	1590.7	0.03589	1590.7	0.0331901
1590.8	0.166244	1590.8	0.116827	1590.8	0.0769202	1590.8	0.0446625	1590.8	0.0403423		1590.8	0.0856848	1590.8	0.101281	1590.8	0.0740511	1590.8	0.0365878	1590.8	0.0348879
1590.9	0.166651	1590.9	0.118168	1590.9	0.0777233	1590.9	0.0445836	1590.9	0.0405105		1590.9	0.0851094	1590.9	0.101121	1590.9	0.074354	1590.9	0.0365463	1590.9	0.0344906
1591	0.166536	1591	0.116999	1591	0.0767407	1591	0.043389	1591	0.0399473		1591	0.0846607	1591	0.101837	1591	0.0754101	1591	0.0359238	1591	0.0341798
1591.1	0.166663	1591.1	0.118505	1591.1	0.0771647	1591.1	0.043607	1591.1	0.0397752		1591.1	0.0835562	1591.1	0.100933	1591.1	0.0748015	1591.1	0.0356209	1591.1	0.0331317
1591.2	0.16647	1591.2	0.118943	1591.2	0.078509	1591.2	0.0446928	1591.2	0.0396638		1591.2	0.0833878	1591.2	0.0999811	1591.2	0.0747613	1591.2	0.0351377	1591.2	0.0318773
1591.3	0.167486	1591.3	0.119744	1591.3	0.0791988	1591.3	0.0446897	1591.3	0.040164		1591.3	0.0832513	1591.3	0.0990646	1591.3	0.0743315	1591.3	0.0351961	1591.3	0.0311312
1591.4	0.167775	1591.4	0.120433	1591.4	0.0797418	1591.4	0.0443151	1591.4	0.0405483		1591.4	0.083099	1591.4	0.0986953	1591.4	0.0750855	1591.4	0.0351579	1591.4	0.0317586
1591.5	0.169013	1591.5	0.120766	1591.5	0.0793842	1591.5	0.0441976	1591.5	0.0401215		1591.5	0.083002	1591.5	0.0975706	1591.5	0.0750171	1591.5	0.0345615	1591.5	0.0310232
1591.6	0.169897	1591.6	0.121035	1591.6	0.0786057	1591.6	0.0441922	1591.6	0.040379		1591.6	0.0829062	1591.6	0.0970212	1591.6	0.0759786	1591.6	0.0335061	1591.6	0.0310215
1591.7	0.17065	1591.7	0.121503	1591.7	0.0793219	1591.7	0.044565	1591.7	0.0405843		1591.7	0.0828674	1591.7	0.0956424	1591.7	0.0758213	1591.7	0.03299	1591.7	0.0311694
1591.8	0.172144	1591.8	0.122001	1591.8	0.0788608	1591.8	0.0452944	1591.8	0.041965		1591.8	0.0826242	1591.8	0.0954878	1591.8	0.0752088	1591.8	0.0333208	1591.8	0.0306879
1591.9	0.171656	1591.9	0.123025	1591.9	0.0789665	1591.9	0.0454162	1591.9	0.0416627		1591.9	0.0822452	1591.9	0.0953704	1591.9	0.0755169	1591.9	0.0326759	1591.9	0.0306589
1592	0.170957	1592	0.122996	1592	0.0793454	1592	0.0442937	1592	0.0417874		1592	0.0825677	1592	0.0954525	1592	0.0759546	1592	0.0327414	1592	0.0301371
1592.1	0.170092	1592.1	0.122852	1592.1	0.0783008	1592.1	0.0443087	1592.1	0.0428772		1592.1	0.0836086	1592.1	0.095666	1592.1	0.0761227	1592.1	0.0332128	1592.1	0.0304635
1592.2	0.170947	1592.2	0.123931	1592.2	0.0799044	1592.2	0.0456293	1592.2	0.043966		1592.2	0.0833235	1592.2	0.0964876	1592.2	0.0765892	1592.2	0.0337594	1592.2	0.0311364
1592.3	0.171413	1592.3	0.124443	1592.3	0.0806027	1592.3	0.0460262	1592.3	0.0441556		1592.3	0.083733	1592.3	0.0981187	1592.3	0.0770431	1592.3	0.0348913	1592.3	0.0316228
1592.4	0.171711	1592.4	0.124899	1592.4	0.080956	1592.4	0.0457179	1592.4	0.0446352		1592.4	0.0824824	1592.4	0.0984673	1592.4	0.076803	1592.4	0.0346252	1592.4	0.0310453
1592.5	0.171879	1592.5	0.126259	1592.5	0.0819689	1592.5	0.0470835	1592.5	0.0457399		1592.5	0.0823579	1592.5	0.0985496	1592.5	0.0760008	1592.5	0.0349832	1592.5	0.0311116
1592.6	0.172024	1592.6	0.127662	1592.6	0.0814413	1592.6	0.0478232	1592.6	0.0463556		1592.6	0.082656	1592.6	0.0985278	1592.6	0.0757849	1592.6	0.0347297	1592.6	0.0317176
1592.7	0.171695	1592.7	0.127899	1592.7	0.081955	1592.7	0.0482591	1592.7	0.0476506		1592.7	0.0837511	1592.7	0.0995947	1592.7	0.0760714	1592.7	0.0348359	1592.7	0.0327214
1592.8	0.171268	1592.8	0.128214	1592.8	0.0822781	1592.8	0.0497144	1592.8	0.0478336		1592.8	0.0849575	1592.8	0.100787	1592.8	0.0768673	1592.8	0.035644	1592.8	0.0336417
1592.9	0.17106	1592.9	0.128002	1592.9	0.0826343	1592.9	0.0490256	1592.9	0.047433		1592.9	0.0844768	1592.9	0.100579	1592.9	0.0768608	1592.9	0.0358442	1592.9	0.0333977
1593	0.171155	1593	0.127217	1593	0.0825431	1593	0.0487205	1593	0.0475204		1593	0.0843544	1593	0.101414	1593	0.0770293	1593	0.0353532	1593	0.0329779
1593.1	0.171304	1593.1	0.127617	1593.1	0.0829062	1593.1	0.0496833	1593.1	0.0464924		1593.1	0.0836388	1593.1	0.101542	1593.1	0.0767204	1593.1	0.0355709	1593.1	0.0329844
1593.2	0.171342	1593.2	0.127128	1593.2	0.0825693	1593.2	0.050104	1593.2	0.0460296		1593.2	0.0847157	1593.2	0.10252	1593.2	0.0773825	1593.2	0.0367203	1593.2	0.0339642
1593.3	0.171695	1593.3	0.127696	1593.3	0.0829589	1593.3	0.0492127	1593.3	0.0460161		1593.3	0.0858088	1593.3	0.103102	1593.3	0.0784594	1593.3	0.0376491	1593.3	0.0349603
1593.4	0.17184	1593.4	0.125929	1593.4	0.0820491	1593.4	0.0488515	1593.4	0.0446955		1593.4	0.0866415	1593.4	0.102651	1593.4	0.0798645	1593.4	0.0377845	1593.4	0.0350772
1593.5	0.172278	1593.5	0.124152	1593.5	0.0812795	1593.5	0.0480139	1593.5	0.0436662		1593.5	0.0876087	1593.5	0.102006	1593.5	0.0805469	1593.5	0.0381967	1593.5	0.0352093
1593.6	0.172756	1593.6	0.124546	1593.6	0.0815391	1593.6	0.0478374	1593.6	0.0430021		1593.6	0.0879594	1593.6	0.101112	1593.6	0.0808185	1593.6	0.0379566	1593.6	0.0349774
1593.7	0.173026	1593.7	0.124232	1593.7	0.0830024	1593.7	0.0471534	1593.7	0.0431477		1593.7	0.0877535	1593.7	0.100704	1593.7	0.0808104	1593.7	0.0380403	1593.7	0.034266
1593.8	0.172431	1593.8	0.122324	1593.8	0.0822201	1593.8	0.0451405	1593.8	0.0428766		1593.8	0.0873783	1593.8	0.100751	1593.8	0.0806719	1593.8	0.0372922	1593.8	0.0332616
1593.9	0.170797	1593.9	0.121439	1593.9	0.0813186	1593.9	0.0434796	1593.9	0.0420353		1593.9	0.0867851	1593.9	0.0996695	1593.9	0.080171	1593.9	0.0349269	1593.9	0.0315362
1594	0.170743	1594	0.120212	1594	0.0804194	1594	0.0423716	1594	0.0429073		1594	0.0877161	1594	0.0994968	1594	0.0807236	1594	0.0357041	1594	0.0317267
1594.1	0.170845	1594.1	0.118983	1594.1	0.079734	1594.1	0.0419944	1594.1	0.0424081		1594.1	0.0880419	1594.1	0.0997366	1594.1	0.0816858	1594.1	0.0361866	1594.1	0.0325729
1594.2	0.171572	1594.2	0.119469	1594.2	0.0806767	1594.2	0.0429076	1594.2	0.0433845		1594.2	0.0876967	1594.2	0.0999315	1594.2	0.0811761	1594.2	0.0356893	1594.2	0.0317947
1594.3	0.171914	1594.3	0.119708	1594.3	0.0811882	1594.3	0.0430097	1594.3	0.0431791		1594.3	0.088927	1594.3	0.100829	1594.3	0.0808683	1594.3	0.0371115	1594.3	0.0325569
1594.4	0.17086	1594.4	0.118772	1594.4	0.0812597	1594.4	0.0425628	1594.4	0.043185		1594.4	0.0889957	1594.4	0.101275	1594.4	0.0808163	1594.4	0.0374054	1594.4	0.0325851
1594.5	0.170938	1594.5	0.119034	1594.5	0.0822312	1594.5	0.0436549	1594.5	0.0434325		1594.5	0.090839	1594.5	0.102675	1594.5	0.0806767	1594.5	0.0371823	1594.5	0.0335634
1594.6	0.17194	1594.6	0.119218	1594.6	0.0820478	1594.6	0.0437563	1594.6	0.0434705		1594.6	0.0917957	1594.6	0.102578	1594.6	0.0806011	1594.6	0.0363881	1594.6	0.0334571
1594.7	0.172095	1594.7	0.118924	1594.7	0.0828721	1594.7	0.0441687	1594.7	0.0434361		1594.7	0.0910473	1594.7	0.101754	1594.7	0.0802948	1594.7	0.0360878	1594.7	0.033027
1594.8	0.171543	1594.8	0.118772	1594.8	0.0827925	1594.8	0.0446079	1594.8	0.0429684		1594.8	0.091195	1594.8	0.102073	1594.8	0.0784426	1594.8	0.0357039	1594.8	0.0330256
1594.9	0.171898	1594.9	0.118971	1594.9	0.0838776	1594.9	0.0440324	1594.9	0.0437855		1594.9	0.0901891	1594.9	0.102359	1594.9	0.0774321	1594.9	0.03536	1594.9	0.0324824
1595	0.171279	1595	0.119372	1595	0.0835954	1595	0.0439126	1595	0.0431579		1595	0.090273	1595	0.102946	1595	0.0774583	1595	0.035086	1595	0.0327955
1595.1	0.171277	1595.1	0.119747	1595.1	0.083639	1595.1	0.0448113	1595.1	0.0418062		1595.1	0.0900096	1595.1	0.103145	1595.1	0.0777652	1595.1	0.036303	1595.1	0.0329492
1595.2	0.170791	1595.2	0.120133	1595.2	0.0840175	1595.2	0.0444931	1595.2	0.0411462		1595.2	0.0903136	1595.2	0.103078	1595.2	0.0779475	1595.2	0.0367278	1595.2	0.0334013
1595.3	0.169775	1595.3	0.11914	1595.3	0.0842449	1595.3	0.043657	1595.3	0.0407919		1595.3	0.0904151	1595.3	0.103143	1595.3	0.078262	1595.3	0.0368713	1595.3	0.0326482
1595.4	0.170093	1595.4	0.119105	1595.4	0.0846493	1595.4	0.0441182	1595.4	0.0401417		1595.4	0.090217	1595.4	0.103554	1595.4	0.0791555	1595.4	0.0368157	1595.4	0.0322509
1595.5	0.16902	1595.5	0.120094	1595.5	0.0847639	1595.5	0.043929	1595.5	0.0398911		1595.5	0.0905185	1595.5	0.103889	1595.5	0.0796981	1595.5	0.0373146	1595.5	0.03262
1595.6	0.167311	1595.6	0.121262	1595.6	0.0850374	1595.6	0.0438398	1595.6	0.0396497		1595.6	0.0893433	1595.6	0.103764	1595.6	0.0799581	1595.6	0.0372078	1595.6	0.0323486
1595.7	0.165498	1595.7	0.120152	1595.7	0.0832834	1595.7	0.0420374	1595.7	0.0392002		1595.7	0.0891983	1595.7	0.104293	1595.7	0.0802898	1595.7	0.0367881	1595.7	0.0318605
1595.8	0.165245	1595.8	0.119317	1595.8	0.081501	1595.8	0.0414655	1595.8	0.0395678		1595.8	0.0886808	1595.8	0.104737	1595.8	0.0809039	1595.8	0.0366026	1595.8	0.0318819
1595.9	0.164853	1595.9	0.119146	1595.9	0.0800583	1595.9	0.0413241	1595.9	0.0394267		1595.9	0.0871761	1595.9	0.103127	1595.9	0.0802455	1595.9	0.0352273	1595.9	0.030075
1596	0.164851	1596	0.119021	1596	0.0791521	1596	0.0406364	1596	0.0393217		1596	0.087664	1596	0.102581	1596	0.0807209	1596	0.0370436	1596	0.0311066
1596.1	0.166396	1596.1	0.120111	1596.1	0.0794398	1596.1	0.0418597	1596.1	0.0399587		1596.1	0.0874439	1596.1	0.103226	1596.1	0.0812321	1596.1	0.0373059	1596.1	0.0319512
1596.2	0.167252	1596.2	0.119913	1596.2	0.0792081	1596.2	0.0433043	1596.2	0.0408631		1596.2	0.0881239	1596.2	0.10366	1596.2	0.0815968	1596.2	0.0383952	1596.2	0.0324015
1596.3	0.168457	1596.3	0.120503	1596.3	0.0805528	1596.3	0.0439672	1596.3	0.040552		1596.3	0.0889753	1596.3	0.104827	1596.3	0.0817256	1596.3	0.0396715	1596.3	0.0341852
1596.4	0.170707	1596.4	0.120175	1596.4	0.0813375	1596.4	0.0454557	1596.4	0.0416792		1596.4	0.0893068	1596.4	0.104871	1596.4	0.0821923	1596.4	0.0393725	1596.4	0.034657
1596.5	0.172699	1596.5	0.120673	1596.5	0.0814218	1596.5	0.0460697	1596.5	0.0419326		1596.5	0.0893818	1596.5	0.104404	1596.5	0.0824288	1596.5	0.0386874	1596.5	0.0351824
1596.6	0.174809	1596.6	0.121378	1596.6	0.0814758	1596.6	0.0470222	1596.6	0.0421108		1596.6	0.0884509	1596.6	0.102924	1596.6	0.0811258	1596.6	0.0377709	1596.6	0.0343738
1596.7	0.17558	1596.7	0.12153	1596.7	0.0818683	1596.7	0.0472629	1596.7	0.042362		1596.7	0.0880621	1596.7	0.102533	1596.7	0.0791401	1596.7	0.0375078	1596.7	0.0345089
1596.8	0.17483	1596.8	0.121368	1596.8	0.0821209	1596.8	0.0458981	1596.8	0.0422917		1596.8	0.0890879	1596.8	0.10262	1596.8	0.0773305	1596.8	0.0367374	1596.8	0.0344339
1596.9	0.176634	1596.9	0.122073	1596.9	0.0823801	1596.9	0.0461706	1596.9	0.0430618		1596.9	0.0888826	1596.9	0.102542	1596.9	0.0777394	1596.9	0.0367087	1596.9	0.0346501
1597	0.176316	1597	0.121662	1597	0.0823313	1597	0.0451104	1597	0.0420059		1597	0.0896168	1597	0.102784	1597	0.0782432	1597	0.0364946	1597	0.0354512
1597.1	0.17681	1597.1	0.12113	1597.1	0.0829742	1597.1	0.0447544	1597.1	0.0413757		1597.1	0.0897099	1597.1	0.101598	1597.1	0.0779019	1597.1	0.0372579	1597.1	0.0344214
1597.2	0.176844	1597.2	0.121041	1597.2	0.0833172	1597.2	0.0440663	1597.2	0.0408819		1597.2	0.0896104	1597.2	0.101818	1597.2	0.0783839	1597.2	0.0373257	1597.2	0.0352528
1597.3	0.176697	1597.3	0.121648	1597.3	0.0833413	1597.3	0.0441069	1597.3	0.0410586		1597.3	0.0895958	1597.3	0.102483	1597.3	0.0783078	1597.3	0.0371491	1597.3	0.0354536
1597.4	0.176465	1597.4	0.12202	1597.4	0.0843132	1597.4	0.0445956	1597.4	0.0408039		1597.4	0.0898282	1597.4	0.10231	1597.4	0.0792175	1597.4	0.0357712	1597.4	0.0351732
1597.5	0.173735	1597.5	0.12143	1597.5	0.0826156	1597.5	0.0435142	1597.5	0.0399597		1597.5	0.0898371	1597.5	0.101999	1597.5	0.0800333	1597.5	0.0360074	1597.5	0.0346523
1597.6	0.171828	1597.6	0.12029	1597.6	0.0817045	1597.6	0.0428357	1597.6	0.038535		1597.6	0.0896386	1597.6	0.101698	1597.6	0.0805146	1597.6	0.0363822	1597.6	0.0352479
1597.7	0.171125	1597.7	0.119611	1597.7	0.080278	1597.7	0.0414115	1597.7	0.0384612		1597.7	0.0894404	1597.7	0.101856	1597.7	0.0810117	1597.7	0.0365118	1597.7	0.0341836
1597.8	0.170983	1597.8	0.119593	1597.8	0.0799924	1597.8	0.0412361	1597.8	0.0384217		1597.8	0.088753	1597.8	0.101585	1597.8	0.0809427	1597.8	0.0344659	1597.8	0.0335507
1597.9	0.170219	1597.9	0.119862	1597.9	0.0798585	1597.9	0.0414884	1597.9	0.0382244		1597.9	0.0881917	1597.9	0.100685	1597.9	0.0798035	1597.9	0.0336481	1597.9	0.0316334
1598	0.170143	1598	0.120656	1598	0.0800604	1598	0.0414574	1598	0.0381927		1598	0.0896368	1598	0.101523	1598	0.0798857	1598	0.0349978	1598	0.0328056
1598.1	0.172055	1598.1	0.122137	1598.1	0.0807607	1598.1	0.0426416	1598.1	0.0390337		1598.1	0.0903711	1598.1	0.102232	1598.1	0.0807517	1598.1	0.0361927	1598.1	0.0334901
1598.2	0.172599	1598.2	0.122006	1598.2	0.0810194	1598.2	0.0429909	1598.2	0.0392887		1598.2	0.0901951	1598.2	0.10278	1598.2	0.0804991	1598.2	0.036176	1598.2	0.0323701
1598.3	0.173894	1598.3	0.123459	1598.3	0.0819266	1598.3	0.0433294	1598.3	0.0388043		1598.3	0.0891602	1598.3	0.102513	1598.3	0.0791738	1598.3	0.0355324	1598.3	0.0321794
1598.4	0.175092	1598.4	0.123398	1598.4	0.0816558	1598.4	0.043386	1598.4	0.0392899		1598.4	0.0888237	1598.4	0.101978	1598.4	0.0792136	1598.4	0.0357528	1598.4	0.0319336
1598.5	0.174886	1598.5	0.123886	1598.5	0.0804813	1598.5	0.0421762	1598.5	0.0380579		1598.5	0.0888578	1598.5	0.102707	1598.5	0.0781102	1598.5	0.0349798	1598.5	0.0319285
1598.6	0.175736	1598.6	0.124453	1598.6	0.0809837	1598.6	0.0431945	1598.6	0.0382168		1598.6	0.0892748	1598.6	0.102829	1598.6	0.0769024	1598.6	0.0352293	1598.6	0.0318408
1598.7	0.176982	1598.7	0.125815	1598.7	0.0812311	1598.7	0.0442939	1598.7	0.0394273		1598.7	0.0902709	1598.7	0.103804	1598.7	0.0765264	1598.7	0.0354699	1598.7	0.0326069
1598.8	0.177773	1598.8	0.127029	1598.8	0.0811773	1598.8	0.0441599	1598.8	0.0389738		1598.8	0.0904389	1598.8	0.103353	1598.8	0.0761791	1598.8	0.0357376	1598.8	0.0328562
1598.9	0.179395	1598.9	0.127542	1598.9	0.0808729	1598.9	0.0448744	1598.9	0.0402652		1598.9	0.0903876	1598.9	0.103295	1598.9	0.0768519	1598.9	0.0355257	1598.9	0.0331905
1599	0.179758	1599	0.127755	1599	0.0818544	1599	0.0451615	1599	0.0411739		1599	0.0902908	1599	0.103628	1599	0.0773913	1599	0.0361092	1599	0.0331419
1599.1	0.179713	1599.1	0.126823	1599.1	0.081453	1599.1	0.044881	1599.1	0.0408104		1599.1	0.091203	1599.1	0.103964	1599.1	0.0777706	1599.1	0.0373977	1599.1	0.033403
1599.2	0.179989	1599.2	0.126715	1599.2	0.0815176	1599.2	0.0459072	1599.2	0.0414719		1599.2	0.0913461	1599.2	0.104712	1599.2	0.079157	1599.2	0.038219	1599.2	0.034602
1599.3	0.179213	1599.3	0.126464	1599.3	0.0820311	1599.3	0.0468062	1599.3	0.0427689		1599.3	0.0911057	1599.3	0.104427	1599.3	0.0796725	1599.3	0.0380345	1599.3	0.0341231
1599.4	0.178964	1599.4	0.125929	1599.4	0.0824158	1599.4	0.0480062	1599.4	0.0432123		1599.4	0.0918354	1599.4	0.105393	1599.4	0.0815498	1599.4	0.0390589	1599.4	0.0345616
1599.5	0.176893	1599.5	0.125717	1599.5	0.0819094	1599.5	0.0477524	1599.5	0.0434156		1599.5	0.0921642	1599.5	0.10535	1599.5	0.0824948	1599.5	0.039926	1599.5	0.0351484
1599.6	0.176019	1599.6	0.124705	1599.6	0.0813084	1599.6	0.0474284	1599.6	0.0433839		1599.6	0.0924681	1599.6	0.105886	1599.6	0.0834615	1599.6	0.0407274	1599.6	0.0367268
1599.7	0.175758	1599.7	0.12511	1599.7	0.0815823	1599.7	0.0478888	1599.7	0.0449285		1599.7	0.0925524	1599.7	0.106552	1599.7	0.0839242	1599.7	0.0407256	1599.7	0.0367238
1599.8	0.175783	1599.8	0.125509	1599.8	0.0814605	1599.8	0.04917	1599.8	0.0454812		1599.8	0.0925931	1599.8	0.106417	1599.8	0.0830227	1599.8	0.03975	1599.8	0.0363644
1599.9	0.176611	1599.9	0.127488	1599.9	0.083659	1599.9	0.0510042	1599.9	0.047324		1599.9	0.092861	1599.9	0.106519	1599.9	0.0834754	1599.9	0.0409183	1599.9	0.0358864
1600	0.176439	1600	0.127148	1600	0.0839332	1600	0.0503631	1600	0.0474941		1600	0.0937597	1600	0.107559	1600	0.0842399	1600	0.0419183	1600	0.036876
1600.1	0.176403	1600.1	0.12733	1600.1	0.0833706	1600.1	0.0486102	1600.1	0.0473435		1600.1	0.0935315	1600.1	0.107969	1600.1	0.0846623	1600.1	0.0417411	1600.1	0.0363717
1600.2	0.17684	1600.2	0.126881	1600.2	0.0826391	1600.2	0.0491419	1600.2	0.0474899		1600.2	0.0917996	1600.2	0.10732	1600.2	0.0845801	1600.2	0.0399799	1600.2	0.0349106
1600.3	0.176433	1600.3	0.125953	1600.3	0.0815595	1600.3	0.0491384	1600.3	0.0464742		1600.3	0.0915365	1600.3	0.106432	1600.3	0.0832172	1600.3	0.0391706	1600.3	0.0349061
1600.4	0.176771	1600.4	0.125241	1600.4	0.0809386	1600.4	0.0478955	1600.4	0.0465957		1600.4	0.0912826	1600.4	0.10627	1600.4	0.0831509	1600.4	0.0393374	1600.4	0.0353677
1600.5	0.176491	1600.5	0.124454	1600.5	0.0801631	1600.5	0.0473456	1600.5	0.0453407		1600.5	0.0909822	1600.5	0.105043	1600.5	0.0815783	1600.5	0.0378197	1600.5	0.0350559
1600.6	0.177405	1600.6	0.124268	1600.6	0.0803502	1600.6	0.0478701	1600.6	0.0460269		1600.6	0.090681	1600.6	0.10428	1600.6	0.0813985	1600.6	0.0383455	1600.6	0.0351002
1600.7	0.17842	1600.7	0.12448	1600.7	0.0797453	1600.7	0.0470494	1600.7	0.0458034		1600.7	0.0905951	1600.7	0.104694	1600.7	0.0817992	1600.7	0.0380683	1600.7	0.035015
1600.8	0.178334	1600.8	0.123743	1600.8	0.0794952	1600.8	0.0460887	1600.8	0.0439959		1600.8	0.0911405	1600.8	0.104518	1600.8	0.0818503	1600.8	0.0380541	1600.8	0.0345174
1600.9	0.178617	1600.9	0.122655	1600.9	0.0795769	1600.9	0.0456563	1600.9	0.0432546		1600.9	0.0915164	1600.9	0.104051	1600.9	0.082036	1600.9	0.0379958	1600.9	0.035002
1601	0.179283	1601	0.123291	1601	0.0796426	1601	0.0451638	1601	0.0430634		1601	0.0913249	1601	0.104469	1601	0.0820785	1601	0.0386055	1601	0.0344193
1601.1	0.178461	1601.1	0.121929	1601.1	0.0783852	1601.1	0.0437519	1601.1	0.0410456		1601.1	0.0918988	1601.1	0.105015	1601.1	0.0822256	1601.1	0.0392866	1601.1	0.0352013
1601.2	0.178386	1601.2	0.12277	1601.2	0.0788198	1601.2	0.0434145	1601.2	0.0408626		1601.2	0.0904708	1601.2	0.10368	1601.2	0.0816558	1601.2	0.0393211	1601.2	0.0347044
1601.3	0.178224	1601.3	0.123102	1601.3	0.0800386	1601.3	0.042926	1601.3	0.0408533		1601.3	0.0901695	1601.3	0.10403	1601.3	0.0815976	1601.3	0.0405439	1601.3	0.0350065
1601.4	0.178001	1601.4	0.123621	1601.4	0.0794116	1601.4	0.043108	1601.4	0.0406272		1601.4	0.0899386	1601.4	0.105376	1601.4	0.0820062	1601.4	0.0417504	1601.4	0.0359774
1601.5	0.176346	1601.5	0.123659	1601.5	0.0791587	1601.5	0.0421469	1601.5	0.0402807		1601.5	0.0900865	1601.5	0.105216	1601.5	0.0812463	1601.5	0.0410266	1601.5	0.0361597
1601.6	0.177302	1601.6	0.124339	1601.6	0.0795615	1601.6	0.0430745	1601.6	0.0410334		1601.6	0.088797	1601.6	0.10504	1601.6	0.0803796	1601.6	0.0413394	1601.6	0.0354764
1601.7	0.178009	1601.7	0.126391	1601.7	0.0812617	1601.7	0.0442969	1601.7	0.0418861		1601.7	0.089129	1601.7	0.104451	1601.7	0.0795884	1601.7	0.041107	1601.7	0.0345878
1601.8	0.178445	1601.8	0.127909	1601.8	0.0824633	1601.8	0.0455635	1601.8	0.043244		1601.8	0.08994	1601.8	0.104201	1601.8	0.0795424	1601.8	0.0417467	1601.8	0.0335839
1601.9	0.178375	1601.9	0.129101	1601.9	0.0841156	1601.9	0.0465172	1601.9	0.0445035		1601.9	0.0905182	1601.9	0.104792	1601.9	0.0805353	1601.9	0.0418065	1601.9	0.0338706
1602	0.1777	1602	0.12843	1602	0.0839424	1602	0.0459125	1602	0.0446909		1602	0.0911861	1602	0.105266	1602	0.0805376	1602	0.0417593	1602	0.0333298
1602.1	0.17741	1602.1	0.128868	1602.1	0.0839016	1602.1	0.0462928	1602.1	0.0448133		1602.1	0.0904358	1602.1	0.104137	1602.1	0.0800201	1602.1	0.039835	1602.1	0.0316418
1602.2	0.176932	1602.2	0.128814	1602.2	0.0844005	1602.2	0.0481492	1602.2	0.0447751		1602.2	0.089984	1602.2	0.103545	1602.2	0.080313	1602.2	0.0388852	1602.2	0.0312985
1602.3	0.176152	1602.3	0.129291	1602.3	0.0844234	1602.3	0.0470098	1602.3	0.0448949		1602.3	0.0907595	1602.3	0.10359	1602.3	0.0798733	1602.3	0.0379234	1602.3	0.030993
1602.4	0.176485	1602.4	0.129485	1602.4	0.0850363	1602.4	0.0462881	1602.4	0.0456039		1602.4	0.091515	1602.4	0.103855	1602.4	0.0806847	1602.4	0.0373406	1602.4	0.0318278
1602.5	0.176406	1602.5	0.129021	1602.5	0.0852187	1602.5	0.0460345	1602.5	0.0448535		1602.5	0.0921251	1602.5	0.103039	1602.5	0.08015	1602.5	0.036513	1602.5	0.0313319
1602.6	0.177024	1602.6	0.128478	1602.6	0.0849149	1602.6	0.0454714	1602.6	0.0449007		1602.6	0.0930462	1602.6	0.104376	1602.6	0.0809289	1602.6	0.037365	1602.6	0.0314582
1602.7	0.177248	1602.7	0.128374	1602.7	0.085645	1602.7	0.0448325	1602.7	0.0434652		1602.7	0.0941073	1602.7	0.104379	1602.7	0.082281	1602.7	0.0368292	1602.7	0.031585
1602.8	0.17847	1602.8	0.128217	1602.8	0.086694	1602.8	0.0457501	1602.8	0.0434232		1602.8	0.0952245	1602.8	0.104624	1602.8	0.0829054	1602.8	0.0367415	1602.8	0.0318748
1602.9	0.179839	1602.9	0.128763	1602.9	0.0873154	1602.9	0.0464647	1602.9	0.043325		1602.9	0.094919	1602.9	0.104835	1602.9	0.0825861	1602.9	0.0366055	1602.9	0.0329311
1603	0.179535	1603	0.128827	1603	0.0859154	1603	0.0455693	1603	0.0427725		1603	0.0940108	1603	0.104505	1603	0.0818329	1603	0.0352868	1603	0.0314406
1603.1	0.180345	1603.1	0.128713	1603.1	0.0865549	1603.1	0.0459014	1603.1	0.0420999		1603.1	0.0937274	1603.1	0.10431	1603.1	0.0813811	1603.1	0.0364434	1603.1	0.0321608
1603.2	0.181209	1603.2	0.129516	1603.2	0.0873702	1603.2	0.0456206	1603.2	0.0419651		1603.2	0.0934175	1603.2	0.104312	1603.2	0.0816568	1603.2	0.0361394	1603.2	0.0328406
1603.3	0.18248	1603.3	0.129369	1603.3	0.0876569	1603.3	0.0454394	1603.3	0.0417007		1603.3	0.0933312	1603.3	0.105471	1603.3	0.0823114	1603.3	0.0374035	1603.3	0.0336767
1603.4	0.182447	1603.4	0.129286	1603.4	0.0864611	1603.4	0.0451248	1603.4	0.0416234		1603.4	0.0923324	1603.4	0.106015	1603.4	0.0816118	1603.4	0.0366565	1603.4	0.0331183
1603.5	0.183526	1603.5	0.129821	1603.5	0.0873005	1603.5	0.0446303	1603.5	0.0412806		1603.5	0.0931218	1603.5	0.106832	1603.5	0.082443	1603.5	0.0369317	1603.5	0.0337695
1603.6	0.184764	1603.6	0.130938	1603.6	0.0880931	1603.6	0.0455602	1603.6	0.0417143		1603.6	0.0922909	1603.6	0.105799	1603.6	0.0826809	1603.6	0.0369615	1603.6	0.032571
1603.7	0.185162	1603.7	0.131129	1603.7	0.0882619	1603.7	0.0449811	1603.7	0.0405138		1603.7	0.0927525	1603.7	0.106008	1603.7	0.0826727	1603.7	0.0367417	1603.7	0.0325003
1603.8	0.184549	1603.8	0.131035	1603.8	0.0876043	1603.8	0.0457649	1603.8	0.0405015		1603.8	0.0931046	1603.8	0.106321	1603.8	0.083643	1603.8	0.0374772	1603.8	0.0342156
1603.9	0.184906	1603.9	0.131376	1603.9	0.08764	1603.9	0.0458172	1603.9	0.0405691		1603.9	0.0932242	1603.9	0.105704	1603.9	0.0840474	1603.9	0.0371853	1603.9	0.0349755
1604	0.184752	1604	0.131506	1604	0.0877165	1604	0.0455569	1604	0.0405335		1604	0.093927	1604	0.105875	1604	0.0834164	1604	0.0376814	1604	0.0349347
1604.1	0.183374	1604.1	0.131315	1604.1	0.0873408	1604.1	0.0462896	1604.1	0.03987		1604.1	0.0933032	1604.1	0.106524	1604.1	0.0834633	1604.1	0.0371739	1604.1	0.0346642
1604.2	0.183269	1604.2	0.132153	1604.2	0.0871651	1604.2	0.0471738	1604.2	0.0400504		1604.2	0.0938926	1604.2	0.107589	1604.2	0.0842526	1604.2	0.0378463	1604.2	0.0343336
1604.3	0.182896	1604.3	0.130905	1604.3	0.0862318	1604.3	0.0460536	1604.3	0.0393898		1604.3	0.0952623	1604.3	0.108892	1604.3	0.0843027	1604.3	0.0386299	1604.3	0.0349266
1604.4	0.182609	1604.4	0.130317	1604.4	0.0860888	1604.4	0.0469606	1604.4	0.0392432		1604.4	0.0965214	1604.4	0.109025	1604.4	0.0843932	1604.4	0.0401678	1604.4	0.035579
1604.5	0.183454	1604.5	0.129884	1604.5	0.0864922	1604.5	0.0472402	1604.5	0.0391397		1604.5	0.0961319	1604.5	0.107757	1604.5	0.0831844	1604.5	0.0402175	1604.5	0.0343474
1604.6	0.182535	1604.6	0.129395	1604.6	0.0858861	1604.6	0.0472396	1604.6	0.0403463		1604.6	0.0962642	1604.6	0.108262	1604.6	0.082534	1604.6	0.0411585	1604.6	0.034312
1604.7	0.182348	1604.7	0.129945	1604.7	0.0851582	1604.7	0.047728	1604.7	0.0411077		1604.7	0.0964298	1604.7	0.107861	1604.7	0.0822638	1604.7	0.0401764	1604.7	0.0341916
1604.8	0.183576	1604.8	0.130345	1604.8	0.0852806	1604.8	0.0494262	1604.8	0.0428915		1604.8	0.0962192	1604.8	0.108369	1604.8	0.0815645	1604.8	0.0403718	1604.8	0.0338067
1604.9	0.183226	1604.9	0.129945	1604.9	0.0847815	1604.9	0.0494534	1604.9	0.0435105		1604.9	0.095994	1604.9	0.108479	1604.9	0.0807276	1604.9	0.0394139	1604.9	0.0334669
1605	0.184187	1605	0.130839	1605	0.0845193	1605	0.0497956	1605	0.0447647		1605	0.0958602	1605	0.107658	1605	0.0800098	1605	0.0398386	1605	0.031954
1605.1	0.185449	1605.1	0.132857	1605.1	0.0853922	1605.1	0.0502935	1605.1	0.0459336		1605.1	0.0957043	1605.1	0.10897	1605.1	0.0805907	1605.1	0.0413009	1605.1	0.0327711
1605.2	0.18598	1605.2	0.13341	1605.2	0.0855634	1605.2	0.0498388	1605.2	0.0461185		1605.2	0.0960465	1605.2	0.109985	1605.2	0.0818706	1605.2	0.0410549	1605.2	0.0339931
1605.3	0.186001	1605.3	0.133368	1605.3	0.085958	1605.3	0.0494527	1605.3	0.0466357		1605.3	0.0946963	1605.3	0.110404	1605.3	0.081985	1605.3	0.0408843	1605.3	0.0339371
1605.4	0.185111	1605.4	0.132949	1605.4	0.0857427	1605.4	0.0485397	1605.4	0.0465043		1605.4	0.0937918	1605.4	0.109426	1605.4	0.0817015	1605.4	0.0399742	1605.4	0.0326562
1605.5	0.185621	1605.5	0.132551	1605.5	0.0858614	1605.5	0.0482948	1605.5	0.0463313		1605.5	0.093383	1605.5	0.109265	1605.5	0.0837206	1605.5	0.0391618	1605.5	0.032937
1605.6	0.186868	1605.6	0.132803	1605.6	0.0862323	1605.6	0.0493169	1605.6	0.0469809		1605.6	0.0914749	1605.6	0.106972	1605.6	0.0827801	1605.6	0.0373064	1605.6	0.0317324
1605.7	0.18644	1605.7	0.13248	1605.7	0.0864144	1605.7	0.048642	1605.7	0.0458189		1605.7	0.091804	1605.7	0.108074	1605.7	0.083378	1605.7	0.0367388	1605.7	0.0323328
1605.8	0.186131	1605.8	0.132012	1605.8	0.0860767	1605.8	0.0486488	1605.8	0.0468077		1605.8	0.0926454	1605.8	0.107721	1605.8	0.085351	1605.8	0.0378577	1605.8	0.0340972
1605.9	0.186026	1605.9	0.13095	1605.9	0.0860105	1605.9	0.0477824	1605.9	0.0469667		1605.9	0.0937785	1605.9	0.108155	1605.9	0.0862382	1605.9	0.0378203	1605.9	0.0337915
1606	0.185152	1606	0.130836	1606	0.0856706	1606	0.0478107	1606	0.0462219		1606	0.094117	1606	0.108903	1606	0.085753	1606	0.0377303	1606	0.0340699
1606.1	0.184068	1606.1	0.130237	1606.1	0.0852559	1606.1	0.047714	1606.1	0.0452865		1606.1	0.0943739	1606.1	0.109082	1606.1	0.0872316	1606.1	0.0384328	1606.1	0.0344424
1606.2	0.184188	1606.2	0.12958	1606.2	0.0852963	1606.2	0.0476095	1606.2	0.0453923		1606.2	0.0957725	1606.2	0.109919	1606.2	0.087451	1606.2	0.0404186	1606.2	0.035026
1606.3	0.18323	1606.3	0.128425	1606.3	0.0853355	1606.3	0.0472322	1606.3	0.0445796		1606.3	0.0969501	1606.3	0.109369	1606.3	0.0877195	1606.3	0.0412775	1606.3	0.0358225
1606.4	0.182906	1606.4	0.129468	1606.4	0.0852677	1606.4	0.047217	1606.4	0.0446595		1606.4	0.0978336	1606.4	0.108089	1606.4	0.08712	1606.4	0.0415278	1606.4	0.0361644
1606.5	0.183941	1606.5	0.130325	1606.5	0.0858192	1606.5	0.0479935	1606.5	0.0456293		1606.5	0.0985845	1606.5	0.108131	1606.5	0.0862876	1606.5	0.0407908	1606.5	0.0367842
1606.6	0.182821	1606.6	0.130575	1606.6	0.0848884	1606.6	0.0480766	1606.6	0.0451253		1606.6	0.0988003	1606.6	0.108822	1606.6	0.085047	1606.6	0.0415423	1606.6	0.0371358
1606.7	0.183668	1606.7	0.131077	1606.7	0.0846122	1606.7	0.0479621	1606.7	0.0440573		1606.7	0.0986691	1606.7	0.10806	1606.7	0.0836614	1606.7	0.0400302	1606.7	0.0361187
1606.8	0.184882	1606.8	0.132602	1606.8	0.0863314	1606.8	0.0490454	1606.8	0.0449153		1606.8	0.0994181	1606.8	0.108329	1606.8	0.082879	1606.8	0.0407686	1606.8	0.0353974
1606.9	0.185792	1606.9	0.134182	1606.9	0.0871423	1606.9	0.049331	1606.9	0.0456765		1606.9	0.0996625	1606.9	0.107944	1606.9	0.0808674	1606.9	0.0411238	1606.9	0.0350939
1607	0.186637	1607	0.135522	1607	0.0876642	1607	0.0500141	1607	0.0455262		1607	0.100048	1607	0.108177	1607	0.0805167	1607	0.0428828	1607	0.0357236
1607.1	0.186926	1607.1	0.136566	1607.1	0.0874164	1607.1	0.0498704	1607.1	0.0443478		1607.1	0.100258	1607.1	0.10927	1607.1	0.0802632	1607.1	0.0435123	1607.1	0.0372519
1607.2	0.187864	1607.2	0.136851	1607.2	0.0887047	1607.2	0.0507486	1607.2	0.0446539		1607.2	0.0999464	1607.2	0.10923	1607.2	0.0804669	1607.2	0.0437846	1607.2	0.0380036
1607.3	0.188532	1607.3	0.136509	1607.3	0.0891358	1607.3	0.0518098	1607.3	0.0450229		1607.3	0.0980808	1607.3	0.107699	1607.3	0.0797764	1607.3	0.0421177	1607.3	0.0361089
1607.4	0.188011	1607.4	0.135433	1607.4	0.0885876	1607.4	0.0505233	1607.4	0.0440997		1607.4	0.0973558	1607.4	0.106666	1607.4	0.0804703	1607.4	0.0419449	1607.4	0.0348504
1607.5	0.188673	1607.5	0.136369	1607.5	0.0889112	1607.5	0.0514761	1607.5	0.0448022		1607.5	0.0973828	1607.5	0.107482	1607.5	0.0818424	1607.5	0.0418656	1607.5	0.0351951
1607.6	0.189456	1607.6	0.137215	1607.6	0.0901857	1607.6	0.0520882	1607.6	0.0449197		1607.6	0.0967068	1607.6	0.106799	1607.6	0.081532	1607.6	0.0417618	1607.6	0.034418
1607.7	0.18865	1607.7	0.137434	1607.7	0.0908551	1607.7	0.0521484	1607.7	0.0451081		1607.7	0.0979761	1607.7	0.108879	1607.7	0.0832465	1607.7	0.0427996	1607.7	0.0357746
1607.8	0.188924	1607.8	0.136383	1607.8	0.0904757	1607.8	0.0518681	1607.8	0.0464456		1607.8	0.0970609	1607.8	0.108326	1607.8	0.0842335	1607.8	0.0429775	1607.8	0.0356527
1607.9	0.18874	1607.9	0.134827	1607.9	0.0898631	1607.9	0.0513226	1607.9	0.0453163		1607.9	0.0974495	1607.9	0.108812	1607.9	0.0844131	1607.9	0.0424591	1607.9	0.0351865
1608	0.189131	1608	0.135612	1608	0.0908079	1608	0.0511415	1608	0.0454833		1608	0.096011	1608	0.107752	1608	0.083705	1608	0.0416861	1608	0.0349674
1608.1	0.188342	1608.1	0.135156	1608.1	0.0901942	1608.1	0.0512241	1608.1	0.0457037		1608.1	0.095671	1608.1	0.107584	1608.1	0.0841603	1608.1	0.0420483	1608.1	0.0353369
1608.2	0.188205	1608.2	0.135002	1608.2	0.0906815	1608.2	0.0514916	1608.2	0.0462167		1608.2	0.0954045	1608.2	0.108022	1608.2	0.0843235	1608.2	0.0427283	1608.2	0.0348868
1608.3	0.188181	1608.3	0.134005	1608.3	0.0909621	1608.3	0.0523403	1608.3	0.0465334		1608.3	0.095063	1608.3	0.106848	1608.3	0.0840987	1608.3	0.0408709	1608.3	0.0342186
1608.4	0.188756	1608.4	0.13465	1608.4	0.0916858	1608.4	0.0518421	1608.4	0.0464086		1608.4	0.0951545	1608.4	0.107397	1608.4	0.0838446	1608.4	0.0404285	1608.4	0.0346213
1608.5	0.189408	1608.5	0.135192	1608.5	0.0927194	1608.5	0.0518006	1608.5	0.0466495		1608.5	0.0943194	1608.5	0.107858	1608.5	0.0831208	1608.5	0.0395251	1608.5	0.0338549
1608.6	0.189267	1608.6	0.134101	1608.6	0.0926725	1608.6	0.0508001	1608.6	0.0459118		1608.6	0.0938788	1608.6	0.107937	1608.6	0.0822676	1608.6	0.0395944	1608.6	0.0329427
1608.7	0.189157	1608.7	0.133395	1608.7	0.0928112	1608.7	0.0508015	1608.7	0.0459146		1608.7	0.0945374	1608.7	0.107943	1608.7	0.0820524	1608.7	0.038632	1608.7	0.0325097
1608.8	0.189736	1608.8	0.134369	1608.8	0.09326	1608.8	0.0511458	1608.8	0.0473194		1608.8	0.0952398	1608.8	0.107848	1608.8	0.0814472	1608.8	0.038288	1608.8	0.0321603
1608.9	0.190844	1608.9	0.134307	1608.9	0.0925413	1608.9	0.051317	1608.9	0.0470492		1608.9	0.0946881	1608.9	0.108239	1608.9	0.0809624	1608.9	0.0380576	1608.9	0.0328585
1609	0.192018	1609	0.134354	1609	0.0916297	1609	0.051466	1609	0.0471504		1609	0.0950332	1609	0.109913	1609	0.0829472	1609	0.0383143	1609	0.0342846
1609.1	0.19282	1609.1	0.135783	1609.1	0.0905772	1609.1	0.0512006	1609.1	0.0471066		1609.1	0.0950442	1609.1	0.112006	1609.1	0.0832725	1609.1	0.0382666	1609.1	0.0350092
1609.2	0.192029	1609.2	0.135339	1609.2	0.090065	1609.2	0.0509817	1609.2	0.0465021		1609.2	0.094684	1609.2	0.111834	1609.2	0.0838664	1609.2	0.0383024	1609.2	0.0348966
1609.3	0.192245	1609.3	0.13604	1609.3	0.0894695	1609.3	0.051308	1609.3	0.0463131		1609.3	0.0943788	1609.3	0.112049	1609.3	0.0846449	1609.3	0.0379378	1609.3	0.0332383
1609.4	0.190908	1609.4	0.136913	1609.4	0.089198	1609.4	0.0507801	1609.4	0.0459283		1609.4	0.095024	1609.4	0.113506	1609.4	0.0859537	1609.4	0.0391334	1609.4	0.0342329
1609.5	0.190674	1609.5	0.137809	1609.5	0.0890921	1609.5	0.0521782	1609.5	0.0458838		1609.5	0.0963629	1609.5	0.113101	1609.5	0.0859041	1609.5	0.0398923	1609.5	0.0344212
1609.6	0.189968	1609.6	0.137107	1609.6	0.0889403	1609.6	0.0522996	1609.6	0.0452588		1609.6	0.0961986	1609.6	0.113074	1609.6	0.0862939	1609.6	0.0402807	1609.6	0.0345939
1609.7	0.188885	1609.7	0.136549	1609.7	0.0881253	1609.7	0.0520102	1609.7	0.0447314		1609.7	0.0970538	1609.7	0.113526	1609.7	0.0865573	1609.7	0.0412119	1609.7	0.0356654
1609.8	0.188946	1609.8	0.136635	1609.8	0.0876254	1609.8	0.0519505	1609.8	0.044753		1609.8	0.097244	1609.8	0.112692	1609.8	0.087387	1609.8	0.0419968	1609.8	0.0348752
1609.9	0.189131	1609.9	0.135913	1609.9	0.0870793	1609.9	0.0516645	1609.9	0.0434975		1609.9	0.0978626	1609.9	0.112199	1609.9	0.0871824	1609.9	0.0422587	1609.9	0.0349472
1610	0.189055	1610	0.13689	1610	0.0876978	1610	0.0513099	1610	0.0439924		1610	0.0980701	1610	0.111685	1610	0.0870004	1610	0.0424861	1610	0.0351031
1610.1	0.188295	1610.1	0.137234	1610.1	0.0869649	1610.1	0.0512654	1610.1	0.0444665		1610.1	0.0989868	1610.1	0.111445	1610.1	0.0868515	1610.1	0.0427872	1610.1	0.0356302
1610.2	0.189142	1610.2	0.136864	1610.2	0.0878807	1610.2	0.050709	1610.2	0.0448791		1610.2	0.0993697	1610.2	0.110711	1610.2	0.0868181	1610.2	0.0433182	1610.2	0.0353992
1610.3	0.188434	1610.3	0.135929	1610.3	0.0880503	1610.3	0.0502501	1610.3	0.0445645		1610.3	0.0997832	1610.3	0.109897	1610.3	0.0851776	1610.3	0.0420147	1610.3	0.0350677
1610.4	0.1885	1610.4	0.136278	1610.4	0.0877292	1610.4	0.0488056	1610.4	0.0439865		1610.4	0.101444	1610.4	0.110963	1610.4	0.0856182	1610.4	0.0426064	1610.4	0.0359817
1610.5	0.187824	1610.5	0.13471	1610.5	0.0872055	1610.5	0.0478799	1610.5	0.0430079		1610.5	0.100976	1610.5	0.110615	1610.5	0.0851115	1610.5	0.0419119	1610.5	0.0361105
1610.6	0.18827	1610.6	0.133111	1610.6	0.0873562	1610.6	0.0476448	1610.6	0.042397		1610.6	0.10228	1610.6	0.111522	1610.6	0.0862131	1610.6	0.041921	1610.6	0.037138
1610.7	0.187627	1610.7	0.132811	1610.7	0.0875823	1610.7	0.0481685	1610.7	0.0421651		1610.7	0.102823	1610.7	0.112094	1610.7	0.0859461	1610.7	0.0409172	1610.7	0.0372339
1610.8	0.188415	1610.8	0.132663	1610.8	0.0871235	1610.8	0.0471184	1610.8	0.0425294		1610.8	0.102988	1610.8	0.111849	1610.8	0.0858974	1610.8	0.0398967	1610.8	0.0369758
1610.9	0.188973	1610.9	0.132715	1610.9	0.0869851	1610.9	0.0468204	1610.9	0.0430502		1610.9	0.102689	1610.9	0.112668	1610.9	0.0866512	1610.9	0.0394858	1610.9	0.037179
1611	0.189525	1611	0.133301	1611	0.0877804	1611	0.047623	1611	0.0436904		1611	0.102489	1611	0.113148	1611	0.0872098	1611	0.0392664	1611	0.0368399
1611.1	0.187699	1611.1	0.132498	1611.1	0.0869116	1611.1	0.0471844	1611.1	0.042313		1611.1	0.101679	1611.1	0.113274	1611.1	0.0862164	1611.1	0.039254	1611.1	0.0362452
1611.2	0.187497	1611.2	0.133028	1611.2	0.0873067	1611.2	0.0476718	1611.2	0.0411496		1611.2	0.101002	1611.2	0.112753	1611.2	0.0857955	1611.2	0.0389173	1611.2	0.03537
1611.3	0.188446	1611.3	0.133954	1611.3	0.0879728	1611.3	0.0485096	1611.3	0.0420929		1611.3	0.101006	1611.3	0.113946	1611.3	0.0864541	1611.3	0.040233	1611.3	0.0349802
1611.4	0.187678	1611.4	0.13444	1611.4	0.0889064	1611.4	0.0483799	1611.4	0.0421792		1611.4	0.100875	1611.4	0.113659	1611.4	0.0859696	1611.4	0.0400741	1611.4	0.035909
1611.5	0.187429	1611.5	0.134203	1611.5	0.088583	1611.5	0.0487456	1611.5	0.0415897		1611.5	0.100983	1611.5	0.113236	1611.5	0.0852837	1611.5	0.0405421	1611.5	0.0351796
1611.6	0.187815	1611.6	0.134864	1611.6	0.0888333	1611.6	0.0484566	1611.6	0.0417151		1611.6	0.100423	1611.6	0.114018	1611.6	0.0859881	1611.6	0.0411835	1611.6	0.0354835
1611.7	0.188684	1611.7	0.135589	1611.7	0.0880666	1611.7	0.0485099	1611.7	0.0423751		1611.7	0.100386	1611.7	0.113168	1611.7	0.0861291	1611.7	0.0411638	1611.7	0.0351539
1611.8	0.190177	1611.8	0.137299	1611.8	0.0887738	1611.8	0.0500172	1611.8	0.0433211		1611.8	0.100452	1611.8	0.11321	1611.8	0.0870215	1611.8	0.0427491	1611.8	0.0349588
1611.9	0.191335	1611.9	0.138609	1611.9	0.0881521	1611.9	0.0493069	1611.9	0.0436105		1611.9	0.101005	1611.9	0.114062	1611.9	0.087236	1611.9	0.0432592	1611.9	0.0357037
1612	0.192356	1612	0.139914	1612	0.0891075	1612	0.0499863	1612	0.0449789		1612	0.101082	1612	0.114579	1612	0.0876165	1612	0.0439755	1612	0.0363249
1612.1	0.192254	1612.1	0.140431	1612.1	0.0893776	1612.1	0.0499875	1612.1	0.0459925		1612.1	0.100807	1612.1	0.114502	1612.1	0.0870386	1612.1	0.0433866	1612.1	0.0361232
1612.2	0.193391	1612.2	0.140429	1612.2	0.0894678	1612.2	0.0501906	1612.2	0.0455932		1612.2	0.100453	1612.2	0.114398	1612.2	0.0865792	1612.2	0.0433148	1612.2	0.036636
1612.3	0.192752	1612.3	0.140291	1612.3	0.0889948	1612.3	0.0502718	1612.3	0.0444577		1612.3	0.101495	1612.3	0.115431	1612.3	0.0869813	1612.3	0.0436043	1612.3	0.0369067
1612.4	0.193518	1612.4	0.13941	1612.4	0.0884587	1612.4	0.0510038	1612.4	0.0443832		1612.4	0.101815	1612.4	0.116009	1612.4	0.0876906	1612.4	0.043895	1612.4	0.0376997
1612.5	0.194444	1612.5	0.138508	1612.5	0.0893049	1612.5	0.0512874	1612.5	0.0442047		1612.5	0.101256	1612.5	0.11545	1612.5	0.0869959	1612.5	0.0444569	1612.5	0.0373341
1612.6	0.195933	1612.6	0.139298	1612.6	0.0900404	1612.6	0.0522168	1612.6	0.0448848		1612.6	0.102448	1612.6	0.115237	1612.6	0.0873825	1612.6	0.0452567	1612.6	0.0375154
1612.7	0.19552	1612.7	0.138227	1612.7	0.0897241	1612.7	0.0520919	1612.7	0.044764		1612.7	0.102754	1612.7	0.114903	1612.7	0.0869702	1612.7	0.0450951	1612.7	0.0374195
1612.8	0.195289	1612.8	0.137125	1612.8	0.0893706	1612.8	0.0521754	1612.8	0.0452963		1612.8	0.102718	1612.8	0.113482	1612.8	0.0874609	1612.8	0.0447819	1612.8	0.0371568
1612.9	0.19448	1612.9	0.136944	1612.9	0.0902732	1612.9	0.0524296	1612.9	0.0456087		1612.9	0.10302	1612.9	0.113011	1612.9	0.0881124	1612.9	0.0443638	1612.9	0.0365517
1613	0.194841	1613	0.136614	1613	0.0894208	1613	0.0530653	1613	0.0448108		1613	0.102551	1613	0.113229	1613	0.0877424	1613	0.0444575	1613	0.0364667
1613.1	0.193297	1613.1	0.134591	1613.1	0.0878541	1613.1	0.0517942	1613.1	0.0433457		1613.1	0.103609	1613.1	0.114166	1613.1	0.0889421	1613.1	0.045159	1613.1	0.0375533
1613.2	0.194274	1613.2	0.135944	1613.2	0.0884652	1613.2	0.052055	1613.2	0.0441039		1613.2	0.104076	1613.2	0.114429	1613.2	0.0885803	1613.2	0.0441108	1613.2	0.0371932
1613.3	0.194176	1613.3	0.135567	1613.3	0.0883006	1613.3	0.0509976	1613.3	0.0435742		1613.3	0.104341	1613.3	0.114945	1613.3	0.088594	1613.3	0.0447864	1613.3	0.0369936
1613.4	0.193803	1613.4	0.135916	1613.4	0.0880591	1613.4	0.050583	1613.4	0.0428524		1613.4	0.103408	1613.4	0.11393	1613.4	0.0870563	1613.4	0.0429606	1613.4	0.035979
1613.5	0.193837	1613.5	0.135505	1613.5	0.0883229	1613.5	0.0501079	1613.5	0.0427452		1613.5	0.10343	1613.5	0.113985	1613.5	0.0867616	1613.5	0.0425423	1613.5	0.0348857
1613.6	0.193785	1613.6	0.135622	1613.6	0.0890041	1613.6	0.0501989	1613.6	0.0436465		1613.6	0.102699	1613.6	0.112615	1613.6	0.0864773	1613.6	0.0416944	1613.6	0.0348042
1613.7	0.194026	1613.7	0.136771	1613.7	0.0896937	1613.7	0.0510297	1613.7	0.04482		1613.7	0.103337	1613.7	0.113425	1613.7	0.087156	1613.7	0.0420563	1613.7	0.0353516
1613.8	0.193419	1613.8	0.137408	1613.8	0.0901658	1613.8	0.0512439	1613.8	0.0440044		1613.8	0.10317	1613.8	0.1142	1613.8	0.0868014	1613.8	0.0423561	1613.8	0.0363504
1613.9	0.194174	1613.9	0.138085	1613.9	0.091598	1613.9	0.0508066	1613.9	0.0452077		1613.9	0.10323	1613.9	0.114084	1613.9	0.0860516	1613.9	0.0412346	1613.9	0.0365976
1614	0.194364	1614	0.138152	1614	0.093063	1614	0.0516122	1614	0.0463044		1614	0.101745	1614	0.113743	1614	0.0854171	1614	0.0400278	1614	0.0354717
1614.1	0.194651	1614.1	0.138234	1614.1	0.0938173	1614.1	0.0520083	1614.1	0.047242		1614.1	0.101423	1614.1	0.113159	1614.1	0.0848197	1614.1	0.0385456	1614.1	0.0347675
1614.2	0.194956	1614.2	0.139278	1614.2	0.0940686	1614.2	0.0525982	1614.2	0.0469944		1614.2	0.100993	1614.2	0.112889	1614.2	0.0843716	1614.2	0.0386018	1614.2	0.0345167
1614.3	0.194856	1614.3	0.140085	1614.3	0.0945965	1614.3	0.0536614	1614.3	0.0478538		1614.3	0.0997991	1614.3	0.111929	1614.3	0.0838006	1614.3	0.0386717	1614.3	0.0331589
1614.4	0.19534	1614.4	0.140278	1614.4	0.0945571	1614.4	0.0546689	1614.4	0.0490072		1614.4	0.0996837	1614.4	0.111332	1614.4	0.0833725	1614.4	0.0384944	1614.4	0.0329306
1614.5	0.194925	1614.5	0.14084	1614.5	0.0949769	1614.5	0.0539797	1614.5	0.0491653		1614.5	0.100386	1614.5	0.111556	1614.5	0.0833271	1614.5	0.0390675	1614.5	0.0329983
1614.6	0.195743	1614.6	0.141658	1614.6	0.0951021	1614.6	0.0547461	1614.6	0.0496792		1614.6	0.101121	1614.6	0.110326	1614.6	0.0841279	1614.6	0.0385981	1614.6	0.0333045
1614.7	0.195135	1614.7	0.140966	1614.7	0.0954376	1614.7	0.0544084	1614.7	0.049107		1614.7	0.101712	1614.7	0.110027	1614.7	0.0840438	1614.7	0.0381944	1614.7	0.0345396
1614.8	0.194796	1614.8	0.141499	1614.8	0.0949255	1614.8	0.0547114	1614.8	0.0494772		1614.8	0.1023	1614.8	0.108796	1614.8	0.0845467	1614.8	0.0384703	1614.8	0.0346179
1614.9	0.19457	1614.9	0.140574	1614.9	0.0944725	1614.9	0.0530295	1614.9	0.048125		1614.9	0.103005	1614.9	0.110007	1614.9	0.0852897	1614.9	0.0391985	1614.9	0.034823
1615	0.195836	1615	0.141041	1615	0.0936245	1615	0.0527685	1615	0.0476902		1615	0.103869	1615	0.110957	1615	0.0860724	1615	0.0395356	1615	0.0355487
1615.1	0.194508	1615.1	0.140742	1615.1	0.0937986	1615.1	0.0529389	1615.1	0.0478401		1615.1	0.104811	1615.1	0.111209	1615.1	0.0878324	1615.1	0.0401475	1615.1	0.0358584
1615.2	0.195603	1615.2	0.141222	1615.2	0.0938101	1615.2	0.0528546	1615.2	0.0479306		1615.2	0.104858	1615.2	0.110989	1615.2	0.0883362	1615.2	0.0404624	1615.2	0.0350875
1615.3	0.19499	1615.3	0.1405	1615.3	0.0924547	1615.3	0.0508501	1615.3	0.0460001		1615.3	0.10615	1615.3	0.112833	1615.3	0.0891908	1615.3	0.0422495	1615.3	0.0357555
1615.4	0.194774	1615.4	0.139534	1615.4	0.0917018	1615.4	0.0493022	1615.4	0.0457095		1615.4	0.105959	1615.4	0.112539	1615.4	0.088929	1615.4	0.0430085	1615.4	0.0358799
1615.5	0.194829	1615.5	0.139666	1615.5	0.0917121	1615.5	0.0479907	1615.5	0.0457322		1615.5	0.107459	1615.5	0.113852	1615.5	0.0901012	1615.5	0.0449786	1615.5	0.0373772
1615.6	0.19417	1615.6	0.139331	1615.6	0.0909666	1615.6	0.0485621	1615.6	0.0456083		1615.6	0.107378	1615.6	0.115067	1615.6	0.0898687	1615.6	0.0457763	1615.6	0.0379577
1615.7	0.193871	1615.7	0.138767	1615.7	0.090919	1615.7	0.0480569	1615.7	0.0452775		1615.7	0.108949	1615.7	0.11837	1615.7	0.0913496	1615.7	0.0468809	1615.7	0.0396454
1615.8	0.193542	1615.8	0.137275	1615.8	0.0897401	1615.8	0.0473047	1615.8	0.0434977		1615.8	0.108208	1615.8	0.118121	1615.8	0.0905778	1615.8	0.0463287	1615.8	0.039434
1615.9	0.19449	1615.9	0.13671	1615.9	0.0893449	1615.9	0.0474954	1615.9	0.0445162		1615.9	0.108151	1615.9	0.118855	1615.9	0.090719	1615.9	0.046075	1615.9	0.0385019
1616	0.194653	1616	0.13648	1616	0.0891175	1616	0.0477649	1616	0.0447837		1616	0.106559	1616	0.118898	1616	0.0911352	1616	0.0453051	1616	0.0372292
1616.1	0.195208	1616.1	0.137386	1616.1	0.089532	1616.1	0.0486492	1616.1	0.0444122		1616.1	0.106085	1616.1	0.119826	1616.1	0.0916555	1616.1	0.0451903	1616.1	0.036689
1616.2	0.194643	1616.2	0.138276	1616.2	0.0897859	1616.2	0.0490126	1616.2	0.0441545		1616.2	0.105524	1616.2	0.120154	1616.2	0.0910473	1616.2	0.0452034	1616.2	0.0360279
1616.3	0.194913	1616.3	0.139057	1616.3	0.0904999	1616.3	0.0501622	1616.3	0.0449737		1616.3	0.104909	1616.3	0.120601	1616.3	0.0904066	1616.3	0.0445025	1616.3	0.0355506
1616.4	0.195062	1616.4	0.139624	1616.4	0.0900308	1616.4	0.0507319	1616.4	0.0448031		1616.4	0.107003	1616.4	0.121204	1616.4	0.0903708	1616.4	0.0431567	1616.4	0.0353142
1616.5	0.194667	1616.5	0.140354	1616.5	0.0906738	1616.5	0.0515476	1616.5	0.0444911		1616.5	0.106666	1616.5	0.119752	1616.5	0.089233	1616.5	0.0417834	1616.5	0.0343837
1616.6	0.195972	1616.6	0.141628	1616.6	0.0917931	1616.6	0.0528691	1616.6	0.0445903		1616.6	0.106352	1616.6	0.118222	1616.6	0.0879827	1616.6	0.0412726	1616.6	0.0333676
1616.7	0.19653	1616.7	0.14262	1616.7	0.0924571	1616.7	0.052712	1616.7	0.0440603		1616.7	0.10601	1616.7	0.11817	1616.7	0.086483	1616.7	0.0413327	1616.7	0.0334341
1616.8	0.196692	1616.8	0.142492	1616.8	0.0920289	1616.8	0.0526356	1616.8	0.0438542		1616.8	0.105486	1616.8	0.117584	1616.8	0.0853802	1616.8	0.0410594	1616.8	0.032166
1616.9	0.196472	1616.9	0.142104	1616.9	0.0922469	1616.9	0.0522065	1616.9	0.0426777		1616.9	0.105687	1616.9	0.117549	1616.9	0.0852266	1616.9	0.0408283	1616.9	0.0323726
1617	0.1974	1617	0.144073	1617	0.0932762	1617	0.0535411	1617	0.0435558		1617	0.106558	1617	0.11704	1617	0.0860374	1617	0.0419253	1617	0.0331602
1617.1	0.196797	1617.1	0.143833	1617.1	0.092912	1617.1	0.0535583	1617.1	0.043723		1617.1	0.106149	1617.1	0.11575	1617.1	0.0852618	1617.1	0.0422436	1617.1	0.0327568
1617.2	0.196906	1617.2	0.143187	1617.2	0.0925201	1617.2	0.0518783	1617.2	0.0431341		1617.2	0.106343	1617.2	0.114827	1617.2	0.0860046	1617.2	0.0434362	1617.2	0.0336447
1617.3	0.196403	1617.3	0.143352	1617.3	0.0919501	1617.3	0.0504869	1617.3	0.0427042		1617.3	0.106956	1617.3	0.115305	1617.3	0.0857928	1617.3	0.0447021	1617.3	0.0344904
1617.4	0.196016	1617.4	0.142697	1617.4	0.0913073	1617.4	0.0492284	1617.4	0.0418673		1617.4	0.106015	1617.4	0.113562	1617.4	0.0852018	1617.4	0.0448227	1617.4	0.0353246
1617.5	0.1948	1617.5	0.142071	1617.5	0.0908085	1617.5	0.0487361	1617.5	0.040999		1617.5	0.107426	1617.5	0.114627	1617.5	0.0862046	1617.5	0.046299	1617.5	0.0375416
1617.6	0.194249	1617.6	0.141183	1617.6	0.0909563	1617.6	0.0491612	1617.6	0.0405432		1617.6	0.107676	1617.6	0.115595	1617.6	0.0866549	1617.6	0.0457602	1617.6	0.0373773
1617.7	0.194002	1617.7	0.140538	1617.7	0.0912941	1617.7	0.048633	1617.7	0.0407417		1617.7	0.106886	1617.7	0.115942	1617.7	0.0878704	1617.7	0.0461291	1617.7	0.039126
1617.8	0.193862	1617.8	0.139343	1617.8	0.0903297	1617.8	0.0472412	1617.8	0.0401323		1617.8	0.105712	1617.8	0.11474	1617.8	0.0876813	1617.8	0.0464396	1617.8	0.0387027
1617.9	0.194738	1617.9	0.138892	1617.9	0.0901657	1617.9	0.0477323	1617.9	0.0413418		1617.9	0.105694	1617.9	0.115585	1617.9	0.0887836	1617.9	0.0464518	1617.9	0.038799
1618	0.194993	1618	0.138863	1618	0.0909766	1618	0.0484966	1618	0.0415156		1618	0.105545	1618	0.115678	1618	0.0901706	1618	0.0462817	1618	0.0395329
1618.1	0.195222	1618.1	0.139723	1618.1	0.0913967	1618.1	0.0487839	1618.1	0.0414615		1618.1	0.106163	1618.1	0.116109	1618.1	0.0904238	1618.1	0.0464663	1618.1	0.0395986
1618.2	0.195307	1618.2	0.139553	1618.2	0.0924028	1618.2	0.0502517	1618.2	0.0421511		1618.2	0.105835	1618.2	0.116301	1618.2	0.0899134	1618.2	0.0462577	1618.2	0.0400457
1618.3	0.196597	1618.3	0.140394	1618.3	0.0930568	1618.3	0.051803	1618.3	0.0433419		1618.3	0.106992	1618.3	0.116267	1618.3	0.0904387	1618.3	0.0456345	1618.3	0.039793
1618.4	0.196792	1618.4	0.140672	1618.4	0.092196	1618.4	0.0527069	1618.4	0.0436329		1618.4	0.107908	1618.4	0.115735	1618.4	0.0897972	1618.4	0.044795	1618.4	0.0390145
1618.5	0.196903	1618.5	0.141097	1618.5	0.0924891	1618.5	0.0532867	1618.5	0.0442901		1618.5	0.107417	1618.5	0.115308	1618.5	0.0892778	1618.5	0.0443655	1618.5	0.0382974
1618.6	0.196646	1618.6	0.140997	1618.6	0.0923917	1618.6	0.0529506	1618.6	0.0439098		1618.6	0.10667	1618.6	0.115997	1618.6	0.0887492	1618.6	0.0447343	1618.6	0.0379736
1618.7	0.197638	1618.7	0.141409	1618.7	0.0923439	1618.7	0.0531005	1618.7	0.0445155		1618.7	0.106258	1618.7	0.115367	1618.7	0.0884475	1618.7	0.0437722	1618.7	0.0365171
1618.8	0.197971	1618.8	0.141194	1618.8	0.0917071	1618.8	0.0536074	1618.8	0.0438346		1618.8	0.106282	1618.8	0.114801	1618.8	0.0884184	1618.8	0.0427992	1618.8	0.0354885
1618.9	0.197654	1618.9	0.141439	1618.9	0.0914929	1618.9	0.0537452	1618.9	0.0434166		1618.9	0.106724	1618.9	0.114307	1618.9	0.0873337	1618.9	0.0420261	1618.9	0.0347216
1619	0.198449	1619	0.142144	1619	0.0921766	1619	0.0534286	1619	0.0438943		1619	0.105767	1619	0.114211	1619	0.0864514	1619	0.0415937	1619	0.0338048
1619.1	0.197972	1619.1	0.14204	1619.1	0.0924129	1619.1	0.052756	1619.1	0.0434157		1619.1	0.104963	1619.1	0.113246	1619.1	0.0849668	1619.1	0.0401584	1619.1	0.0323569
1619.2	0.197914	1619.2	0.142141	1619.2	0.0938992	1619.2	0.0529518	1619.2	0.0438032		1619.2	0.103892	1619.2	0.112958	1619.2	0.0844064	1619.2	0.0391975	1619.2	0.0324966
1619.3	0.197838	1619.3	0.141724	1619.3	0.0941498	1619.3	0.0525264	1619.3	0.0432171		1619.3	0.10452	1619.3	0.113304	1619.3	0.0850308	1619.3	0.0399793	1619.3	0.0328221
1619.4	0.196999	1619.4	0.141687	1619.4	0.0945187	1619.4	0.0521039	1619.4	0.0425675		1619.4	0.1043	1619.4	0.11352	1619.4	0.085299	1619.4	0.0395978	1619.4	0.0339133
1619.5	0.196714	1619.5	0.141306	1619.5	0.0951209	1619.5	0.0519033	1619.5	0.0421972		1619.5	0.104601	1619.5	0.11483	1619.5	0.0856611	1619.5	0.0399388	1619.5	0.0345712
1619.6	0.197271	1619.6	0.141578	1619.6	0.0953576	1619.6	0.0518925	1619.6	0.0425825		1619.6	0.104367	1619.6	0.114839	1619.6	0.0866793	1619.6	0.0395276	1619.6	0.0337013
1619.7	0.197581	1619.7	0.141412	1619.7	0.0944438	1619.7	0.0512793	1619.7	0.0427103		1619.7	0.10356	1619.7	0.114013	1619.7	0.0871963	1619.7	0.0400986	1619.7	0.0339121
1619.8	0.197472	1619.8	0.13998	1619.8	0.093882	1619.8	0.0503783	1619.8	0.0423806		1619.8	0.104241	1619.8	0.113754	1619.8	0.0868968	1619.8	0.0399656	1619.8	0.0328624
1619.9	0.199284	1619.9	0.140767	1619.9	0.0937953	1619.9	0.0512955	1619.9	0.0440479		1619.9	0.104614	1619.9	0.114223	1619.9	0.0874211	1619.9	0.0393276	1619.9	0.0328379
1620	0.199025	1620	0.140289	1620	0.0933059	1620	0.0507087	1620	0.0441332		1620	0.105318	1620	0.114711	1620	0.0882724	1620	0.0401996	1620	0.0337873
1620.1	0.199869	1620.1	0.140618	1620.1	0.092867	1620.1	0.0511645	1620.1	0.0446813		1620.1	0.105962	1620.1	0.114409	1620.1	0.0882861	1620.1	0.0408814	1620.1	0.0342782
1620.2	0.200578	1620.2	0.140712	1620.2	0.0921927	1620.2	0.0522648	1620.2	0.0456208		1620.2	0.105205	1620.2	0.11493	1620.2	0.0888502	1620.2	0.0416595	1620.2	0.0347806
1620.3	0.199904	1620.3	0.140732	1620.3	0.0908927	1620.3	0.0521186	1620.3	0.0458571		1620.3	0.107264	1620.3	0.115242	1620.3	0.090049	1620.3	0.0420456	1620.3	0.0360751
1620.4	0.199517	1620.4	0.140615	1620.4	0.0904786	1620.4	0.0523616	1620.4	0.0466068		1620.4	0.10643	1620.4	0.116413	1620.4	0.0892896	1620.4	0.0423274	1620.4	0.0365814
1620.5	0.199208	1620.5	0.140477	1620.5	0.0902545	1620.5	0.0523372	1620.5	0.0468249		1620.5	0.106211	1620.5	0.116453	1620.5	0.0885264	1620.5	0.0421283	1620.5	0.0354168
1620.6	0.198479	1620.6	0.140097	1620.6	0.0892891	1620.6	0.0516442	1620.6	0.0457026		1620.6	0.105691	1620.6	0.116243	1620.6	0.0883822	1620.6	0.0427398	1620.6	0.0349792
1620.7	0.199452	1620.7	0.141349	1620.7	0.0896623	1620.7	0.052621	1620.7	0.0467022		1620.7	0.105631	1620.7	0.115882	1620.7	0.0886141	1620.7	0.0421017	1620.7	0.0334589
1620.8	0.198309	1620.8	0.140915	1620.8	0.0889389	1620.8	0.0520584	1620.8	0.0455328		1620.8	0.106934	1620.8	0.116707	1620.8	0.0882244	1620.8	0.0419329	1620.8	0.0342969
1620.9	0.197638	1620.9	0.141037	1620.9	0.0893009	1620.9	0.051706	1620.9	0.046302		1620.9	0.106961	1620.9	0.116407	1620.9	0.0874878	1620.9	0.0413242	1620.9	0.0335447
1621	0.198426	1621	0.142019	1621	0.0903901	1621	0.0515588	1621	0.0465901		1621	0.107011	1621	0.117267	1621	0.0884647	1621	0.0419996	1621	0.0343931
1621.1	0.198311	1621.1	0.1425	1621.1	0.0915438	1621.1	0.0522496	1621.1	0.0463176		1621.1	0.107436	1621.1	0.118585	1621.1	0.0883134	1621.1	0.0438442	1621.1	0.0347065
1621.2	0.19857	1621.2	0.142416	1621.2	0.092114	1621.2	0.0521754	1621.2	0.0458249		1621.2	0.107569	1621.2	0.120366	1621.2	0.0884328	1621.2	0.0444184	1621.2	0.035507
1621.3	0.197798	1621.3	0.14251	1621.3	0.0926465	1621.3	0.0521104	1621.3	0.0449044		1621.3	0.108396	1621.3	0.120687	1621.3	0.089655	1621.3	0.0456919	1621.3	0.035585
1621.4	0.197905	1621.4	0.143457	1621.4	0.0941288	1621.4	0.052779	1621.4	0.0452495		1621.4	0.108711	1621.4	0.120913	1621.4	0.0903968	1621.4	0.0454891	1621.4	0.035797
1621.5	0.198338	1621.5	0.143365	1621.5	0.094906	1621.5	0.0523886	1621.5	0.043814		1621.5	0.10919	1621.5	0.121039	1621.5	0.0904851	1621.5	0.0455826	1621.5	0.0359985
1621.6	0.198963	1621.6	0.143076	1621.6	0.0948656	1621.6	0.052192	1621.6	0.043542		1621.6	0.109283	1621.6	0.119548	1621.6	0.091972	1621.6	0.0455031	1621.6	0.0345722
1621.7	0.199983	1621.7	0.143651	1621.7	0.0950094	1621.7	0.0518373	1621.7	0.0437528		1621.7	0.10951	1621.7	0.119229	1621.7	0.0923507	1621.7	0.0453111	1621.7	0.0348603
1621.8	0.200553	1621.8	0.142841	1621.8	0.0952557	1621.8	0.0511663	1621.8	0.0441423		1621.8	0.109919	1621.8	0.11979	1621.8	0.0924462	1621.8	0.0458342	1621.8	0.0349909
1621.9	0.20177	1621.9	0.142986	1621.9	0.0949502	1621.9	0.0514136	1621.9	0.0456575		1621.9	0.109734	1621.9	0.119968	1621.9	0.0930637	1621.9	0.046551	1621.9	0.0359085
1622	0.202602	1622	0.142587	1622	0.0954166	1622	0.0509919	1622	0.0457495		1622	0.109888	1622	0.121143	1622	0.0939728	1622	0.0475966	1622	0.0373342
1622.1	0.203633	1622.1	0.142961	1622.1	0.094908	1622.1	0.0526326	1622.1	0.0465341		1622.1	0.110039	1622.1	0.121407	1622.1	0.0945931	1622.1	0.0475492	1622.1	0.0377695
1622.2	0.203668	1622.2	0.142862	1622.2	0.094549	1622.2	0.0528164	1622.2	0.0463437		1622.2	0.108676	1622.2	0.121831	1622.2	0.094484	1622.2	0.046755	1622.2	0.0383578
1622.3	0.202935	1622.3	0.142773	1622.3	0.094548	1622.3	0.0529519	1622.3	0.0462998		1622.3	0.109168	1622.3	0.123047	1622.3	0.0945381	1622.3	0.0463323	1622.3	0.0387336
1622.4	0.203677	1622.4	0.142666	1622.4	0.0955854	1622.4	0.052987	1622.4	0.0469046		1622.4	0.108891	1622.4	0.123623	1622.4	0.0927771	1622.4	0.0455817	1622.4	0.038069
1622.5	0.203221	1622.5	0.143112	1622.5	0.0940272	1622.5	0.0532277	1622.5	0.0464651		1622.5	0.109509	1622.5	0.12261	1622.5	0.0926195	1622.5	0.0456272	1622.5	0.0368076
1622.6	0.203414	1622.6	0.143228	1622.6	0.0939064	1622.6	0.0529963	1622.6	0.0467157		1622.6	0.109931	1622.6	0.12212	1622.6	0.0934254	1622.6	0.0453003	1622.6	0.0375977
1622.7	0.203657	1622.7	0.144506	1622.7	0.0942127	1622.7	0.0536175	1622.7	0.0476632		1622.7	0.109695	1622.7	0.121997	1622.7	0.0930683	1622.7	0.0448652	1622.7	0.0379852
1622.8	0.20363	1622.8	0.14447	1622.8	0.0948824	1622.8	0.0534839	1622.8	0.0478304		1622.8	0.110518	1622.8	0.121208	1622.8	0.0926312	1622.8	0.0446255	1622.8	0.0388546
1622.9	0.205236	1622.9	0.145788	1622.9	0.0965513	1622.9	0.0546238	1622.9	0.0489982		1622.9	0.109152	1622.9	0.120722	1622.9	0.0925817	1622.9	0.0449951	1622.9	0.0381314
1623	0.205487	1623	0.145543	1623	0.0960387	1623	0.0538216	1623	0.048351		1623	0.109134	1623	0.120132	1623	0.0912653	1623	0.0447512	1623	0.037497
1623.1	0.205227	1623.1	0.145425	1623.1	0.0966233	1623.1	0.0539514	1623.1	0.0481384		1623.1	0.109359	1623.1	0.12068	1623.1	0.0904113	1623.1	0.0449279	1623.1	0.0367073
1623.2	0.204654	1623.2	0.145592	1623.2	0.0961714	1623.2	0.0549591	1623.2	0.0481069		1623.2	0.109501	1623.2	0.120686	1623.2	0.0897837	1623.2	0.0444299	1623.2	0.0365218
1623.3	0.204188	1623.3	0.146724	1623.3	0.0968761	1623.3	0.0559988	1623.3	0.048418		1623.3	0.108697	1623.3	0.119069	1623.3	0.0895678	1623.3	0.043841	1623.3	0.0361261
1623.4	0.204544	1623.4	0.146979	1623.4	0.097395	1623.4	0.0564784	1623.4	0.0488949		1623.4	0.109625	1623.4	0.119089	1623.4	0.0903579	1623.4	0.0440166	1623.4	0.0364447
1623.5	0.204659	1623.5	0.146759	1623.5	0.0975742	1623.5	0.0563786	1623.5	0.0477699		1623.5	0.109627	1623.5	0.119731	1623.5	0.0904279	1623.5	0.0445933	1623.5	0.0360683
1623.6	0.204902	1623.6	0.146734	1623.6	0.096722	1623.6	0.0564729	1623.6	0.0484074		1623.6	0.109787	1623.6	0.11938	1623.6	0.0917426	1623.6	0.0452601	1623.6	0.0363759
1623.7	0.205555	1623.7	0.147895	1623.7	0.0972808	1623.7	0.0566577	1623.7	0.0497713		1623.7	0.110617	1623.7	0.120687	1623.7	0.0921567	1623.7	0.0453006	1623.7	0.037685
1623.8	0.205909	1623.8	0.146788	1623.8	0.0964629	1623.8	0.0564776	1623.8	0.0497359		1623.8	0.111204	1623.8	0.121101	1623.8	0.0930715	1623.8	0.0464438	1623.8	0.0374765
1623.9	0.206033	1623.9	0.146448	1623.9	0.0971303	1623.9	0.0564662	1623.9	0.049466		1623.9	0.111844	1623.9	0.122278	1623.9	0.0946659	1623.9	0.0470553	1623.9	0.0386242
1624	0.20732	1624	0.147397	1624	0.0983398	1624	0.0560688	1624	0.0490385		1624	0.111403	1624	0.12304	1624	0.0948337	1624	0.0457845	1624	0.0383735
1624.1	0.206688	1624.1	0.14664	1624.1	0.0977913	1624.1	0.0561911	1624.1	0.0477787		1624.1	0.112452	1624.1	0.123645	1624.1	0.094898	1624.1	0.0452416	1624.1	0.0382696
1624.2	0.206488	1624.2	0.146332	1624.2	0.0968763	1624.2	0.0555854	1624.2	0.0465952		1624.2	0.112646	1624.2	0.124635	1624.2	0.0956451	1624.2	0.0452559	1624.2	0.0392293
1624.3	0.20611	1624.3	0.146693	1624.3	0.0968503	1624.3	0.0554097	1624.3	0.0465232		1624.3	0.1136	1624.3	0.125061	1624.3	0.0960659	1624.3	0.0453174	1624.3	0.0383595
1624.4	0.207675	1624.4	0.146843	1624.4	0.096685	1624.4	0.0546451	1624.4	0.0467927		1624.4	0.114015	1624.4	0.124792	1624.4	0.0957642	1624.4	0.0445754	1624.4	0.0380472
1624.5	0.206985	1624.5	0.146388	1624.5	0.094464	1624.5	0.0538037	1624.5	0.0463208		1624.5	0.112909	1624.5	0.124149	1624.5	0.0962512	1624.5	0.0446853	1624.5	0.0370918
1624.6	0.207008	1624.6	0.145582	1624.6	0.0942374	1624.6	0.0521812	1624.6	0.0459071		1624.6	0.112533	1624.6	0.123832	1624.6	0.0963139	1624.6	0.0446463	1624.6	0.0370648
1624.7	0.207238	1624.7	0.146548	1624.7	0.0937939	1624.7	0.0517596	1624.7	0.0459953		1624.7	0.111385	1624.7	0.124119	1624.7	0.0947358	1624.7	0.0442129	1624.7	0.036072
1624.8	0.20717	1624.8	0.144949	1624.8	0.0943543	1624.8	0.0510601	1624.8	0.0463298		1624.8	0.110667	1624.8	0.122844	1624.8	0.09436	1624.8	0.0443791	1624.8	0.0352701
1624.9	0.20746	1624.9	0.145112	1624.9	0.0935949	1624.9	0.0507039	1624.9	0.0453367		1624.9	0.109556	1624.9	0.122888	1624.9	0.0942373	1624.9	0.0439047	1624.9	0.0343487
1625	0.206853	1625	0.144282	1625	0.092414	1625	0.0499062	1625	0.0450245		1625	0.109337	1625	0.12253	1625	0.0926739	1625	0.0425214	1625	0.034062
1625.1	0.205828	1625.1	0.143239	1625.1	0.0922495	1625.1	0.0491625	1625.1	0.0451216		1625.1	0.108913	1625.1	0.123658	1625.1	0.0924057	1625.1	0.0427262	1625.1	0.0344913
1625.2	0.205232	1625.2	0.143334	1625.2	0.0913047	1625.2	0.0503356	1625.2	0.0458694		1625.2	0.107626	1625.2	0.122843	1625.2	0.0910377	1625.2	0.0421657	1625.2	0.0346442
1625.3	0.204976	1625.3	0.143344	1625.3	0.0917008	1625.3	0.0504146	1625.3	0.0453445		1625.3	0.10665	1625.3	0.122378	1625.3	0.0902594	1625.3	0.0425291	1625.3	0.0344285
1625.4	0.204697	1625.4	0.142501	1625.4	0.0915989	1625.4	0.050846	1625.4	0.0466669		1625.4	0.107429	1625.4	0.122679	1625.4	0.0905054	1625.4	0.0430605	1625.4	0.0341728
1625.5	0.203688	1625.5	0.142498	1625.5	0.0918761	1625.5	0.0509665	1625.5	0.0464287		1625.5	0.106333	1625.5	0.122528	1625.5	0.0900785	1625.5	0.0430874	1625.5	0.0337247
1625.6	0.204075	1625.6	0.144444	1625.6	0.0919056	1625.6	0.0519361	1625.6	0.0469726		1625.6	0.106943	1625.6	0.121562	1625.6	0.0899781	1625.6	0.0430765	1625.6	0.0348931
1625.7	0.204024	1625.7	0.145341	1625.7	0.0924899	1625.7	0.0524588	1625.7	0.0478267		1625.7	0.107661	1625.7	0.121097	1625.7	0.0889811	1625.7	0.0421917	1625.7	0.0344496
1625.8	0.203281	1625.8	0.144542	1625.8	0.0922458	1625.8	0.0521428	1625.8	0.0470032		1625.8	0.10822	1625.8	0.120941	1625.8	0.0891368	1625.8	0.0426757	1625.8	0.0347982
1625.9	0.203107	1625.9	0.145055	1625.9	0.094005	1625.9	0.0533681	1625.9	0.0464642		1625.9	0.109227	1625.9	0.121237	1625.9	0.0897247	1625.9	0.0427265	1625.9	0.0358164
1626	0.203257	1626	0.145449	1626	0.0945816	1626	0.0529929	1626	0.0458264		1626	0.108684	1626	0.120961	1626	0.0893833	1626	0.0419481	1626	0.0352547
1626.1	0.202349	1626.1	0.145388	1626.1	0.0955791	1626.1	0.0531772	1626.1	0.0454439		1626.1	0.110115	1626.1	0.121187	1626.1	0.0902601	1626.1	0.0427099	1626.1	0.0354288
1626.2	0.202918	1626.2	0.145374	1626.2	0.0965205	1626.2	0.0536958	1626.2	0.0458103		1626.2	0.10977	1626.2	0.121516	1626.2	0.0898457	1626.2	0.042782	1626.2	0.0349944
1626.3	0.203395	1626.3	0.146191	1626.3	0.0965859	1626.3	0.0534237	1626.3	0.0459832		1626.3	0.110876	1626.3	0.1223	1626.3	0.0904816	1626.3	0.043004	1626.3	0.0345056
1626.4	0.204339	1626.4	0.146224	1626.4	0.0966204	1626.4	0.0529725	1626.4	0.0458964		1626.4	0.110859	1626.4	0.122794	1626.4	0.0908578	1626.4	0.0435908	1626.4	0.0344403
1626.5	0.203053	1626.5	0.145824	1626.5	0.0959177	1626.5	0.0525093	1626.5	0.0450216		1626.5	0.110657	1626.5	0.123197	1626.5	0.0913384	1626.5	0.0453135	1626.5	0.0343046
1626.6	0.203489	1626.6	0.147102	1626.6	0.0961295	1626.6	0.0528927	1626.6	0.0450999		1626.6	0.111563	1626.6	0.124591	1626.6	0.0928402	1626.6	0.0470708	1626.6	0.0347537
1626.7	0.204543	1626.7	0.147258	1626.7	0.0969164	1626.7	0.0536071	1626.7	0.0452546		1626.7	0.111889	1626.7	0.126443	1626.7	0.0931775	1626.7	0.0474055	1626.7	0.0342089
1626.8	0.204913	1626.8	0.145581	1626.8	0.0965982	1626.8	0.052612	1626.8	0.044539		1626.8	0.112131	1626.8	0.126154	1626.8	0.0941862	1626.8	0.0476539	1626.8	0.035265
1626.9	0.205909	1626.9	0.146041	1626.9	0.0962841	1626.9	0.0531929	1626.9	0.0442966		1626.9	0.113157	1626.9	0.128436	1626.9	0.0956948	1626.9	0.0486987	1626.9	0.036685
1627	0.206429	1627	0.145421	1627	0.0959621	1627	0.0532038	1627	0.0452328		1627	0.113375	1627	0.128031	1627	0.0956078	1627	0.0486058	1627	0.0367716
1627.1	0.206023	1627.1	0.144125	1627.1	0.0949816	1627.1	0.0523265	1627.1	0.0449196		1627.1	0.113012	1627.1	0.127489	1627.1	0.0960542	1627.1	0.0483022	1627.1	0.0368626
1627.2	0.206616	1627.2	0.145067	1627.2	0.0956454	1627.2	0.0532189	1627.2	0.044963		1627.2	0.113091	1627.2	0.127714	1627.2	0.0962685	1627.2	0.0485953	1627.2	0.0372627
1627.3	0.206705	1627.3	0.144309	1627.3	0.0959139	1627.3	0.0529563	1627.3	0.0444537		1627.3	0.113149	1627.3	0.127969	1627.3	0.0964824	1627.3	0.0487918	1627.3	0.0379183
1627.4	0.206553	1627.4	0.144526	1627.4	0.094714	1627.4	0.0520742	1627.4	0.0449789		1627.4	0.113422	1627.4	0.126905	1627.4	0.097439	1627.4	0.047898	1627.4	0.0375353
1627.5	0.20609	1627.5	0.144664	1627.5	0.0948278	1627.5	0.0522492	1627.5	0.044212		1627.5	0.114547	1627.5	0.126587	1627.5	0.0976734	1627.5	0.0489592	1627.5	0.0386305
1627.6	0.206929	1627.6	0.145619	1627.6	0.0948048	1627.6	0.0525865	1627.6	0.0447709		1627.6	0.115472	1627.6	0.125641	1627.6	0.0969544	1627.6	0.0487322	1627.6	0.0399597
1627.7	0.206715	1627.7	0.145616	1627.7	0.0943384	1627.7	0.0529462	1627.7	0.0457625		1627.7	0.1155	1627.7	0.12537	1627.7	0.0963629	1627.7	0.0480157	1627.7	0.0404025
1627.8	0.205877	1627.8	0.145436	1627.8	0.0943802	1627.8	0.0527096	1627.8	0.0454383		1627.8	0.114865	1627.8	0.125258	1627.8	0.0973156	1627.8	0.0483658	1627.8	0.0414646
1627.9	0.205855	1627.9	0.145151	1627.9	0.0949934	1627.9	0.0528801	1627.9	0.0447019		1627.9	0.114263	1627.9	0.123956	1627.9	0.0964271	1627.9	0.0476916	1627.9	0.0404972
1628	0.205638	1628	0.145463	1628	0.0953221	1628	0.052223	1628	0.0455118		1628	0.11395	1628	0.123311	1628	0.0954347	1628	0.0470126	1628	0.0395037
1628.1	0.205619	1628.1	0.146423	1628.1	0.0966708	1628.1	0.0527684	1628.1	0.0458509		1628.1	0.115469	1628.1	0.123591	1628.1	0.0952556	1628.1	0.0478408	1628.1	0.0397868
1628.2	0.206132	1628.2	0.145863	1628.2	0.0965843	1628.2	0.0526474	1628.2	0.0457511		1628.2	0.115372	1628.2	0.123945	1628.2	0.0945697	1628.2	0.0468021	1628.2	0.0390499
1628.3	0.206624	1628.3	0.147455	1628.3	0.0964421	1628.3	0.0535335	1628.3	0.0456819		1628.3	0.116214	1628.3	0.123611	1628.3	0.0952048	1628.3	0.0469653	1628.3	0.0391575
1628.4	0.207383	1628.4	0.148207	1628.4	0.0973688	1628.4	0.0544511	1628.4	0.0462061		1628.4	0.115219	1628.4	0.12276	1628.4	0.0950311	1628.4	0.046445	1628.4	0.0390831
1628.5	0.207786	1628.5	0.148948	1628.5	0.0975628	1628.5	0.0550121	1628.5	0.0472462		1628.5	0.114471	1628.5	0.122283	1628.5	0.0940157	1628.5	0.0463583	1628.5	0.0380786
1628.6	0.209084	1628.6	0.149283	1628.6	0.0981906	1628.6	0.0557248	1628.6	0.0475884		1628.6	0.114522	1628.6	0.122213	1628.6	0.0941931	1628.6	0.0455048	1628.6	0.0362667
1628.7	0.209988	1628.7	0.14858	1628.7	0.098617	1628.7	0.0559965	1628.7	0.04831		1628.7	0.114138	1628.7	0.121591	1628.7	0.0933353	1628.7	0.0446037	1628.7	0.0352864
1628.8	0.209102	1628.8	0.148697	1628.8	0.0977223	1628.8	0.0561063	1628.8	0.0490821		1628.8	0.112936	1628.8	0.120725	1628.8	0.0921691	1628.8	0.0430705	1628.8	0.0343604
1628.9	0.210046	1628.9	0.149959	1628.9	0.0972632	1628.9	0.056829	1628.9	0.049737		1628.9	0.113525	1628.9	0.121788	1628.9	0.092456	1628.9	0.0439323	1628.9	0.0336714
1629	0.210295	1629	0.15035	1629	0.096093	1629	0.0566653	1629	0.048798		1629	0.113353	1629	0.120974	1629	0.0916417	1629	0.0427254	1629	0.0329498
1629.1	0.210606	1629.1	0.150754	1629.1	0.0965419	1629.1	0.0567581	1629.1	0.0488129		1629.1	0.113234	1629.1	0.121826	1629.1	0.0913844	1629.1	0.0421877	1629.1	0.0335795
1629.2	0.212109	1629.2	0.151124	1629.2	0.0976642	1629.2	0.0570368	1629.2	0.0498082		1629.2	0.11442	1629.2	0.123386	1629.2	0.0911767	1629.2	0.042892	1629.2	0.0339978
1629.3	0.211448	1629.3	0.150083	1629.3	0.0962549	1629.3	0.0562561	1629.3	0.049416		1629.3	0.114627	1629.3	0.123624	1629.3	0.0910799	1629.3	0.0426698	1629.3	0.0345494
1629.4	0.212313	1629.4	0.151348	1629.4	0.0959708	1629.4	0.0566657	1629.4	0.0496305		1629.4	0.116461	1629.4	0.124081	1629.4	0.0927304	1629.4	0.0434303	1629.4	0.0340983
1629.5	0.212795	1629.5	0.151322	1629.5	0.0972196	1629.5	0.0572273	1629.5	0.0503462		1629.5	0.118415	1629.5	0.124806	1629.5	0.0938631	1629.5	0.0455279	1629.5	0.0362153
1629.6	0.212556	1629.6	0.152066	1629.6	0.0976903	1629.6	0.0566657	1629.6	0.0505992		1629.6	0.118014	1629.6	0.124974	1629.6	0.0928668	1629.6	0.0448241	1629.6	0.0373957
1629.7	0.211973	1629.7	0.152126	1629.7	0.0968906	1629.7	0.0570783	1629.7	0.0501123		1629.7	0.118175	1629.7	0.1257	1629.7	0.0928814	1629.7	0.046039	1629.7	0.0376489
1629.8	0.210963	1629.8	0.151078	1629.8	0.0969702	1629.8	0.056277	1629.8	0.049216		1629.8	0.118755	1629.8	0.126599	1629.8	0.0945085	1629.8	0.0476226	1629.8	0.0388676
1629.9	0.210809	1629.9	0.150414	1629.9	0.0968638	1629.9	0.0553037	1629.9	0.0484557		1629.9	0.119411	1629.9	0.126481	1629.9	0.0943017	1629.9	0.04846	1629.9	0.0391364
1630	0.209349	1630	0.149874	1630	0.0959638	1630	0.0545622	1630	0.0479952		1630	0.121369	1630	0.126744	1630	0.0955871	1630	0.0494663	1630	0.0402711
1630.1	0.20893	1630.1	0.149934	1630.1	0.0960445	1630.1	0.0542407	1630.1	0.0467677		1630.1	0.122608	1630.1	0.12796	1630.1	0.0969348	1630.1	0.0503193	1630.1	0.0413534
1630.2	0.208373	1630.2	0.149291	1630.2	0.0959149	1630.2	0.0531536	1630.2	0.0464948		1630.2	0.122326	1630.2	0.128794	1630.2	0.0975793	1630.2	0.0502593	1630.2	0.0412049
1630.3	0.208441	1630.3	0.14989	1630.3	0.0963032	1630.3	0.053222	1630.3	0.0464708		1630.3	0.122666	1630.3	0.12901	1630.3	0.0979296	1630.3	0.0513272	1630.3	0.0424629
1630.4	0.209053	1630.4	0.150195	1630.4	0.0977444	1630.4	0.0530789	1630.4	0.0471364		1630.4	0.121393	1630.4	0.128412	1630.4	0.098003	1630.4	0.0507224	1630.4	0.0418531
1630.5	0.209508	1630.5	0.150652	1630.5	0.0984883	1630.5	0.0528291	1630.5	0.047919		1630.5	0.11957	1630.5	0.127255	1630.5	0.097744	1630.5	0.050294	1630.5	0.0410247
1630.6	0.209528	1630.6	0.150545	1630.6	0.0989104	1630.6	0.0528262	1630.6	0.0479343		1630.6	0.119647	1630.6	0.126754	1630.6	0.0981439	1630.6	0.0505105	1630.6	0.040136
1630.7	0.209145	1630.7	0.150629	1630.7	0.0982391	1630.7	0.0521576	1630.7	0.0480707		1630.7	0.119229	1630.7	0.127003	1630.7	0.0981083	1630.7	0.0512777	1630.7	0.0404773
1630.8	0.208714	1630.8	0.151579	1630.8	0.0980487	1630.8	0.0523287	1630.8	0.0482631		1630.8	0.119101	1630.8	0.127318	1630.8	0.0989296	1630.8	0.0510113	1630.8	0.0391048
1630.9	0.210066	1630.9	0.152312	1630.9	0.0975084	1630.9	0.0521496	1630.9	0.0477369		1630.9	0.119345	1630.9	0.127437	1630.9	0.0988941	1630.9	0.0509665	1630.9	0.0394181
1631	0.209678	1631	0.151895	1631	0.0971938	1631	0.0523705	1631	0.0472192		1631	0.118556	1631	0.126875	1631	0.0977027	1631	0.0496864	1631	0.0393936
1631.1	0.211033	1631.1	0.151982	1631.1	0.0977932	1631.1	0.0539676	1631.1	0.0485961		1631.1	0.118062	1631.1	0.126846	1631.1	0.0969311	1631.1	0.0488476	1631.1	0.0389874
1631.2	0.211969	1631.2	0.150963	1631.2	0.0975898	1631.2	0.0541001	1631.2	0.0489301		1631.2	0.117353	1631.2	0.126473	1631.2	0.0951544	1631.2	0.0477348	1631.2	0.037393
1631.3	0.211291	1631.3	0.150892	1631.3	0.0977157	1631.3	0.0542411	1631.3	0.0482474		1631.3	0.117746	1631.3	0.126921	1631.3	0.0943485	1631.3	0.0477599	1631.3	0.0368572
1631.4	0.212187	1631.4	0.152155	1631.4	0.0992873	1631.4	0.0561139	1631.4	0.0486759		1631.4	0.118071	1631.4	0.12622	1631.4	0.0941873	1631.4	0.0471038	1631.4	0.0358123
1631.5	0.211875	1631.5	0.152637	1631.5	0.0995464	1631.5	0.0562446	1631.5	0.0485375		1631.5	0.118249	1631.5	0.126405	1631.5	0.0933925	1631.5	0.0478008	1631.5	0.0370611
1631.6	0.211748	1631.6	0.153046	1631.6	0.0996292	1631.6	0.0565557	1631.6	0.0483953		1631.6	0.117408	1631.6	0.126341	1631.6	0.0916773	1631.6	0.0480766	1631.6	0.0363729
1631.7	0.211833	1631.7	0.152182	1631.7	0.0991472	1631.7	0.0565968	1631.7	0.047226		1631.7	0.11727	1631.7	0.126206	1631.7	0.0921054	1631.7	0.0494395	1631.7	0.0356535
1631.8	0.21273	1631.8	0.151989	1631.8	0.0992063	1631.8	0.0563127	1631.8	0.0469507		1631.8	0.116676	1631.8	0.125599	1631.8	0.0925875	1631.8	0.048938	1631.8	0.036117
1631.9	0.212871	1631.9	0.152092	1631.9	0.0985405	1631.9	0.056179	1631.9	0.0458291		1631.9	0.116417	1631.9	0.125501	1631.9	0.0916233	1631.9	0.0483983	1631.9	0.0356464
1632	0.211903	1632	0.150859	1632	0.0968525	1632	0.055996	1632	0.0443214		1632	0.116193	1632	0.125226	1632	0.0910845	1632	0.0479825	1632	0.0354268
1632.1	0.211706	1632.1	0.150241	1632.1	0.097087	1632.1	0.0555982	1632.1	0.0443131		1632.1	0.116408	1632.1	0.126156	1632.1	0.0918877	1632.1	0.0483349	1632.1	0.0353933
1632.2	0.211832	1632.2	0.150287	1632.2	0.0980375	1632.2	0.0555952	1632.2	0.0457551		1632.2	0.117125	1632.2	0.126913	1632.2	0.0925337	1632.2	0.0493853	1632.2	0.0360274
1632.3	0.212794	1632.3	0.150141	1632.3	0.0985393	1632.3	0.0561699	1632.3	0.0469686		1632.3	0.117667	1632.3	0.126411	1632.3	0.0932301	1632.3	0.0493354	1632.3	0.0365522
1632.4	0.213878	1632.4	0.150272	1632.4	0.100394	1632.4	0.0567051	1632.4	0.0478799		1632.4	0.116924	1632.4	0.126026	1632.4	0.0941413	1632.4	0.0489051	1632.4	0.0357973
1632.5	0.21369	1632.5	0.149331	1632.5	0.100227	1632.5	0.0555601	1632.5	0.0479366		1632.5	0.117139	1632.5	0.125606	1632.5	0.0945655	1632.5	0.049137	1632.5	0.0369155
1632.6	0.213399	1632.6	0.147659	1632.6	0.0998242	1632.6	0.0542472	1632.6	0.0473718		1632.6	0.119055	1632.6	0.126096	1632.6	0.0957715	1632.6	0.0498601	1632.6	0.0370956
1632.7	0.213207	1632.7	0.147177	1632.7	0.099516	1632.7	0.0537378	1632.7	0.0471909		1632.7	0.119575	1632.7	0.12601	1632.7	0.0970611	1632.7	0.0492129	1632.7	0.0372594
1632.8	0.21326	1632.8	0.147084	1632.8	0.0997361	1632.8	0.0545083	1632.8	0.0471502		1632.8	0.119774	1632.8	0.125965	1632.8	0.0977994	1632.8	0.0482863	1632.8	0.0370252
1632.9	0.213169	1632.9	0.147485	1632.9	0.0993697	1632.9	0.0559023	1632.9	0.0469496		1632.9	0.118982	1632.9	0.125601	1632.9	0.0972055	1632.9	0.0472678	1632.9	0.0381661
1633	0.212905	1633	0.146895	1633	0.0996506	1633	0.056469	1633	0.0464126		1633	0.117761	1633	0.125543	1633	0.0953356	1633	0.0464568	1633	0.0382226
1633.1	0.213576	1633.1	0.146459	1633.1	0.0998666	1633.1	0.0573384	1633.1	0.0469369		1633.1	0.118018	1633.1	0.126086	1633.1	0.0953441	1633.1	0.0459647	1633.1	0.0380572
1633.2	0.213429	1633.2	0.147179	1633.2	0.100288	1633.2	0.0568021	1633.2	0.0464396		1633.2	0.118777	1633.2	0.126229	1633.2	0.0952901	1633.2	0.0458317	1633.2	0.0378627
1633.3	0.213953	1633.3	0.148465	1633.3	0.101604	1633.3	0.0570874	1633.3	0.0465079		1633.3	0.120994	1633.3	0.127313	1633.3	0.0954923	1633.3	0.0475106	1633.3	0.0393312
1633.4	0.213597	1633.4	0.150554	1633.4	0.101486	1633.4	0.0575861	1633.4	0.0468259		1633.4	0.12094	1633.4	0.126747	1633.4	0.0961952	1633.4	0.0477317	1633.4	0.0395983
1633.5	0.214021	1633.5	0.152042	1633.5	0.10103	1633.5	0.0574626	1633.5	0.0469202		1633.5	0.120758	1633.5	0.12783	1633.5	0.096383	1633.5	0.048391	1633.5	0.0400318
1633.6	0.214901	1633.6	0.152889	1633.6	0.101234	1633.6	0.0570344	1633.6	0.0469067		1633.6	0.120501	1633.6	0.12702	1633.6	0.0961665	1633.6	0.0485631	1633.6	0.0391244
1633.7	0.215149	1633.7	0.153712	1633.7	0.100774	1633.7	0.0563917	1633.7	0.046367		1633.7	0.120084	1633.7	0.126619	1633.7	0.0958816	1633.7	0.0484438	1633.7	0.0386197
1633.8	0.215056	1633.8	0.154027	1633.8	0.099316	1633.8	0.0564184	1633.8	0.0462435		1633.8	0.119808	1633.8	0.126989	1633.8	0.0957987	1633.8	0.0478599	1633.8	0.0390949
1633.9	0.214379	1633.9	0.154277	1633.9	0.0984795	1633.9	0.056254	1633.9	0.0457597		1633.9	0.120796	1633.9	0.128042	1633.9	0.0961964	1633.9	0.0480005	1633.9	0.0388106
1634	0.213559	1634	0.152732	1634	0.0971025	1634	0.0551911	1634	0.045105		1634	0.121226	1634	0.127759	1634	0.0969502	1634	0.0483858	1634	0.0393079
1634.1	0.2135	1634.1	0.153459	1634.1	0.0977887	1634.1	0.0545011	1634.1	0.0456088		1634.1	0.121814	1634.1	0.127992	1634.1	0.097897	1634.1	0.0483171	1634.1	0.0387168
1634.2	0.213929	1634.2	0.154172	1634.2	0.0977646	1634.2	0.0541861	1634.2	0.0473676		1634.2	0.122115	1634.2	0.128463	1634.2	0.0985098	1634.2	0.0490571	1634.2	0.0386067
1634.3	0.213642	1634.3	0.153279	1634.3	0.0976002	1634.3	0.0532835	1634.3	0.0471083		1634.3	0.121784	1634.3	0.128826	1634.3	0.0988762	1634.3	0.0490959	1634.3	0.0377304
1634.4	0.212855	1634.4	0.152121	1634.4	0.0969186	1634.4	0.0514679	1634.4	0.0459745		1634.4	0.120817	1634.4	0.128812	1634.4	0.0985661	1634.4	0.04783	1634.4	0.0371334
1634.5	0.212612	1634.5	0.151054	1634.5	0.0963294	1634.5	0.0513645	1634.5	0.0457694		1634.5	0.120983	1634.5	0.128974	1634.5	0.0979277	1634.5	0.0481795	1634.5	0.0375354
1634.6	0.213571	1634.6	0.150463	1634.6	0.0958055	1634.6	0.0509926	1634.6	0.0460105		1634.6	0.121234	1634.6	0.12962	1634.6	0.099281	1634.6	0.0479057	1634.6	0.0379091
1634.7	0.213366	1634.7	0.150946	1634.7	0.0951725	1634.7	0.0518822	1634.7	0.0455447		1634.7	0.121077	1634.7	0.129738	1634.7	0.0995113	1634.7	0.0480156	1634.7	0.0377854
1634.8	0.214752	1634.8	0.151571	1634.8	0.0957651	1634.8	0.0534923	1634.8	0.0458932		1634.8	0.120961	1634.8	0.130278	1634.8	0.0997951	1634.8	0.0487732	1634.8	0.0382504
1634.9	0.214406	1634.9	0.152532	1634.9	0.0960227	1634.9	0.0545736	1634.9	0.0462669		1634.9	0.120558	1634.9	0.130557	1634.9	0.0996486	1634.9	0.0483519	1634.9	0.0381833
1635	0.215378	1635	0.151956	1635	0.0973687	1635	0.055174	1635	0.0460245		1635	0.119296	1635	0.129724	1635	0.0979466	1635	0.0466429	1635	0.0374843
1635.1	0.215391	1635.1	0.152244	1635.1	0.0974754	1635.1	0.0550358	1635.1	0.045775		1635.1	0.120115	1635.1	0.129478	1635.1	0.0990165	1635.1	0.0457951	1635.1	0.0372356
1635.2	0.215922	1635.2	0.153962	1635.2	0.0992143	1635.2	0.0558462	1635.2	0.0459842		1635.2	0.121244	1635.2	0.129541	1635.2	0.0992559	1635.2	0.0460274	1635.2	0.0380968
1635.3	0.216181	1635.3	0.154702	1635.3	0.100681	1635.3	0.0565616	1635.3	0.0464353		1635.3	0.120988	1635.3	0.129631	1635.3	0.0982433	1635.3	0.0460046	1635.3	0.0382789
1635.4	0.215623	1635.4	0.155713	1635.4	0.101396	1635.4	0.057985	1635.4	0.0472579		1635.4	0.120622	1635.4	0.12927	1635.4	0.0987559	1635.4	0.045561	1635.4	0.0385568
1635.5	0.216272	1635.5	0.156209	1635.5	0.102116	1635.5	0.0591918	1635.5	0.0482511		1635.5	0.120466	1635.5	0.129375	1635.5	0.0987679	1635.5	0.0448517	1635.5	0.0384965
1635.6	0.216469	1635.6	0.156966	1635.6	0.102944	1635.6	0.0590936	1635.6	0.048514		1635.6	0.120738	1635.6	0.128786	1635.6	0.0980952	1635.6	0.0444389	1635.6	0.0385174
1635.7	0.216173	1635.7	0.156667	1635.7	0.101895	1635.7	0.0590886	1635.7	0.0482758		1635.7	0.12045	1635.7	0.129269	1635.7	0.0976734	1635.7	0.045104	1635.7	0.0387745
1635.8	0.215464	1635.8	0.155719	1635.8	0.101071	1635.8	0.0586143	1635.8	0.0476414		1635.8	0.120838	1635.8	0.12971	1635.8	0.0975835	1635.8	0.0445095	1635.8	0.0390737
1635.9	0.215884	1635.9	0.155638	1635.9	0.101002	1635.9	0.0575146	1635.9	0.0471818		1635.9	0.121175	1635.9	0.13068	1635.9	0.0977176	1635.9	0.0443078	1635.9	0.0386912
1636	0.216315	1636	0.153914	1636	0.10094	1636	0.0573073	1636	0.0472049		1636	0.120982	1636	0.130646	1636	0.0976169	1636	0.044442	1636	0.038604
1636.1	0.216217	1636.1	0.154148	1636.1	0.10028	1636.1	0.0573219	1636.1	0.0476457		1636.1	0.119912	1636.1	0.130999	1636.1	0.0977665	1636.1	0.0443424	1636.1	0.0378324
1636.2	0.215853	1636.2	0.153449	1636.2	0.0995832	1636.2	0.0569456	1636.2	0.0477226		1636.2	0.119251	1636.2	0.131297	1636.2	0.0984076	1636.2	0.0451609	1636.2	0.0378476
1636.3	0.216415	1636.3	0.153277	1636.3	0.0998833	1636.3	0.0570754	1636.3	0.0478188		1636.3	0.11844	1636.3	0.131506	1636.3	0.0971465	1636.3	0.0454692	1636.3	0.038098
1636.4	0.217339	1636.4	0.152292	1636.4	0.0993577	1636.4	0.0566501	1636.4	0.04773		1636.4	0.119218	1636.4	0.132593	1636.4	0.097159	1636.4	0.0462599	1636.4	0.0395844
1636.5	0.218957	1636.5	0.153163	1636.5	0.100242	1636.5	0.0582756	1636.5	0.0482357		1636.5	0.11997	1636.5	0.132752	1636.5	0.0969413	1636.5	0.0476557	1636.5	0.0399505
1636.6	0.219798	1636.6	0.152822	1636.6	0.100013	1636.6	0.0573123	1636.6	0.0477189		1636.6	0.120842	1636.6	0.133826	1636.6	0.0980132	1636.6	0.0482634	1636.6	0.0409334
1636.7	0.21947	1636.7	0.153456	1636.7	0.0998679	1636.7	0.0576569	1636.7	0.0478118		1636.7	0.120569	1636.7	0.134098	1636.7	0.0970868	1636.7	0.0481197	1636.7	0.0400619
1636.8	0.22033	1636.8	0.153641	1636.8	0.100025	1636.8	0.0582526	1636.8	0.0482464		1636.8	0.121367	1636.8	0.133835	1636.8	0.0969789	1636.8	0.0482967	1636.8	0.040002
1636.9	0.219882	1636.9	0.153499	1636.9	0.100093	1636.9	0.0575145	1636.9	0.0475945		1636.9	0.121619	1636.9	0.134002	1636.9	0.0965122	1636.9	0.0479846	1636.9	0.0398299
1637	0.220116	1637	0.153828	1637	0.100605	1637	0.0575634	1637	0.0480929		1637	0.121224	1637	0.133411	1637	0.0967018	1637	0.0474322	1637	0.0398307
1637.1	0.218596	1637.1	0.153412	1637.1	0.100034	1637.1	0.0562499	1637.1	0.0472491		1637.1	0.121336	1637.1	0.133447	1637.1	0.0967567	1637.1	0.0470014	1637.1	0.0402868
1637.2	0.218434	1637.2	0.154649	1637.2	0.100349	1637.2	0.0563225	1637.2	0.0477798		1637.2	0.12209	1637.2	0.133732	1637.2	0.0968425	1637.2	0.0471139	1637.2	0.0410183
1637.3	0.217994	1637.3	0.155045	1637.3	0.0995937	1637.3	0.0562473	1637.3	0.0468877		1637.3	0.121925	1637.3	0.133286	1637.3	0.0965385	1637.3	0.0468501	1637.3	0.0413104
1637.4	0.218216	1637.4	0.155619	1637.4	0.0989113	1637.4	0.056975	1637.4	0.0472904		1637.4	0.122509	1637.4	0.133302	1637.4	0.0980249	1637.4	0.0471577	1637.4	0.041562
1637.5	0.218031	1637.5	0.156262	1637.5	0.0985971	1637.5	0.0563924	1637.5	0.0467535		1637.5	0.121743	1637.5	0.132299	1637.5	0.097697	1637.5	0.0467706	1637.5	0.0407431
1637.6	0.217937	1637.6	0.156337	1637.6	0.098629	1637.6	0.0553969	1637.6	0.0465216		1637.6	0.120716	1637.6	0.132445	1637.6	0.0975062	1637.6	0.0460884	1637.6	0.0409988
1637.7	0.218021	1637.7	0.156418	1637.7	0.0967651	1637.7	0.0549012	1637.7	0.0465792		1637.7	0.12077	1637.7	0.13293	1637.7	0.0985403	1637.7	0.0464487	1637.7	0.0411974
1637.8	0.217364	1637.8	0.156959	1637.8	0.0966467	1637.8	0.053725	1637.8	0.0466035		1637.8	0.120079	1637.8	0.13283	1637.8	0.0989081	1637.8	0.0456052	1637.8	0.0405709
1637.9	0.218076	1637.9	0.157787	1637.9	0.0963806	1637.9	0.0534695	1637.9	0.0465102		1637.9	0.119732	1637.9	0.132917	1637.9	0.0998538	1637.9	0.045728	1637.9	0.0403454
1638	0.21864	1638	0.157867	1638	0.0971489	1638	0.0543604	1638	0.0477252		1638	0.119692	1638	0.132206	1638	0.100799	1638	0.0454319	1638	0.0400332
1638.1	0.219499	1638.1	0.158294	1638.1	0.0972567	1638.1	0.0548606	1638.1	0.0485722		1638.1	0.11917	1638.1	0.131563	1638.1	0.101425	1638.1	0.0452235	1638.1	0.0394435
1638.2	0.219111	1638.2	0.157829	1638.2	0.0978457	1638.2	0.0542535	1638.2	0.0477387		1638.2	0.118565	1638.2	0.13057	1638.2	0.100663	1638.2	0.0440009	1638.2	0.039309
1638.3	0.219559	1638.3	0.157735	1638.3	0.0995079	1638.3	0.0540142	1638.3	0.0489607		1638.3	0.118868	1638.3	0.129739	1638.3	0.0998477	1638.3	0.0446874	1638.3	0.0401682
1638.4	0.22014	1638.4	0.157507	1638.4	0.100425	1638.4	0.0542915	1638.4	0.0488355		1638.4	0.120223	1638.4	0.130318	1638.4	0.100548	1638.4	0.0459411	1638.4	0.0409777
1638.5	0.220252	1638.5	0.157721	1638.5	0.101472	1638.5	0.0552581	1638.5	0.0486358		1638.5	0.120428	1638.5	0.129027	1638.5	0.0998189	1638.5	0.0450223	1638.5	0.0403288
1638.6	0.219976	1638.6	0.156958	1638.6	0.10148	1638.6	0.055852	1638.6	0.048165		1638.6	0.121758	1638.6	0.130262	1638.6	0.100379	1638.6	0.0463981	1638.6	0.0404095
1638.7	0.22003	1638.7	0.156943	1638.7	0.102689	1638.7	0.056979	1638.7	0.0488331		1638.7	0.122027	1638.7	0.129366	1638.7	0.0991719	1638.7	0.0456849	1638.7	0.0388728
1638.8	0.220547	1638.8	0.156269	1638.8	0.102729	1638.8	0.0577836	1638.8	0.0483309		1638.8	0.123721	1638.8	0.129376	1638.8	0.0990619	1638.8	0.0463403	1638.8	0.0384115
1638.9	0.220172	1638.9	0.15605	1638.9	0.103193	1638.9	0.0575569	1638.9	0.0485026		1638.9	0.124607	1638.9	0.130073	1638.9	0.0988832	1638.9	0.0478278	1638.9	0.0380382
1639	0.219873	1639	0.156114	1639	0.102731	1639	0.057821	1639	0.0487826		1639	0.125331	1639	0.130276	1639	0.0993589	1639	0.0491415	1639	0.0384007
1639.1	0.219115	1639.1	0.15507	1639.1	0.102592	1639.1	0.0582493	1639.1	0.0476907		1639.1	0.125151	1639.1	0.130174	1639.1	0.0980428	1639.1	0.0488597	1639.1	0.0379923
1639.2	0.219013	1639.2	0.154843	1639.2	0.102084	1639.2	0.0587852	1639.2	0.0468508		1639.2	0.125792	1639.2	0.130627	1639.2	0.0980169	1639.2	0.0504265	1639.2	0.0387065
1639.3	0.219294	1639.3	0.153731	1639.3	0.101309	1639.3	0.0592555	1639.3	0.0459179		1639.3	0.125584	1639.3	0.130414	1639.3	0.0978534	1639.3	0.0510736	1639.3	0.0390387
1639.4	0.218726	1639.4	0.152909	1639.4	0.100491	1639.4	0.0591263	1639.4	0.0452631		1639.4	0.125098	1639.4	0.13133	1639.4	0.0987074	1639.4	0.0525829	1639.4	0.0387525
1639.5	0.218898	1639.5	0.152222	1639.5	0.100607	1639.5	0.0583589	1639.5	0.0447689		1639.5	0.124009	1639.5	0.131904	1639.5	0.0976098	1639.5	0.0517368	1639.5	0.0388458
1639.6	0.219833	1639.6	0.153513	1639.6	0.100996	1639.6	0.0589635	1639.6	0.0463243		1639.6	0.123738	1639.6	0.132613	1639.6	0.0976405	1639.6	0.0516072	1639.6	0.0389828
1639.7	0.220071	1639.7	0.153478	1639.7	0.0998181	1639.7	0.0595242	1639.7	0.0464725		1639.7	0.123733	1639.7	0.132907	1639.7	0.0981231	1639.7	0.0511685	1639.7	0.0378197
1639.8	0.220144	1639.8	0.153555	1639.8	0.0997885	1639.8	0.0591045	1639.8	0.0459643		1639.8	0.122899	1639.8	0.133632	1639.8	0.0979965	1639.8	0.0511711	1639.8	0.0373808
1639.9	0.221565	1639.9	0.153555	1639.9	0.0999522	1639.9	0.0597354	1639.9	0.0462738		1639.9	0.123489	1639.9	0.133981	1639.9	0.0975041	1639.9	0.0509422	1639.9	0.0367296
1640	0.222365	1640	0.153284	1640	0.100829	1640	0.0597924	1640	0.0473845		1640	0.122841	1640	0.133371	1640	0.0969264	1640	0.0489378	1640	0.0361668
1640.1	0.223974	1640.1	0.153213	1640.1	0.101202	1640.1	0.0601551	1640.1	0.0484987		1640.1	0.121831	1640.1	0.132955	1640.1	0.0961705	1640.1	0.047308	1640.1	0.0356486
1640.2	0.222227	1640.2	0.152959	1640.2	0.10081	1640.2	0.0588567	1640.2	0.0481881		1640.2	0.121211	1640.2	0.133639	1640.2	0.096263	1640.2	0.0465064	1640.2	0.0367906
1640.3	0.222736	1640.3	0.153336	1640.3	0.10194	1640.3	0.0585806	1640.3	0.0493493		1640.3	0.121616	1640.3	0.133824	1640.3	0.0972545	1640.3	0.0471095	1640.3	0.0382972
1640.4	0.223525	1640.4	0.154657	1640.4	0.102041	1640.4	0.0585148	1640.4	0.0496014		1640.4	0.122135	1640.4	0.135119	1640.4	0.0977875	1640.4	0.0468509	1640.4	0.0377861
1640.5	0.223339	1640.5	0.155033	1640.5	0.102618	1640.5	0.0585558	1640.5	0.0496745		1640.5	0.121876	1640.5	0.134881	1640.5	0.0982393	1640.5	0.0460034	1640.5	0.0380862
1640.6	0.222907	1640.6	0.155665	1640.6	0.103058	1640.6	0.0589851	1640.6	0.0496368		1640.6	0.121888	1640.6	0.135258	1640.6	0.098572	1640.6	0.0460063	1640.6	0.0376396
1640.7	0.223013	1640.7	0.156994	1640.7	0.103628	1640.7	0.0586972	1640.7	0.0500399		1640.7	0.121877	1640.7	0.134612	1640.7	0.0987774	1640.7	0.0447215	1640.7	0.0376007
1640.8	0.22236	1640.8	0.158212	1640.8	0.10334	1640.8	0.0588463	1640.8	0.0501344		1640.8	0.122985	1640.8	0.135193	1640.8	0.0992892	1640.8	0.0464564	1640.8	0.0382377
1640.9	0.221859	1640.9	0.158497	1640.9	0.103609	1640.9	0.0583769	1640.9	0.0503005		1640.9	0.12401	1640.9	0.135964	1640.9	0.100803	1640.9	0.0480211	1640.9	0.0391463
1641	0.22175	1641	0.158388	1641	0.103439	1641	0.0581933	1641	0.0496165		1641	0.124416	1641	0.135999	1641	0.101731	1641	0.0484991	1641	0.0396663
1641.1	0.222151	1641.1	0.157695	1641.1	0.103432	1641.1	0.0582692	1641.1	0.0493988		1641.1	0.124186	1641.1	0.136229	1641.1	0.10187	1641.1	0.0494803	1641.1	0.0398123
1641.2	0.221071	1641.2	0.156956	1641.2	0.102447	1641.2	0.0566569	1641.2	0.0485577		1641.2	0.12476	1641.2	0.136236	1641.2	0.102763	1641.2	0.0506979	1641.2	0.0401688
1641.3	0.222088	1641.3	0.158194	1641.3	0.101983	1641.3	0.0565759	1641.3	0.0489622		1641.3	0.125086	1641.3	0.135858	1641.3	0.10333	1641.3	0.0511012	1641.3	0.0401397
1641.4	0.221037	1641.4	0.157794	1641.4	0.101492	1641.4	0.0560114	1641.4	0.0484788		1641.4	0.125666	1641.4	0.136393	1641.4	0.102927	1641.4	0.0521383	1641.4	0.0391133
1641.5	0.221572	1641.5	0.157834	1641.5	0.101883	1641.5	0.0566388	1641.5	0.0491248		1641.5	0.125894	1641.5	0.136958	1641.5	0.102625	1641.5	0.0517654	1641.5	0.0387625
1641.6	0.221989	1641.6	0.158893	1641.6	0.101568	1641.6	0.0574395	1641.6	0.0484804		1641.6	0.126227	1641.6	0.135938	1641.6	0.102277	1641.6	0.0520085	1641.6	0.0386823
1641.7	0.22158	1641.7	0.157116	1641.7	0.100651	1641.7	0.0581017	1641.7	0.0478342		1641.7	0.126624	1641.7	0.135799	1641.7	0.102247	1641.7	0.0519913	1641.7	0.03885
1641.8	0.220891	1641.8	0.15591	1641.8	0.100012	1641.8	0.0569197	1641.8	0.0470165		1641.8	0.126946	1641.8	0.136058	1641.8	0.102496	1641.8	0.0522514	1641.8	0.0389921
1641.9	0.221327	1641.9	0.155353	1641.9	0.0997079	1641.9	0.0570726	1641.9	0.0470544		1641.9	0.127347	1641.9	0.134947	1641.9	0.100699	1641.9	0.0520086	1641.9	0.0381239
1642	0.221507	1642	0.155904	1642	0.100491	1642	0.0579571	1642	0.0479502		1642	0.126721	1642	0.134101	1642	0.101016	1642	0.0510725	1642	0.038129
1642.1	0.221735	1642.1	0.156078	1642.1	0.100563	1642.1	0.058564	1642.1	0.04811		1642.1	0.12641	1642.1	0.134855	1642.1	0.101375	1642.1	0.0506495	1642.1	0.0383698
1642.2	0.220738	1642.2	0.156644	1642.2	0.101045	1642.2	0.0583879	1642.2	0.047929		1642.2	0.126477	1642.2	0.13518	1642.2	0.101806	1642.2	0.0512061	1642.2	0.0382697
1642.3	0.221818	1642.3	0.156664	1642.3	0.102033	1642.3	0.0584072	1642.3	0.0477504		1642.3	0.126137	1642.3	0.134186	1642.3	0.101665	1642.3	0.0503396	1642.3	0.0379096
1642.4	0.222606	1642.4	0.158027	1642.4	0.102886	1642.4	0.0591605	1642.4	0.0485992		1642.4	0.125281	1642.4	0.133963	1642.4	0.10099	1642.4	0.0495085	1642.4	0.0375711
1642.5	0.222798	1642.5	0.158273	1642.5	0.103421	1642.5	0.0591204	1642.5	0.0485732		1642.5	0.125252	1642.5	0.134398	1642.5	0.10143	1642.5	0.0487741	1642.5	0.0386536
1642.6	0.223028	1642.6	0.157432	1642.6	0.103762	1642.6	0.0592591	1642.6	0.0481663		1642.6	0.125165	1642.6	0.134384	1642.6	0.101365	1642.6	0.0490006	1642.6	0.038857
1642.7	0.223051	1642.7	0.157893	1642.7	0.10389	1642.7	0.0590082	1642.7	0.0481395		1642.7	0.125661	1642.7	0.13475	1642.7	0.102344	1642.7	0.0494504	1642.7	0.0389013
1642.8	0.223169	1642.8	0.157581	1642.8	0.104693	1642.8	0.059038	1642.8	0.0481979		1642.8	0.126404	1642.8	0.135564	1642.8	0.103058	1642.8	0.0507165	1642.8	0.0389671
1642.9	0.224458	1642.9	0.157	1642.9	0.104839	1642.9	0.0590172	1642.9	0.0484951		1642.9	0.127175	1642.9	0.137404	1642.9	0.104484	1642.9	0.0518646	1642.9	0.0398224
1643	0.225496	1643	0.157217	1643	0.105009	1643	0.0585359	1643	0.0482054		1643	0.127173	1643	0.136552	1643	0.104101	1643	0.0515721	1643	0.0396891
1643.1	0.22647	1643.1	0.158447	1643.1	0.105422	1643.1	0.0596977	1643.1	0.0492871		1643.1	0.127538	1643.1	0.137078	1643.1	0.104312	1643.1	0.052502	1643.1	0.0400064
1643.2	0.226706	1643.2	0.158976	1643.2	0.10641	1643.2	0.0600407	1643.2	0.0502234		1643.2	0.1287	1643.2	0.137402	1643.2	0.104758	1643.2	0.0523325	1643.2	0.0398921
1643.3	0.226837	1643.3	0.158732	1643.3	0.105512	1643.3	0.0602572	1643.3	0.049654		1643.3	0.129238	1643.3	0.137877	1643.3	0.105056	1643.3	0.0523501	1643.3	0.0405317
1643.4	0.226288	1643.4	0.158107	1643.4	0.105372	1643.4	0.060977	1643.4	0.0488243		1643.4	0.129506	1643.4	0.137682	1643.4	0.104083	1643.4	0.0525982	1643.4	0.0399375
1643.5	0.226797	1643.5	0.158494	1643.5	0.104518	1643.5	0.0621281	1643.5	0.0489162		1643.5	0.129746	1643.5	0.13888	1643.5	0.105039	1643.5	0.0529929	1643.5	0.0413113
1643.6	0.227722	1643.6	0.15862	1643.6	0.104644	1643.6	0.0628146	1643.6	0.0489136		1643.6	0.130045	1643.6	0.137613	1643.6	0.104584	1643.6	0.0525019	1643.6	0.0414597
1643.7	0.225899	1643.7	0.157311	1643.7	0.104124	1643.7	0.0612861	1643.7	0.0485681		1643.7	0.12979	1643.7	0.137477	1643.7	0.104303	1643.7	0.0526708	1643.7	0.0413934
1643.8	0.225252	1643.8	0.156213	1643.8	0.103704	1643.8	0.0602019	1643.8	0.0483957		1643.8	0.129592	1643.8	0.136265	1643.8	0.104051	1643.8	0.0524097	1643.8	0.0399521
1643.9	0.224693	1643.9	0.156205	1643.9	0.103466	1643.9	0.0594723	1643.9	0.0492991		1643.9	0.129921	1643.9	0.135863	1643.9	0.103455	1643.9	0.0530151	1643.9	0.0401762
1644	0.224943	1644	0.156652	1644	0.104198	1644	0.0604304	1644	0.0501919		1644	0.129044	1644	0.135378	1644	0.103336	1644	0.0523238	1644	0.0393594
1644.1	0.225278	1644.1	0.156984	1644.1	0.10477	1644.1	0.0602943	1644.1	0.0499765		1644.1	0.127967	1644.1	0.135193	1644.1	0.101649	1644.1	0.0510708	1644.1	0.0385684
1644.2	0.225874	1644.2	0.15753	1644.2	0.105288	1644.2	0.0601536	1644.2	0.0497542		1644.2	0.12723	1644.2	0.134347	1644.2	0.100652	1644.2	0.0499166	1644.2	0.0375432
1644.3	0.225904	1644.3	0.157263	1644.3	0.105317	1644.3	0.0589935	1644.3	0.0493502		1644.3	0.126534	1644.3	0.133165	1644.3	0.0996934	1644.3	0.0487138	1644.3	0.0379405
1644.4	0.22629	1644.4	0.157396	1644.4	0.105915	1644.4	0.0587932	1644.4	0.0495664		1644.4	0.126571	1644.4	0.133358	1644.4	0.0987907	1644.4	0.04858	1644.4	0.0385846
1644.5	0.225289	1644.5	0.156727	1644.5	0.106162	1644.5	0.0570842	1644.5	0.0484862		1644.5	0.126428	1644.5	0.134128	1644.5	0.0991108	1644.5	0.0486234	1644.5	0.0389089
1644.6	0.225067	1644.6	0.157113	1644.6	0.106965	1644.6	0.0568341	1644.6	0.0483357		1644.6	0.125419	1644.6	0.133392	1644.6	0.0993133	1644.6	0.0486455	1644.6	0.0388029
1644.7	0.224552	1644.7	0.157949	1644.7	0.107278	1644.7	0.0555404	1644.7	0.04828		1644.7	0.125084	1644.7	0.134231	1644.7	0.0994553	1644.7	0.0487439	1644.7	0.0379598
1644.8	0.224877	1644.8	0.158386	1644.8	0.107464	1644.8	0.0546947	1644.8	0.0481151		1644.8	0.124974	1644.8	0.133786	1644.8	0.0992672	1644.8	0.0481459	1644.8	0.0377968
1644.9	0.224878	1644.9	0.15942	1644.9	0.108192	1644.9	0.0550079	1644.9	0.0482243		1644.9	0.125375	1644.9	0.134201	1644.9	0.099823	1644.9	0.049757	1644.9	0.0386778
1645	0.22407	1645	0.159539	1645	0.108589	1645	0.0540529	1645	0.0469764		1645	0.125435	1645	0.133172	1645	0.0996959	1645	0.0491793	1645	0.0387603
1645.1	0.224316	1645.1	0.159568	1645.1	0.107775	1645.1	0.0551288	1645.1	0.047175		1645.1	0.126506	1645.1	0.134045	1645.1	0.100514	1645.1	0.0496738	1645.1	0.0393587
1645.2	0.224947	1645.2	0.160149	1645.2	0.107686	1645.2	0.055265	1645.2	0.047453		1645.2	0.127207	1645.2	0.135286	1645.2	0.101727	1645.2	0.0508559	1645.2	0.0404931
1645.3	0.223886	1645.3	0.158948	1645.3	0.105245	1645.3	0.0545016	1645.3	0.0459255		1645.3	0.127749	1645.3	0.135875	1645.3	0.102177	1645.3	0.0510703	1645.3	0.0409534
1645.4	0.225542	1645.4	0.160668	1645.4	0.106635	1645.4	0.0570139	1645.4	0.0471318		1645.4	0.127952	1645.4	0.136908	1645.4	0.102785	1645.4	0.0520139	1645.4	0.0412664
1645.5	0.226374	1645.5	0.161112	1645.5	0.106176	1645.5	0.0577351	1645.5	0.0486287		1645.5	0.127821	1645.5	0.137767	1645.5	0.10433	1645.5	0.0523195	1645.5	0.0419383
1645.6	0.226292	1645.6	0.160759	1645.6	0.105803	1645.6	0.0578557	1645.6	0.0488124		1645.6	0.127646	1645.6	0.136692	1645.6	0.104046	1645.6	0.0521383	1645.6	0.0409545
1645.7	0.225456	1645.7	0.160363	1645.7	0.105033	1645.7	0.0577462	1645.7	0.0482022		1645.7	0.127779	1645.7	0.137362	1645.7	0.105257	1645.7	0.0536171	1645.7	0.0422876
1645.8	0.226065	1645.8	0.159687	1645.8	0.104075	1645.8	0.059082	1645.8	0.0488125		1645.8	0.128344	1645.8	0.137002	1645.8	0.105715	1645.8	0.0535935	1645.8	0.0423022
1645.9	0.22638	1645.9	0.158982	1645.9	0.103122	1645.9	0.0591376	1645.9	0.0496315		1645.9	0.128322	1645.9	0.138421	1645.9	0.10587	1645.9	0.0537636	1645.9	0.0425826
1646	0.228335	1646	0.159133	1646	0.103667	1646	0.0614244	1646	0.0501288		1646	0.127205	1646	0.13835	1646	0.104573	1646	0.0527149	1646	0.0412898
1646.1	0.228586	1646.1	0.159135	1646.1	0.104168	1646.1	0.0628847	1646.1	0.0499122		1646.1	0.128435	1646.1	0.139019	1646.1	0.104571	1646.1	0.0526231	1646.1	0.0415748
1646.2	0.229371	1646.2	0.159176	1646.2	0.1045	1646.2	0.0638529	1646.2	0.0501855		1646.2	0.128549	1646.2	0.13918	1646.2	0.104695	1646.2	0.0527408	1646.2	0.0421231
1646.3	0.229569	1646.3	0.159694	1646.3	0.105692	1646.3	0.0646423	1646.3	0.0503656		1646.3	0.128545	1646.3	0.139032	1646.3	0.104341	1646.3	0.0524428	1646.3	0.0421072
1646.4	0.22981	1646.4	0.159709	1646.4	0.10639	1646.4	0.0651952	1646.4	0.0498347		1646.4	0.127821	1646.4	0.138474	1646.4	0.103655	1646.4	0.0514583	1646.4	0.0411415
1646.5	0.22899	1646.5	0.159632	1646.5	0.106725	1646.5	0.0650782	1646.5	0.0494969		1646.5	0.127143	1646.5	0.138428	1646.5	0.103478	1646.5	0.0503575	1646.5	0.040665
1646.6	0.229111	1646.6	0.159808	1646.6	0.10755	1646.6	0.0652892	1646.6	0.0500152		1646.6	0.126984	1646.6	0.138317	1646.6	0.102594	1646.6	0.0492095	1646.6	0.0401709
1646.7	0.228514	1646.7	0.159443	1646.7	0.108031	1646.7	0.0645632	1646.7	0.0492616		1646.7	0.127044	1646.7	0.138347	1646.7	0.101832	1646.7	0.0487414	1646.7	0.0392036
1646.8	0.22872	1646.8	0.159346	1646.8	0.108599	1646.8	0.0641125	1646.8	0.0491576		1646.8	0.12759	1646.8	0.137979	1646.8	0.101955	1646.8	0.0488598	1646.8	0.0384344
1646.9	0.228748	1646.9	0.160083	1646.9	0.109393	1646.9	0.0643973	1646.9	0.0490568		1646.9	0.128647	1646.9	0.138501	1646.9	0.102676	1646.9	0.0499791	1646.9	0.0394506
1647	0.228607	1647	0.159899	1647	0.108721	1647	0.0631669	1647	0.0489215		1647	0.129059	1647	0.13835	1647	0.10281	1647	0.0498169	1647	0.0388674
1647.1	0.227535	1647.1	0.159476	1647.1	0.107384	1647.1	0.0621318	1647.1	0.0490181		1647.1	0.129789	1647.1	0.138147	1647.1	0.102804	1647.1	0.0489918	1647.1	0.0394146
1647.2	0.226524	1647.2	0.160323	1647.2	0.108246	1647.2	0.0611636	1647.2	0.0493392		1647.2	0.129514	1647.2	0.139151	1647.2	0.103283	1647.2	0.0495437	1647.2	0.0394927
1647.3	0.226657	1647.3	0.158879	1647.3	0.107256	1647.3	0.060643	1647.3	0.0484711		1647.3	0.129699	1647.3	0.139631	1647.3	0.103958	1647.3	0.0495923	1647.3	0.0398971
1647.4	0.226461	1647.4	0.159169	1647.4	0.108139	1647.4	0.0606322	1647.4	0.0491611		1647.4	0.128888	1647.4	0.139318	1647.4	0.103643	1647.4	0.0500538	1647.4	0.039643
1647.5	0.225602	1647.5	0.158917	1647.5	0.106403	1647.5	0.0596785	1647.5	0.0485009		1647.5	0.128088	1647.5	0.138418	1647.5	0.103449	1647.5	0.0498309	1647.5	0.039739
1647.6	0.224992	1647.6	0.158602	1647.6	0.104867	1647.6	0.0589518	1647.6	0.0473697		1647.6	0.129266	1647.6	0.138789	1647.6	0.103461	1647.6	0.0502781	1647.6	0.0393062
1647.7	0.224399	1647.7	0.158709	1647.7	0.104881	1647.7	0.0588725	1647.7	0.0465581		1647.7	0.130159	1647.7	0.139457	1647.7	0.10449	1647.7	0.0516853	1647.7	0.0406874
1647.8	0.224347	1647.8	0.158909	1647.8	0.104114	1647.8	0.0585973	1647.8	0.0458724		1647.8	0.131032	1647.8	0.139253	1647.8	0.103637	1647.8	0.0517048	1647.8	0.0409882
1647.9	0.225087	1647.9	0.158755	1647.9	0.104002	1647.9	0.0578353	1647.9	0.0461997		1647.9	0.130471	1647.9	0.139113	1647.9	0.102635	1647.9	0.0516297	1647.9	0.0399858
1648	0.225342	1648	0.158988	1648	0.105034	1648	0.0582168	1648	0.0460816		1648	0.131041	1648	0.137951	1648	0.102553	1648	0.0516949	1648	0.0389183
1648.1	0.225757	1648.1	0.158725	1648.1	0.105237	1648.1	0.0586924	1648.1	0.0458213		1648.1	0.132041	1648.1	0.137682	1648.1	0.103808	1648.1	0.0521069	1648.1	0.0388266
1648.2	0.226188	1648.2	0.159224	1648.2	0.105798	1648.2	0.0591204	1648.2	0.0464118		1648.2	0.131204	1648.2	0.136466	1648.2	0.10356	1648.2	0.0519007	1648.2	0.0386738
1648.3	0.227372	1648.3	0.15977	1648.3	0.106443	1648.3	0.0588857	1648.3	0.0468777		1648.3	0.129331	1648.3	0.134516	1648.3	0.10199	1648.3	0.0500186	1648.3	0.0366546
1648.4	0.228309	1648.4	0.160093	1648.4	0.10678	1648.4	0.0589124	1648.4	0.048086		1648.4	0.130022	1648.4	0.133487	1648.4	0.10157	1648.4	0.0496301	1648.4	0.0364729
1648.5	0.228976	1648.5	0.159796	1648.5	0.106748	1648.5	0.0590899	1648.5	0.0480214		1648.5	0.130739	1648.5	0.133767	1648.5	0.101516	1648.5	0.0498143	1648.5	0.0370249
1648.6	0.230081	1648.6	0.160945	1648.6	0.108007	1648.6	0.0600733	1648.6	0.0486665		1648.6	0.131012	1648.6	0.134302	1648.6	0.10107	1648.6	0.049178	1648.6	0.0377735
1648.7	0.231442	1648.7	0.162023	1648.7	0.108799	1648.7	0.0607954	1648.7	0.0487504		1648.7	0.132452	1648.7	0.135402	1648.7	0.101292	1648.7	0.04927	1648.7	0.0385294
1648.8	0.232825	1648.8	0.162369	1648.8	0.108532	1648.8	0.061051	1648.8	0.0491181		1648.8	0.132914	1648.8	0.136189	1648.8	0.101235	1648.8	0.0493974	1648.8	0.0382661
1648.9	0.233865	1648.9	0.163743	1648.9	0.108853	1648.9	0.062433	1648.9	0.0503474		1648.9	0.1341	1648.9	0.137387	1648.9	0.101086	1648.9	0.0493292	1648.9	0.0398177
1649	0.23355	1649	0.164298	1649	0.109365	1649	0.0623853	1649	0.0510873		1649	0.134699	1649	0.138422	1649	0.100851	1649	0.0495445	1649	0.0401279
1649.1	0.232117	1649.1	0.164675	1649.1	0.109515	1649.1	0.0624446	1649.1	0.050662		1649.1	0.134475	1649.1	0.139205	1649.1	0.100509	1649.1	0.0499516	1649.1	0.0415756
1649.2	0.23295	1649.2	0.165745	1649.2	0.110421	1649.2	0.0627066	1649.2	0.0520594		1649.2	0.133931	1649.2	0.141108	1649.2	0.100506	1649.2	0.0515309	1649.2	0.0416028
1649.3	0.233869	1649.3	0.165409	1649.3	0.109843	1649.3	0.0631506	1649.3	0.0525761		1649.3	0.134521	1649.3	0.142307	1649.3	0.101672	1649.3	0.0525989	1649.3	0.0424361
1649.4	0.232506	1649.4	0.16604	1649.4	0.109906	1649.4	0.0626419	1649.4	0.0535459		1649.4	0.134858	1649.4	0.142284	1649.4	0.101664	1649.4	0.0530917	1649.4	0.0426622
1649.5	0.231964	1649.5	0.167185	1649.5	0.108685	1649.5	0.0621564	1649.5	0.052839		1649.5	0.136359	1649.5	0.144654	1649.5	0.103553	1649.5	0.0547483	1649.5	0.0441812
1649.6	0.232215	1649.6	0.167722	1649.6	0.107944	1649.6	0.0615759	1649.6	0.0524614		1649.6	0.137132	1649.6	0.144543	1649.6	0.104284	1649.6	0.0553479	1649.6	0.0443693
1649.7	0.229913	1649.7	0.167192	1649.7	0.108089	1649.7	0.0606104	1649.7	0.0520617		1649.7	0.137441	1649.7	0.145436	1649.7	0.105431	1649.7	0.0570823	1649.7	0.0454162
1649.8	0.230081	1649.8	0.168191	1649.8	0.10815	1649.8	0.0605271	1649.8	0.0526626		1649.8	0.137644	1649.8	0.14535	1649.8	0.105988	1649.8	0.0575537	1649.8	0.0460096
1649.9	0.229735	1649.9	0.167171	1649.9	0.10805	1649.9	0.0599216	1649.9	0.0529597		1649.9	0.136553	1649.9	0.144424	1649.9	0.105854	1649.9	0.0565995	1649.9	0.0441307
1650	0.228883	1650	0.166301	1650	0.107918	1650	0.0603356	1650	0.0521272		1650	0.136418	1650	0.143083	1650	0.106411	1650	0.0565088	1650	0.0425868
1650.1	0.228095	1650.1	0.165408	1650.1	0.107556	1650.1	0.0607298	1650.1	0.0520673		1650.1	0.13571	1650.1	0.141987	1650.1	0.108102	1650.1	0.0574062	1650.1	0.0430028
1650.2	0.228006	1650.2	0.166043	1650.2	0.107287	1650.2	0.0614191	1650.2	0.0531832		1650.2	0.135476	1650.2	0.141275	1650.2	0.10865	1650.2	0.0570579	1650.2	0.0428953
1650.3	0.229057	1650.3	0.166754	1650.3	0.106824	1650.3	0.061116	1650.3	0.0536457		1650.3	0.135122	1650.3	0.14091	1650.3	0.109118	1650.3	0.0567521	1650.3	0.0426101
1650.4	0.228487	1650.4	0.165738	1650.4	0.105841	1650.4	0.0617758	1650.4	0.0530793		1650.4	0.135653	1650.4	0.140438	1650.4	0.110167	1650.4	0.0564842	1650.4	0.0427477
1650.5	0.228017	1650.5	0.165277	1650.5	0.104479	1650.5	0.0614106	1650.5	0.0509944		1650.5	0.135216	1650.5	0.140548	1650.5	0.11028	1650.5	0.055958	1650.5	0.0430237
1650.6	0.228366	1650.6	0.165204	1650.6	0.104544	1650.6	0.0620417	1650.6	0.0501194		1650.6	0.134282	1650.6	0.140266	1650.6	0.109531	1650.6	0.0544152	1650.6	0.0433952
1650.7	0.228755	1650.7	0.164706	1650.7	0.104591	1650.7	0.0615858	1650.7	0.0489046		1650.7	0.134511	1650.7	0.140325	1650.7	0.108674	1650.7	0.0537332	1650.7	0.0435292
1650.8	0.228354	1650.8	0.163739	1650.8	0.103543	1650.8	0.0618607	1650.8	0.0477411		1650.8	0.133444	1650.8	0.139077	1650.8	0.107544	1650.8	0.0523398	1650.8	0.0427466
1650.9	0.228259	1650.9	0.163276	1650.9	0.104673	1650.9	0.0617415	1650.9	0.048111		1650.9	0.133554	1650.9	0.139788	1650.9	0.106664	1650.9	0.0519161	1650.9	0.0432821
1651	0.228836	1651	0.163738	1651	0.105223	1651	0.0616261	1651	0.0472499		1651	0.133587	1651	0.140145	1651	0.106349	1651	0.0518098	1651	0.042147
1651.1	0.228829	1651.1	0.163013	1651.1	0.105197	1651.1	0.0618186	1651.1	0.0468245		1651.1	0.133114	1651.1	0.140968	1651.1	0.105615	1651.1	0.0523898	1651.1	0.0412935
1651.2	0.229549	1651.2	0.16275	1651.2	0.105079	1651.2	0.0612089	1651.2	0.0474374		1651.2	0.132847	1651.2	0.142236	1651.2	0.105533	1651.2	0.05235	1651.2	0.0407064
1651.3	0.229663	1651.3	0.162616	1651.3	0.105132	1651.3	0.0607863	1651.3	0.0472167		1651.3	0.133015	1651.3	0.142574	1651.3	0.106854	1651.3	0.0527506	1651.3	0.0402983
1651.4	0.229109	1651.4	0.162676	1651.4	0.104844	1651.4	0.0602953	1651.4	0.0470549		1651.4	0.132759	1651.4	0.141373	1651.4	0.10569	1651.4	0.0526116	1651.4	0.0397861
1651.5	0.22938	1651.5	0.162378	1651.5	0.104731	1651.5	0.0590942	1651.5	0.0467576		1651.5	0.132035	1651.5	0.141498	1651.5	0.104604	1651.5	0.0529075	1651.5	0.039269
1651.6	0.230565	1651.6	0.162437	1651.6	0.105411	1651.6	0.0579193	1651.6	0.047832		1651.6	0.130864	1651.6	0.14056	1651.6	0.10394	1651.6	0.0522383	1651.6	0.0380645
1651.7	0.229458	1651.7	0.161935	1651.7	0.105978	1651.7	0.0571519	1651.7	0.0487791		1651.7	0.130307	1651.7	0.14239	1651.7	0.10335	1651.7	0.0516953	1651.7	0.0369576
1651.8	0.230661	1651.8	0.163414	1651.8	0.10643	1651.8	0.0591463	1651.8	0.0492437		1651.8	0.128857	1651.8	0.140491	1651.8	0.101468	1651.8	0.0497351	1651.8	0.0352822
1651.9	0.231072	1651.9	0.16311	1651.9	0.107189	1651.9	0.0589453	1651.9	0.0496873		1651.9	0.128708	1651.9	0.138634	1651.9	0.100706	1651.9	0.0490721	1651.9	0.0339764
1652	0.230364	1652	0.163391	1652	0.107651	1652	0.0594487	1652	0.0504621		1652	0.129457	1652	0.138036	1652	0.100553	1652	0.0490052	1652	0.0339981
1652.1	0.230303	1652.1	0.163527	1652.1	0.108056	1652.1	0.0595463	1652.1	0.0509139		1652.1	0.129747	1652.1	0.137873	1652.1	0.101842	1652.1	0.049993	1652.1	0.034698
1652.2	0.231033	1652.2	0.164226	1652.2	0.108473	1652.2	0.0598344	1652.2	0.0528356		1652.2	0.129909	1652.2	0.138838	1652.2	0.1023	1652.2	0.0496498	1652.2	0.0350253
1652.3	0.230209	1652.3	0.164535	1652.3	0.107973	1652.3	0.0590352	1652.3	0.0526274		1652.3	0.130089	1652.3	0.138435	1652.3	0.102696	1652.3	0.0495333	1652.3	0.0359746
1652.4	0.229564	1652.4	0.164685	1652.4	0.108882	1652.4	0.0591044	1652.4	0.0529452		1652.4	0.129603	1652.4	0.137356	1652.4	0.10231	1652.4	0.0492059	1652.4	0.0360637
1652.5	0.230497	1652.5	0.166116	1652.5	0.109722	1652.5	0.0591957	1652.5	0.0530389		1652.5	0.131361	1652.5	0.138684	1652.5	0.103658	1652.5	0.0506234	1652.5	0.0385224
1652.6	0.231532	1652.6	0.166888	1652.6	0.1106	1652.6	0.0599192	1652.6	0.0534514		1652.6	0.131062	1652.6	0.13864	1652.6	0.104015	1652.6	0.0501923	1652.6	0.0389648
1652.7	0.232284	1652.7	0.167649	1652.7	0.11208	1652.7	0.0602194	1652.7	0.0540857		1652.7	0.132629	1652.7	0.139646	1652.7	0.104807	1652.7	0.0504395	1652.7	0.0394987
1652.8	0.232336	1652.8	0.16776	1652.8	0.111778	1652.8	0.0602793	1652.8	0.0539638		1652.8	0.13312	1652.8	0.139347	1652.8	0.104948	1652.8	0.0509074	1652.8	0.0395071
1652.9	0.233697	1652.9	0.168139	1652.9	0.11334	1652.9	0.0613266	1652.9	0.0545569		1652.9	0.134025	1652.9	0.140699	1652.9	0.106045	1652.9	0.0524649	1652.9	0.0402699
1653	0.235293	1653	0.169211	1653	0.112898	1653	0.0624296	1653	0.0550512		1653	0.135522	1653	0.141634	1653	0.10694	1653	0.0536118	1653	0.0398741
1653.1	0.235105	1653.1	0.168376	1653.1	0.112306	1653.1	0.0626403	1653.1	0.0545046		1653.1	0.135847	1653.1	0.142846	1653.1	0.107045	1653.1	0.0538115	1653.1	0.0399665
1653.2	0.235276	1653.2	0.168837	1653.2	0.111776	1653.2	0.0625391	1653.2	0.0535076		1653.2	0.135123	1653.2	0.141987	1653.2	0.107207	1653.2	0.0536956	1653.2	0.0402933
1653.3	0.234302	1653.3	0.168149	1653.3	0.110986	1653.3	0.0634002	1653.3	0.0521919		1653.3	0.135383	1653.3	0.141089	1653.3	0.106471	1653.3	0.0540902	1653.3	0.0403886
1653.4	0.23459	1653.4	0.167846	1653.4	0.110296	1653.4	0.0630259	1653.4	0.0514691		1653.4	0.134219	1653.4	0.140175	1653.4	0.105157	1653.4	0.0535824	1653.4	0.0395453
1653.5	0.234207	1653.5	0.167494	1653.5	0.109537	1653.5	0.0618776	1653.5	0.0505103		1653.5	0.133313	1653.5	0.140697	1653.5	0.105464	1653.5	0.0535309	1653.5	0.0388904
1653.6	0.235592	1653.6	0.168139	1653.6	0.109687	1653.6	0.0630697	1653.6	0.0508502		1653.6	0.133299	1653.6	0.140977	1653.6	0.105404	1653.6	0.0520181	1653.6	0.0388126
1653.7	0.235433	1653.7	0.167678	1653.7	0.108945	1653.7	0.0636533	1653.7	0.0510304		1653.7	0.132517	1653.7	0.139973	1653.7	0.10364	1653.7	0.0506022	1653.7	0.0381083
1653.8	0.234873	1653.8	0.167369	1653.8	0.108038	1653.8	0.0638501	1653.8	0.0502818		1653.8	0.132613	1653.8	0.138823	1653.8	0.102921	1653.8	0.0492741	1653.8	0.0375244
1653.9	0.233051	1653.9	0.166008	1653.9	0.107341	1653.9	0.0613774	1653.9	0.0499967		1653.9	0.133616	1653.9	0.138945	1653.9	0.103173	1653.9	0.0490089	1653.9	0.0378127
1654	0.232019	1654	0.164879	1654	0.10634	1654	0.0608356	1654	0.0500816		1654	0.134426	1654	0.139912	1654	0.10353	1654	0.0492886	1654	0.0384213
1654.1	0.231831	1654.1	0.164162	1654.1	0.1056	1654.1	0.0601201	1654.1	0.0502777		1654.1	0.134902	1654.1	0.13963	1654.1	0.104063	1654.1	0.0500408	1654.1	0.0379101
1654.2	0.2313	1654.2	0.163391	1654.2	0.10581	1654.2	0.0594192	1654.2	0.0510005		1654.2	0.135209	1654.2	0.140699	1654.2	0.104067	1654.2	0.050177	1654.2	0.0383281
1654.3	0.230537	1654.3	0.163705	1654.3	0.104759	1654.3	0.0578116	1654.3	0.0503048		1654.3	0.135831	1654.3	0.141398	1654.3	0.104766	1654.3	0.0507186	1654.3	0.0388719
1654.4	0.230708	1654.4	0.164326	1654.4	0.105408	1654.4	0.0576293	1654.4	0.0506494		1654.4	0.136714	1654.4	0.142228	1654.4	0.105372	1654.4	0.0521451	1654.4	0.0391115
1654.5	0.231178	1654.5	0.164513	1654.5	0.105606	1654.5	0.0575971	1654.5	0.050316		1654.5	0.137531	1654.5	0.143734	1654.5	0.10616	1654.5	0.0532599	1654.5	0.039867
1654.6	0.231652	1654.6	0.165077	1654.6	0.106008	1654.6	0.0574787	1654.6	0.0511645		1654.6	0.137742	1654.6	0.143709	1654.6	0.106481	1654.6	0.0530907	1654.6	0.0388282
1654.7	0.232273	1654.7	0.165154	1654.7	0.107149	1654.7	0.0575362	1654.7	0.0510757		1654.7	0.138608	1654.7	0.144275	1654.7	0.106931	1654.7	0.0534811	1654.7	0.0386253
1654.8	0.232787	1654.8	0.166009	1654.8	0.106502	1654.8	0.0587202	1654.8	0.0511829		1654.8	0.137651	1654.8	0.14382	1654.8	0.106528	1654.8	0.0534172	1654.8	0.037609
1654.9	0.234059	1654.9	0.166088	1654.9	0.106601	1654.9	0.0593213	1654.9	0.0509529		1654.9	0.138616	1654.9	0.144146	1654.9	0.107579	1654.9	0.0543368	1654.9	0.0385646
1655	0.234355	1655	0.166966	1655	0.106733	1655	0.0593713	1655	0.051046		1655	0.139314	1655	0.144566	1655	0.108288	1655	0.0537479	1655	0.038895
1655.1	0.233415	1655.1	0.166802	1655.1	0.10664	1655.1	0.0595365	1655.1	0.0487163		1655.1	0.138813	1655.1	0.143895	1655.1	0.108088	1655.1	0.0532176	1655.1	0.0385591
1655.2	0.233525	1655.2	0.167725	1655.2	0.106994	1655.2	0.0604126	1655.2	0.0474767		1655.2	0.138001	1655.2	0.142775	1655.2	0.108042	1655.2	0.0543221	1655.2	0.0386987
1655.3	0.233587	1655.3	0.168177	1655.3	0.106758	1655.3	0.0618539	1655.3	0.0472299		1655.3	0.138083	1655.3	0.143288	1655.3	0.107871	1655.3	0.0547432	1655.3	0.0385981
1655.4	0.23452	1655.4	0.170067	1655.4	0.107894	1655.4	0.0620976	1655.4	0.0474043		1655.4	0.13628	1655.4	0.142882	1655.4	0.108617	1655.4	0.0539907	1655.4	0.0376197
1655.5	0.234562	1655.5	0.170656	1655.5	0.10838	1655.5	0.062426	1655.5	0.047767		1655.5	0.136882	1655.5	0.143368	1655.5	0.109301	1655.5	0.0545744	1655.5	0.0379654
1655.6	0.236348	1655.6	0.171529	1655.6	0.109727	1655.6	0.0648477	1655.6	0.0492584		1655.6	0.137792	1655.6	0.143595	1655.6	0.109586	1655.6	0.0540677	1655.6	0.0394575
1655.7	0.236219	1655.7	0.171722	1655.7	0.109619	1655.7	0.0645249	1655.7	0.0498892		1655.7	0.137283	1655.7	0.143135	1655.7	0.108763	1655.7	0.0534301	1655.7	0.0389911
1655.8	0.235247	1655.8	0.170659	1655.8	0.108782	1655.8	0.0637679	1655.8	0.0489892		1655.8	0.137757	1655.8	0.14471	1655.8	0.108929	1655.8	0.053799	1655.8	0.0390601
1655.9	0.23494	1655.9	0.170095	1655.9	0.108646	1655.9	0.0636898	1655.9	0.0503303		1655.9	0.138052	1655.9	0.144856	1655.9	0.108933	1655.9	0.053881	1655.9	0.039949
1656	0.237403	1656	0.170722	1656	0.108608	1656	0.0652211	1656	0.052205		1656	0.138653	1656	0.144819	1656	0.109774	1656	0.0550916	1656	0.0411113
1656.1	0.238094	1656.1	0.170232	1656.1	0.108845	1656.1	0.065129	1656.1	0.0528207		1656.1	0.138562	1656.1	0.14376	1656.1	0.109108	1656.1	0.0550701	1656.1	0.0406344
1656.2	0.23829	1656.2	0.17056	1656.2	0.109727	1656.2	0.0651735	1656.2	0.0532074		1656.2	0.13871	1656.2	0.144879	1656.2	0.109434	1656.2	0.0554239	1656.2	0.0408724
1656.3	0.238884	1656.3	0.16999	1656.3	0.109079	1656.3	0.0643524	1656.3	0.0529774		1656.3	0.138288	1656.3	0.144761	1656.3	0.108748	1656.3	0.0556621	1656.3	0.0407929
1656.4	0.239259	1656.4	0.169425	1656.4	0.109755	1656.4	0.0637195	1656.4	0.05327		1656.4	0.138894	1656.4	0.144905	1656.4	0.10826	1656.4	0.056413	1656.4	0.041251
1656.5	0.238982	1656.5	0.16859	1656.5	0.110614	1656.5	0.0628865	1656.5	0.0528153		1656.5	0.138154	1656.5	0.144316	1656.5	0.107369	1656.5	0.0564161	1656.5	0.041685
1656.6	0.239928	1656.6	0.168438	1656.6	0.110428	1656.6	0.0628426	1656.6	0.0525256		1656.6	0.138107	1656.6	0.144361	1656.6	0.108064	1656.6	0.0565961	1656.6	0.0420445
1656.7	0.240125	1656.7	0.167986	1656.7	0.110923	1656.7	0.0627356	1656.7	0.0521863		1656.7	0.138494	1656.7	0.144866	1656.7	0.108649	1656.7	0.0562901	1656.7	0.0425066
1656.8	0.239613	1656.8	0.167504	1656.8	0.109832	1656.8	0.0628226	1656.8	0.0523968		1656.8	0.138057	1656.8	0.144877	1656.8	0.108317	1656.8	0.0561362	1656.8	0.0427477
1656.9	0.239702	1656.9	0.166889	1656.9	0.109659	1656.9	0.060462	1656.9	0.0514201		1656.9	0.138085	1656.9	0.145078	1656.9	0.108867	1656.9	0.0568705	1656.9	0.044515
1657	0.239741	1657	0.167549	1657	0.110378	1657	0.0610688	1657	0.0518746		1657	0.138036	1657	0.145163	1657	0.109588	1657	0.0566505	1657	0.0447925
1657.1	0.238065	1657.1	0.167072	1657.1	0.109582	1657.1	0.0597115	1657.1	0.0508853		1657.1	0.137892	1657.1	0.145768	1657.1	0.109097	1657.1	0.0569448	1657.1	0.0442577
1657.2	0.238406	1657.2	0.167989	1657.2	0.108969	1657.2	0.0598041	1657.2	0.0514049		1657.2	0.136843	1657.2	0.147291	1657.2	0.108616	1657.2	0.0577101	1657.2	0.044127
1657.3	0.238658	1657.3	0.16861	1657.3	0.109079	1657.3	0.06071	1657.3	0.0521221		1657.3	0.137296	1657.3	0.147695	1657.3	0.108606	1657.3	0.0573462	1657.3	0.0434864
1657.4	0.237846	1657.4	0.168781	1657.4	0.109528	1657.4	0.0595916	1657.4	0.052721		1657.4	0.135886	1657.4	0.146521	1657.4	0.108502	1657.4	0.0561883	1657.4	0.0422039
1657.5	0.237064	1657.5	0.168098	1657.5	0.108951	1657.5	0.0582325	1657.5	0.0521407		1657.5	0.136782	1657.5	0.147664	1657.5	0.109019	1657.5	0.0571956	1657.5	0.0423993
1657.6	0.237086	1657.6	0.167441	1657.6	0.109618	1657.6	0.0588969	1657.6	0.051412		1657.6	0.13697	1657.6	0.146788	1657.6	0.108243	1657.6	0.0564525	1657.6	0.0419262
1657.7	0.23582	1657.7	0.166778	1657.7	0.108577	1657.7	0.0576889	1657.7	0.0509523		1657.7	0.136503	1657.7	0.147117	1657.7	0.108057	1657.7	0.0559453	1657.7	0.0409057
1657.8	0.236108	1657.8	0.166578	1657.8	0.107991	1657.8	0.0569383	1657.8	0.0502872		1657.8	0.137362	1657.8	0.148311	1657.8	0.108604	1657.8	0.0569333	1657.8	0.0413683
1657.9	0.237038	1657.9	0.167533	1657.9	0.108664	1657.9	0.057271	1657.9	0.0513395		1657.9	0.137145	1657.9	0.146534	1657.9	0.107683	1657.9	0.0553669	1657.9	0.0406435
1658	0.238898	1658	0.168688	1658	0.109891	1658	0.0580497	1658	0.0512427		1658	0.137472	1658	0.146416	1658	0.108314	1658	0.0551494	1658	0.0398166
1658.1	0.238887	1658.1	0.170061	1658.1	0.111354	1658.1	0.0587745	1658.1	0.0522122		1658.1	0.138	1658.1	0.146408	1658.1	0.108426	1658.1	0.0541807	1658.1	0.0396288
1658.2	0.238917	1658.2	0.170586	1658.2	0.112192	1658.2	0.0587717	1658.2	0.0526547		1658.2	0.138657	1658.2	0.146425	1658.2	0.108866	1658.2	0.0540165	1658.2	0.0399739
1658.3	0.239214	1658.3	0.170252	1658.3	0.112047	1658.3	0.0582013	1658.3	0.0523504		1658.3	0.138331	1658.3	0.145208	1658.3	0.107265	1658.3	0.0538986	1658.3	0.0393758
1658.4	0.238798	1658.4	0.171078	1658.4	0.113246	1658.4	0.0582996	1658.4	0.0531744		1658.4	0.138979	1658.4	0.145783	1658.4	0.107929	1658.4	0.0543655	1658.4	0.0400951
1658.5	0.238642	1658.5	0.171608	1658.5	0.114634	1658.5	0.0591846	1658.5	0.0530354		1658.5	0.13846	1658.5	0.144932	1658.5	0.107801	1658.5	0.0536524	1658.5	0.0400978
1658.6	0.239134	1658.6	0.172946	1658.6	0.114591	1658.6	0.0601638	1658.6	0.0528762		1658.6	0.139686	1658.6	0.145885	1658.6	0.109475	1658.6	0.0538714	1658.6	0.0401996
1658.7	0.239161	1658.7	0.17373	1658.7	0.115502	1658.7	0.0608801	1658.7	0.0539806		1658.7	0.139972	1658.7	0.145388	1658.7	0.10958	1658.7	0.0532135	1658.7	0.0403819
1658.8	0.239481	1658.8	0.174235	1658.8	0.11544	1658.8	0.0616381	1658.8	0.0545992		1658.8	0.139133	1658.8	0.145531	1658.8	0.108984	1658.8	0.0539239	1658.8	0.0404719
1658.9	0.239946	1658.9	0.17539	1658.9	0.11618	1658.9	0.0628608	1658.9	0.055173		1658.9	0.138517	1658.9	0.146392	1658.9	0.109616	1658.9	0.0540077	1658.9	0.0408979
1659	0.240005	1659	0.176331	1659	0.115983	1659	0.0651128	1659	0.0562284		1659	0.139305	1659	0.147079	1659	0.109292	1659	0.0539088	1659	0.0408465
1659.1	0.239158	1659.1	0.175597	1659.1	0.115776	1659.1	0.0658931	1659.1	0.0567918		1659.1	0.138699	1659.1	0.147677	1659.1	0.108218	1659.1	0.0541514	1659.1	0.0405898
1659.2	0.239802	1659.2	0.175748	1659.2	0.114667	1659.2	0.0671949	1659.2	0.0566146		1659.2	0.1376	1659.2	0.146744	1659.2	0.107009	1659.2	0.0531339	1659.2	0.0393132
1659.3	0.239866	1659.3	0.175284	1659.3	0.114088	1659.3	0.0679522	1659.3	0.0564811		1659.3	0.137222	1659.3	0.145567	1659.3	0.106266	1659.3	0.0524478	1659.3	0.0379355
1659.4	0.239047	1659.4	0.174595	1659.4	0.113865	1659.4	0.0676306	1659.4	0.0561297		1659.4	0.136489	1659.4	0.144346	1659.4	0.105541	1659.4	0.0516967	1659.4	0.0374452
1659.5	0.238109	1659.5	0.173406	1659.5	0.112615	1659.5	0.0672575	1659.5	0.0545739		1659.5	0.136363	1659.5	0.144541	1659.5	0.105339	1659.5	0.0521499	1659.5	0.0373525
1659.6	0.237903	1659.6	0.172398	1659.6	0.112115	1659.6	0.0667755	1659.6	0.0543086		1659.6	0.136171	1659.6	0.143437	1659.6	0.104332	1659.6	0.0521372	1659.6	0.0365723
1659.7	0.237094	1659.7	0.171656	1659.7	0.110698	1659.7	0.0659975	1659.7	0.0534483		1659.7	0.136686	1659.7	0.144694	1659.7	0.105261	1659.7	0.052201	1659.7	0.0375334
1659.8	0.238179	1659.8	0.171686	1659.8	0.110647	1659.8	0.0658618	1659.8	0.0530589		1659.8	0.136963	1659.8	0.144516	1659.8	0.105598	1659.8	0.0527504	1659.8	0.0382417
1659.9	0.238402	1659.9	0.171443	1659.9	0.110738	1659.9	0.0659545	1659.9	0.0528145		1659.9	0.13717	1659.9	0.143384	1659.9	0.10532	1659.9	0.0519457	1659.9	0.0381569
1660	0.238031	1660	0.170744	1660	0.110406	1660	0.0656524	1660	0.0526876		1660	0.138079	1660	0.145746	1660	0.106522	1660	0.0530683	1660	0.0392188
1660.1	0.237131	1660.1	0.170118	1660.1	0.10967	1660.1	0.0650149	1660.1	0.0527833		1660.1	0.137798	1660.1	0.144137	1660.1	0.106041	1660.1	0.0521361	1660.1	0.0399362
1660.2	0.237035	1660.2	0.169347	1660.2	0.108813	1660.2	0.0640367	1660.2	0.0524342		1660.2	0.138525	1660.2	0.144065	1660.2	0.106441	1660.2	0.0526105	1660.2	0.0400536
1660.3	0.236558	1660.3	0.169354	1660.3	0.108636	1660.3	0.0633604	1660.3	0.0525171		1660.3	0.138898	1660.3	0.144532	1660.3	0.106969	1660.3	0.0525071	1660.3	0.0394155
1660.4	0.236493	1660.4	0.168672	1660.4	0.10939	1660.4	0.0626657	1660.4	0.0523547		1660.4	0.13967	1660.4	0.14564	1660.4	0.108196	1660.4	0.0523653	1660.4	0.0397314
1660.5	0.236625	1660.5	0.168129	1660.5	0.109774	1660.5	0.06306	1660.5	0.0515627		1660.5	0.13957	1660.5	0.145268	1660.5	0.109408	1660.5	0.0525083	1660.5	0.0390923
1660.6	0.236225	1660.6	0.168475	1660.6	0.109485	1660.6	0.0619095	1660.6	0.0516168		1660.6	0.140331	1660.6	0.146142	1660.6	0.110994	1660.6	0.0540537	1660.6	0.0395339
1660.7	0.236927	1660.7	0.16802	1660.7	0.111023	1660.7	0.0628117	1660.7	0.0524237		1660.7	0.139781	1660.7	0.145301	1660.7	0.110862	1660.7	0.0547905	1660.7	0.0397618
1660.8	0.237109	1660.8	0.16809	1660.8	0.110815	1660.8	0.0630664	1660.8	0.0521411		1660.8	0.14046	1660.8	0.146122	1660.8	0.112136	1660.8	0.0555551	1660.8	0.0403685
1660.9	0.236676	1660.9	0.168379	1660.9	0.110826	1660.9	0.063535	1660.9	0.0520099		1660.9	0.139824	1660.9	0.145781	1660.9	0.112485	1660.9	0.0559134	1660.9	0.0404832
1661	0.236316	1661	0.167394	1661	0.109935	1661	0.0631435	1661	0.0506687		1661	0.139788	1661	0.145646	1661	0.112018	1661	0.0559465	1661	0.0397403
1661.1	0.237146	1661.1	0.167641	1661.1	0.110914	1661.1	0.0635826	1661.1	0.0512204		1661.1	0.140052	1661.1	0.146048	1661.1	0.113262	1661.1	0.0566812	1661.1	0.0395686
1661.2	0.237773	1661.2	0.16893	1661.2	0.110564	1661.2	0.0637005	1661.2	0.0512777		1661.2	0.139573	1661.2	0.145891	1661.2	0.112877	1661.2	0.0561256	1661.2	0.0392669
1661.3	0.238236	1661.3	0.170045	1661.3	0.111845	1661.3	0.0643766	1661.3	0.0524937		1661.3	0.139716	1661.3	0.146567	1661.3	0.112753	1661.3	0.0570393	1661.3	0.0398034
1661.4	0.237864	1661.4	0.170714	1661.4	0.112733	1661.4	0.0643471	1661.4	0.0527502		1661.4	0.140013	1661.4	0.14622	1661.4	0.112447	1661.4	0.0573429	1661.4	0.0403408
1661.5	0.237603	1661.5	0.170603	1661.5	0.113094	1661.5	0.0635395	1661.5	0.0529741		1661.5	0.138936	1661.5	0.146147	1661.5	0.111095	1661.5	0.0571028	1661.5	0.0402558
1661.6	0.237948	1661.6	0.171001	1661.6	0.113557	1661.6	0.0625514	1661.6	0.053362		1661.6	0.139778	1661.6	0.146637	1661.6	0.110857	1661.6	0.057921	1661.6	0.0407528
1661.7	0.238065	1661.7	0.171235	1661.7	0.113883	1661.7	0.0631111	1661.7	0.0530835		1661.7	0.139889	1661.7	0.146278	1661.7	0.110313	1661.7	0.0576106	1661.7	0.0408681
1661.8	0.239053	1661.8	0.171858	1661.8	0.113843	1661.8	0.0626161	1661.8	0.0531874		1661.8	0.139756	1661.8	0.145914	1661.8	0.110297	1661.8	0.0578772	1661.8	0.0406172
1661.9	0.239186	1661.9	0.171266	1661.9	0.113003	1661.9	0.0623832	1661.9	0.0528623		1661.9	0.141205	1661.9	0.146454	1661.9	0.110085	1661.9	0.0582306	1661.9	0.0408284
1662	0.238136	1662	0.170454	1662	0.112369	1662	0.0616889	1662	0.052768		1662	0.141703	1662	0.147431	1662	0.109535	1662	0.058009	1662	0.040643
1662.1	0.238767	1662.1	0.171265	1662.1	0.112497	1662.1	0.0618389	1662.1	0.0530724		1662.1	0.142033	1662.1	0.146532	1662.1	0.108886	1662.1	0.0570963	1662.1	0.0403641
1662.2	0.238756	1662.2	0.170842	1662.2	0.111744	1662.2	0.0621434	1662.2	0.0532856		1662.2	0.142968	1662.2	0.14872	1662.2	0.109819	1662.2	0.057076	1662.2	0.0412206
1662.3	0.238814	1662.3	0.170706	1662.3	0.111601	1662.3	0.0619365	1662.3	0.0527416		1662.3	0.143424	1662.3	0.148973	1662.3	0.109881	1662.3	0.0565844	1662.3	0.0411816
1662.4	0.239668	1662.4	0.170773	1662.4	0.111837	1662.4	0.0623634	1662.4	0.0535051		1662.4	0.143107	1662.4	0.149155	1662.4	0.109236	1662.4	0.0552968	1662.4	0.0407993
1662.5	0.239999	1662.5	0.170899	1662.5	0.111907	1662.5	0.0630918	1662.5	0.0531927		1662.5	0.142693	1662.5	0.149566	1662.5	0.109329	1662.5	0.055253	1662.5	0.041054
1662.6	0.240607	1662.6	0.17148	1662.6	0.11237	1662.6	0.0632218	1662.6	0.0541806		1662.6	0.142438	1662.6	0.149951	1662.6	0.108624	1662.6	0.0553696	1662.6	0.0412563
1662.7	0.241136	1662.7	0.171464	1662.7	0.112504	1662.7	0.0644764	1662.7	0.0533623		1662.7	0.141619	1662.7	0.150451	1662.7	0.108805	1662.7	0.0543048	1662.7	0.0414
1662.8	0.24018	1662.8	0.17184	1662.8	0.110848	1662.8	0.0629947	1662.8	0.0515866		1662.8	0.140722	1662.8	0.150134	1662.8	0.108938	1662.8	0.0532702	1662.8	0.0413277
1662.9	0.239614	1662.9	0.171521	1662.9	0.110891	1662.9	0.0619586	1662.9	0.0508519		1662.9	0.139687	1662.9	0.149597	1662.9	0.108448	1662.9	0.0533385	1662.9	0.0407136
1663	0.239355	1663	0.171039	1663	0.110307	1663	0.0611689	1663	0.0500553		1663	0.140201	1663	0.150625	1663	0.109338	1663	0.0531633	1663	0.0409573
1663.1	0.23946	1663.1	0.172047	1663.1	0.112213	1663.1	0.0623375	1663.1	0.0513997		1663.1	0.140694	1663.1	0.151252	1663.1	0.110356	1663.1	0.0536605	1663.1	0.0417071
1663.2	0.239379	1663.2	0.171598	1663.2	0.111735	1663.2	0.0620705	1663.2	0.0510532		1663.2	0.139682	1663.2	0.150368	1663.2	0.109575	1663.2	0.0529554	1663.2	0.0413518
1663.3	0.238882	1663.3	0.171215	1663.3	0.111726	1663.3	0.0607757	1663.3	0.0503986		1663.3	0.139414	1663.3	0.150229	1663.3	0.109282	1663.3	0.0532054	1663.3	0.0416804
1663.4	0.238617	1663.4	0.171312	1663.4	0.11187	1663.4	0.0604207	1663.4	0.050303		1663.4	0.138465	1663.4	0.14911	1663.4	0.109258	1663.4	0.0535954	1663.4	0.0409594
1663.5	0.238963	1663.5	0.171799	1663.5	0.112502	1663.5	0.0597833	1663.5	0.0500172		1663.5	0.138864	1663.5	0.149349	1663.5	0.109706	1663.5	0.0541037	1663.5	0.0415262
1663.6	0.238424	1663.6	0.172742	1663.6	0.112076	1663.6	0.0597512	1663.6	0.0506508		1663.6	0.13936	1663.6	0.148848	1663.6	0.110439	1663.6	0.0551564	1663.6	0.0412515
1663.7	0.238235	1663.7	0.173533	1663.7	0.111887	1663.7	0.0607476	1663.7	0.0507443		1663.7	0.138749	1663.7	0.1475	1663.7	0.109872	1663.7	0.0543745	1663.7	0.0402718
1663.8	0.238351	1663.8	0.173981	1663.8	0.110904	1663.8	0.0602698	1663.8	0.0502943		1663.8	0.139197	1663.8	0.148395	1663.8	0.111209	1663.8	0.0547101	1663.8	0.0412927
1663.9	0.23734	1663.9	0.173363	1663.9	0.110416	1663.9	0.061047	1663.9	0.0506938		1663.9	0.141238	1663.9	0.14956	1663.9	0.113014	1663.9	0.0565808	1663.9	0.0426707
1664	0.237225	1664	0.174198	1664	0.110133	1664	0.0616979	1664	0.050641		1664	0.141424	1664	0.149997	1664	0.113136	1664	0.0562925	1664	0.0428385
1664.1	0.237912	1664.1	0.174668	1664.1	0.110103	1664.1	0.0619876	1664.1	0.0504397		1664.1	0.14199	1664.1	0.150735	1664.1	0.113896	1664.1	0.0572269	1664.1	0.043881
1664.2	0.238498	1664.2	0.174086	1664.2	0.110075	1664.2	0.0620306	1664.2	0.0498941		1664.2	0.142181	1664.2	0.150943	1664.2	0.115262	1664.2	0.057089	1664.2	0.0450806
1664.3	0.240025	1664.3	0.175755	1664.3	0.110502	1664.3	0.0628807	1664.3	0.0503177		1664.3	0.142855	1664.3	0.151647	1664.3	0.115644	1664.3	0.0574739	1664.3	0.0447149
1664.4	0.241289	1664.4	0.176477	1664.4	0.110794	1664.4	0.0637399	1664.4	0.0513001		1664.4	0.142576	1664.4	0.152722	1664.4	0.115387	1664.4	0.0578006	1664.4	0.0441041
1664.5	0.241774	1664.5	0.176758	1664.5	0.111305	1664.5	0.0641156	1664.5	0.0505018		1664.5	0.142843	1664.5	0.152576	1664.5	0.114882	1664.5	0.0583477	1664.5	0.0444394
1664.6	0.241544	1664.6	0.17614	1664.6	0.112042	1664.6	0.0646399	1664.6	0.0502783		1664.6	0.143082	1664.6	0.151837	1664.6	0.114845	1664.6	0.0587746	1664.6	0.044555
1664.7	0.240814	1664.7	0.175244	1664.7	0.112073	1664.7	0.0648352	1664.7	0.0484664		1664.7	0.142459	1664.7	0.151301	1664.7	0.114454	1664.7	0.0581665	1664.7	0.0443818
1664.8	0.241446	1664.8	0.174406	1664.8	0.112732	1664.8	0.064553	1664.8	0.0486513		1664.8	0.142331	1664.8	0.150114	1664.8	0.114432	1664.8	0.0588804	1664.8	0.0440403
1664.9	0.241468	1664.9	0.173434	1664.9	0.112667	1664.9	0.0644776	1664.9	0.0486587		1664.9	0.14283	1664.9	0.149502	1664.9	0.113787	1664.9	0.0596101	1664.9	0.0441676
1665	0.241977	1665	0.173591	1665	0.11382	1665	0.0651949	1665	0.0488316		1665	0.143222	1665	0.149058	1665	0.113369	1665	0.0601066	1665	0.0446576
1665.1	0.241799	1665.1	0.172651	1665.1	0.114737	1665.1	0.0655109	1665.1	0.04921		1665.1	0.143136	1665.1	0.150109	1665.1	0.113418	1665.1	0.0607503	1665.1	0.0446741
1665.2	0.241958	1665.2	0.171103	1665.2	0.114033	1665.2	0.0640034	1665.2	0.0487996		1665.2	0.143408	1665.2	0.149454	1665.2	0.112541	1665.2	0.0609785	1665.2	0.0446336
1665.3	0.241583	1665.3	0.171427	1665.3	0.114082	1665.3	0.0631028	1665.3	0.0492726		1665.3	0.142953	1665.3	0.149314	1665.3	0.111432	1665.3	0.0614598	1665.3	0.0442569
1665.4	0.242041	1665.4	0.171983	1665.4	0.114261	1665.4	0.063583	1665.4	0.0502602		1665.4	0.142822	1665.4	0.149358	1665.4	0.110852	1665.4	0.0623119	1665.4	0.0433486
1665.5	0.241679	1665.5	0.172247	1665.5	0.11478	1665.5	0.0638969	1665.5	0.050499		1665.5	0.142681	1665.5	0.14913	1665.5	0.10972	1665.5	0.0615257	1665.5	0.0433753
1665.6	0.2419	1665.6	0.173957	1665.6	0.11481	1665.6	0.0655711	1665.6	0.0521236		1665.6	0.141105	1665.6	0.147704	1665.6	0.108731	1665.6	0.0603941	1665.6	0.0427689
1665.7	0.241269	1665.7	0.173784	1665.7	0.11457	1665.7	0.0654598	1665.7	0.0521361		1665.7	0.140287	1665.7	0.147579	1665.7	0.10827	1665.7	0.0587752	1665.7	0.0425529
1665.8	0.241308	1665.8	0.174361	1665.8	0.114735	1665.8	0.0654345	1665.8	0.053212		1665.8	0.141196	1665.8	0.148766	1665.8	0.108462	1665.8	0.0591273	1665.8	0.0431556
1665.9	0.241531	1665.9	0.174797	1665.9	0.114814	1665.9	0.0665593	1665.9	0.0529309		1665.9	0.142068	1665.9	0.149264	1665.9	0.109031	1665.9	0.059775	1665.9	0.0433671
1666	0.242861	1666	0.176551	1666	0.114712	1666	0.0663109	1666	0.0527203		1666	0.141958	1666	0.149183	1666	0.108373	1666	0.0584042	1666	0.0422969
1666.1	0.242964	1666.1	0.175851	1666.1	0.11459	1666.1	0.0649967	1666.1	0.0522096		1666.1	0.142565	1666.1	0.149665	1666.1	0.109301	1666.1	0.0582293	1666.1	0.0421239
1666.2	0.244191	1666.2	0.17546	1666.2	0.115009	1666.2	0.0651722	1666.2	0.0522094		1666.2	0.142225	1666.2	0.150376	1666.2	0.109802	1666.2	0.0585968	1666.2	0.0417903
1666.3	0.244604	1666.3	0.176395	1666.3	0.114194	1666.3	0.0651703	1666.3	0.0527909		1666.3	0.142037	1666.3	0.150926	1666.3	0.109561	1666.3	0.0588054	1666.3	0.0403746
1666.4	0.244996	1666.4	0.175913	1666.4	0.11291	1666.4	0.0651437	1666.4	0.0515463		1666.4	0.14298	1666.4	0.150874	1666.4	0.109792	1666.4	0.0591542	1666.4	0.0402758
1666.5	0.245225	1666.5	0.175475	1666.5	0.113629	1666.5	0.0658193	1666.5	0.0508241		1666.5	0.142659	1666.5	0.150658	1666.5	0.11018	1666.5	0.0580975	1666.5	0.0406286
1666.6	0.245066	1666.6	0.174059	1666.6	0.113299	1666.6	0.0659784	1666.6	0.0503541		1666.6	0.141824	1666.6	0.149706	1666.6	0.110462	1666.6	0.0573235	1666.6	0.0398723
1666.7	0.246508	1666.7	0.173864	1666.7	0.113137	1666.7	0.067078	1666.7	0.0506512		1666.7	0.140841	1666.7	0.148429	1666.7	0.109531	1666.7	0.0562647	1666.7	0.0389194
1666.8	0.248103	1666.8	0.174935	1666.8	0.11351	1666.8	0.0681587	1666.8	0.0522468		1666.8	0.140181	1666.8	0.14877	1666.8	0.109652	1666.8	0.0560864	1666.8	0.0385743
1666.9	0.247502	1666.9	0.17442	1666.9	0.111805	1666.9	0.0677637	1666.9	0.0520011		1666.9	0.141067	1666.9	0.149676	1666.9	0.10939	1666.9	0.0564355	1666.9	0.0392903
1667	0.247505	1667	0.174326	1667	0.111785	1667	0.0662127	1667	0.0524001		1667	0.142111	1667	0.150566	1667	0.110116	1667	0.0564981	1667	0.0411206
1667.1	0.247244	1667.1	0.173184	1667.1	0.111541	1667.1	0.065864	1667.1	0.0524645		1667.1	0.142794	1667.1	0.152194	1667.1	0.110948	1667.1	0.0565086	1667.1	0.0415469
1667.2	0.246669	1667.2	0.173231	1667.2	0.11133	1667.2	0.0650235	1667.2	0.0518912		1667.2	0.141877	1667.2	0.1506	1667.2	0.109546	1667.2	0.0554589	1667.2	0.0407302
1667.3	0.246139	1667.3	0.174235	1667.3	0.111139	1667.3	0.0649348	1667.3	0.0521671		1667.3	0.140671	1667.3	0.149899	1667.3	0.10809	1667.3	0.054673	1667.3	0.0399482
1667.4	0.246075	1667.4	0.174078	1667.4	0.110515	1667.4	0.0647791	1667.4	0.052405		1667.4	0.140814	1667.4	0.149533	1667.4	0.108352	1667.4	0.0542007	1667.4	0.0401217
1667.5	0.246681	1667.5	0.175301	1667.5	0.1127	1667.5	0.0667285	1667.5	0.0540643		1667.5	0.141381	1667.5	0.14833	1667.5	0.108014	1667.5	0.0529003	1667.5	0.0405526
1667.6	0.246286	1667.6	0.175902	1667.6	0.112586	1667.6	0.0656197	1667.6	0.0538568		1667.6	0.141482	1667.6	0.14817	1667.6	0.108521	1667.6	0.0523674	1667.6	0.0408537
1667.7	0.245069	1667.7	0.175394	1667.7	0.112275	1667.7	0.0652117	1667.7	0.0539528		1667.7	0.143439	1667.7	0.149474	1667.7	0.109368	1667.7	0.0529403	1667.7	0.0413544
1667.8	0.245826	1667.8	0.176765	1667.8	0.113135	1667.8	0.0654147	1667.8	0.0550235		1667.8	0.145113	1667.8	0.150365	1667.8	0.110304	1667.8	0.0543301	1667.8	0.0413185
1667.9	0.246431	1667.9	0.177633	1667.9	0.113585	1667.9	0.0653274	1667.9	0.0540966		1667.9	0.145099	1667.9	0.149831	1667.9	0.111014	1667.9	0.0547665	1667.9	0.0406174
1668	0.247096	1668	0.178039	1668	0.114444	1668	0.0647477	1668	0.0544312		1668	0.145639	1668	0.149912	1668	0.11178	1668	0.0542344	1668	0.0389335
1668.1	0.246691	1668.1	0.177081	1668.1	0.115285	1668.1	0.0647718	1668.1	0.054664		1668.1	0.145292	1668.1	0.150052	1668.1	0.111701	1668.1	0.0551406	1668.1	0.0382466
1668.2	0.247123	1668.2	0.177436	1668.2	0.11611	1668.2	0.0653768	1668.2	0.0552149		1668.2	0.144792	1668.2	0.15099	1668.2	0.112132	1668.2	0.0563535	1668.2	0.0376332
1668.3	0.246894	1668.3	0.177269	1668.3	0.115237	1668.3	0.0644527	1668.3	0.0554111		1668.3	0.145628	1668.3	0.151616	1668.3	0.11381	1668.3	0.0573486	1668.3	0.0383368
1668.4	0.247519	1668.4	0.177765	1668.4	0.115684	1668.4	0.0648698	1668.4	0.0553346		1668.4	0.145208	1668.4	0.151172	1668.4	0.113736	1668.4	0.0570739	1668.4	0.037865
1668.5	0.248425	1668.5	0.177922	1668.5	0.117337	1668.5	0.0652888	1668.5	0.056444		1668.5	0.144526	1668.5	0.15162	1668.5	0.113342	1668.5	0.0576344	1668.5	0.038248
1668.6	0.249587	1668.6	0.177232	1668.6	0.117158	1668.6	0.0646342	1668.6	0.0563742		1668.6	0.144921	1668.6	0.1511	1668.6	0.113437	1668.6	0.0579733	1668.6	0.0380245
1668.7	0.250321	1668.7	0.17669	1668.7	0.11692	1668.7	0.0651854	1668.7	0.0563499		1668.7	0.144051	1668.7	0.150955	1668.7	0.113399	1668.7	0.0577619	1668.7	0.0378921
1668.8	0.250409	1668.8	0.176264	1668.8	0.116334	1668.8	0.0659375	1668.8	0.0560454		1668.8	0.144298	1668.8	0.153233	1668.8	0.113625	1668.8	0.0579636	1668.8	0.038908
1668.9	0.250044	1668.9	0.174572	1668.9	0.115764	1668.9	0.0656223	1668.9	0.0552957		1668.9	0.145489	1668.9	0.153904	1668.9	0.114604	1668.9	0.0594502	1668.9	0.039845
1669	0.249488	1669	0.174185	1669	0.115112	1669	0.0638447	1669	0.0535029		1669	0.145673	1669	0.153505	1669	0.115072	1669	0.0589999	1669	0.0412821
1669.1	0.24976	1669.1	0.173699	1669.1	0.11538	1669.1	0.0643682	1669.1	0.0525601		1669.1	0.144677	1669.1	0.152699	1669.1	0.113913	1669.1	0.0583271	1669.1	0.0410141
1669.2	0.249141	1669.2	0.174344	1669.2	0.114513	1669.2	0.0639972	1669.2	0.0517037		1669.2	0.144068	1669.2	0.151748	1669.2	0.112549	1669.2	0.0573438	1669.2	0.0410623
1669.3	0.249085	1669.3	0.174258	1669.3	0.114479	1669.3	0.0634188	1669.3	0.0519087		1669.3	0.145023	1669.3	0.151757	1669.3	0.112942	1669.3	0.0577756	1669.3	0.0418068
1669.4	0.248021	1669.4	0.173828	1669.4	0.11406	1669.4	0.0628279	1669.4	0.0511038		1669.4	0.145721	1669.4	0.151492	1669.4	0.113549	1669.4	0.057734	1669.4	0.0418615
1669.5	0.248092	1669.5	0.174255	1669.5	0.114988	1669.5	0.0631279	1669.5	0.05081		1669.5	0.147396	1669.5	0.150978	1669.5	0.113643	1669.5	0.0578847	1669.5	0.0423612
1669.6	0.246661	1669.6	0.17362	1669.6	0.11382	1669.6	0.0615593	1669.6	0.0496928		1669.6	0.146928	1669.6	0.150279	1669.6	0.113679	1669.6	0.0578473	1669.6	0.0415886
1669.7	0.246255	1669.7	0.17385	1669.7	0.113117	1669.7	0.0623783	1669.7	0.0506418		1669.7	0.147891	1669.7	0.149883	1669.7	0.114865	1669.7	0.059123	1669.7	0.0421441
1669.8	0.24681	1669.8	0.174922	1669.8	0.11372	1669.8	0.0630262	1669.8	0.051201		1669.8	0.148014	1669.8	0.149779	1669.8	0.115323	1669.8	0.0595373	1669.8	0.0421374
1669.9	0.246601	1669.9	0.175213	1669.9	0.113775	1669.9	0.0636906	1669.9	0.0507612		1669.9	0.147984	1669.9	0.149215	1669.9	0.114862	1669.9	0.0599968	1669.9	0.0419393
1670	0.245465	1670	0.175251	1670	0.113348	1670	0.063737	1670	0.0508158		1670	0.147635	1670	0.148761	1670	0.114521	1670	0.0600898	1670	0.0415706
1670.1	0.246179	1670.1	0.176936	1670.1	0.114405	1670.1	0.0648232	1670.1	0.0533638		1670.1	0.147122	1670.1	0.148937	1670.1	0.112934	1670.1	0.0605778	1670.1	0.0408458
1670.2	0.247106	1670.2	0.177612	1670.2	0.115028	1670.2	0.0654416	1670.2	0.054262		1670.2	0.147509	1670.2	0.148937	1670.2	0.112819	1670.2	0.0610172	1670.2	0.0410552
1670.3	0.248019	1670.3	0.178323	1670.3	0.115114	1670.3	0.0655531	1670.3	0.0551161		1670.3	0.148104	1670.3	0.149568	1670.3	0.113654	1670.3	0.0623904	1670.3	0.0427405
1670.4	0.248966	1670.4	0.180184	1670.4	0.116614	1670.4	0.0660764	1670.4	0.0566283		1670.4	0.147064	1670.4	0.148546	1670.4	0.112001	1670.4	0.0615552	1670.4	0.0408273
1670.5	0.250349	1670.5	0.179666	1670.5	0.117491	1670.5	0.0661583	1670.5	0.0571633		1670.5	0.147895	1670.5	0.149946	1670.5	0.112586	1670.5	0.0626696	1670.5	0.0412974
1670.6	0.25135	1670.6	0.179604	1670.6	0.117615	1670.6	0.0661304	1670.6	0.05735		1670.6	0.147979	1670.6	0.150079	1670.6	0.114341	1670.6	0.0629779	1670.6	0.0412035
1670.7	0.251067	1670.7	0.179453	1670.7	0.117367	1670.7	0.0676589	1670.7	0.057936		1670.7	0.147242	1670.7	0.150832	1670.7	0.113993	1670.7	0.0625167	1670.7	0.040621
1670.8	0.25219	1670.8	0.179774	1670.8	0.118356	1670.8	0.0694014	1670.8	0.0588437		1670.8	0.148436	1670.8	0.152324	1670.8	0.113393	1670.8	0.0625926	1670.8	0.0408051
1670.9	0.252186	1670.9	0.180189	1670.9	0.118814	1670.9	0.0697324	1670.9	0.0588952		1670.9	0.14876	1670.9	0.152166	1670.9	0.114254	1670.9	0.063646	1670.9	0.0409592
1671	0.252164	1671	0.180587	1671	0.117699	1671	0.0687772	1671	0.0583796		1671	0.1496	1671	0.153155	1671	0.113693	1671	0.0625856	1671	0.041972
1671.1	0.253192	1671.1	0.180418	1671.1	0.118616	1671.1	0.0693573	1671.1	0.0596324		1671.1	0.149525	1671.1	0.153212	1671.1	0.112793	1671.1	0.061627	1671.1	0.0420613
1671.2	0.251908	1671.2	0.179803	1671.2	0.118356	1671.2	0.0685783	1671.2	0.058792		1671.2	0.151063	1671.2	0.154112	1671.2	0.113571	1671.2	0.0609033	1671.2	0.0420051
1671.3	0.25098	1671.3	0.178717	1671.3	0.118549	1671.3	0.0672902	1671.3	0.0582332		1671.3	0.151137	1671.3	0.154712	1671.3	0.114238	1671.3	0.0598306	1671.3	0.0421886
1671.4	0.249482	1671.4	0.178512	1671.4	0.119248	1671.4	0.0675337	1671.4	0.0568777		1671.4	0.150727	1671.4	0.154038	1671.4	0.113744	1671.4	0.0586219	1671.4	0.0414376
1671.5	0.24914	1671.5	0.177637	1671.5	0.11891	1671.5	0.0668802	1671.5	0.0565495		1671.5	0.151569	1671.5	0.153704	1671.5	0.113827	1671.5	0.0582659	1671.5	0.0415289
1671.6	0.248921	1671.6	0.17719	1671.6	0.118486	1671.6	0.0668147	1671.6	0.0565935		1671.6	0.150035	1671.6	0.152279	1671.6	0.113067	1671.6	0.056934	1671.6	0.0411726
1671.7	0.248288	1671.7	0.176865	1671.7	0.11762	1671.7	0.0662227	1671.7	0.0558656		1671.7	0.149594	1671.7	0.152106	1671.7	0.113507	1671.7	0.0572775	1671.7	0.0422007
1671.8	0.248523	1671.8	0.17797	1671.8	0.117863	1671.8	0.0669126	1671.8	0.0550411		1671.8	0.149734	1671.8	0.15304	1671.8	0.112585	1671.8	0.0564212	1671.8	0.0424228
1671.9	0.247942	1671.9	0.176855	1671.9	0.117109	1671.9	0.0665023	1671.9	0.0534607		1671.9	0.148286	1671.9	0.152065	1671.9	0.111071	1671.9	0.0548339	1671.9	0.0419103
1672	0.248859	1672	0.177276	1672	0.116822	1672	0.0661886	1672	0.053616		1672	0.147412	1672	0.151297	1672	0.110643	1672	0.054432	1672	0.0418824
1672.1	0.25056	1672.1	0.178779	1672.1	0.117505	1672.1	0.0671636	1672.1	0.0550894		1672.1	0.147412	1672.1	0.151626	1672.1	0.110785	1672.1	0.0547755	1672.1	0.0418286
1672.2	0.251127	1672.2	0.180202	1672.2	0.117922	1672.2	0.0671112	1672.2	0.0550259		1672.2	0.146951	1672.2	0.151075	1672.2	0.111391	1672.2	0.054397	1672.2	0.043133
1672.3	0.252081	1672.3	0.181222	1672.3	0.117944	1672.3	0.0661673	1672.3	0.0553037		1672.3	0.147203	1672.3	0.152791	1672.3	0.112281	1672.3	0.0552144	1672.3	0.0435381
1672.4	0.252657	1672.4	0.181515	1672.4	0.117878	1672.4	0.0645783	1672.4	0.0561299		1672.4	0.147047	1672.4	0.153033	1672.4	0.112894	1672.4	0.0552709	1672.4	0.0429682
1672.5	0.253083	1672.5	0.180983	1672.5	0.118179	1672.5	0.0645989	1672.5	0.0560628		1672.5	0.146582	1672.5	0.153288	1672.5	0.114233	1672.5	0.0562371	1672.5	0.0431391
1672.6	0.253837	1672.6	0.181642	1672.6	0.118613	1672.6	0.06531	1672.6	0.0565468		1672.6	0.146807	1672.6	0.153706	1672.6	0.114827	1672.6	0.0577302	1672.6	0.0440103
1672.7	0.254704	1672.7	0.183342	1672.7	0.119072	1672.7	0.0671508	1672.7	0.0571123		1672.7	0.147254	1672.7	0.154601	1672.7	0.114965	1672.7	0.0577751	1672.7	0.0440579
1672.8	0.25558	1672.8	0.18403	1672.8	0.119805	1672.8	0.0677269	1672.8	0.0575464		1672.8	0.14792	1672.8	0.154948	1672.8	0.115068	1672.8	0.0589675	1672.8	0.0442628
1672.9	0.256393	1672.9	0.186081	1672.9	0.120559	1672.9	0.0681322	1672.9	0.0579107		1672.9	0.147915	1672.9	0.15427	1672.9	0.114253	1672.9	0.0590958	1672.9	0.0440812
1673	0.256695	1673	0.187005	1673	0.120798	1673	0.0685372	1673	0.0586999		1673	0.147656	1673	0.153728	1673	0.113021	1673	0.0578002	1673	0.0425462
1673.1	0.256497	1673.1	0.186181	1673.1	0.121543	1673.1	0.069015	1673.1	0.0585252		1673.1	0.147716	1673.1	0.15319	1673.1	0.112785	1673.1	0.0563684	1673.1	0.0412724
1673.2	0.256083	1673.2	0.185641	1673.2	0.122264	1673.2	0.0686348	1673.2	0.0578626		1673.2	0.14843	1673.2	0.153309	1673.2	0.112677	1673.2	0.0560101	1673.2	0.0409455
1673.3	0.255604	1673.3	0.185338	1673.3	0.12248	1673.3	0.0689399	1673.3	0.0575953		1673.3	0.148751	1673.3	0.153467	1673.3	0.111954	1673.3	0.0562711	1673.3	0.0409815
1673.4	0.255424	1673.4	0.184809	1673.4	0.122871	1673.4	0.0692279	1673.4	0.0567765		1673.4	0.148357	1673.4	0.152962	1673.4	0.11097	1673.4	0.0564162	1673.4	0.0393139
1673.5	0.254984	1673.5	0.18382	1673.5	0.122779	1673.5	0.0681375	1673.5	0.0565241		1673.5	0.149447	1673.5	0.153317	1673.5	0.111142	1673.5	0.0563214	1673.5	0.0390488
1673.6	0.254786	1673.6	0.182917	1673.6	0.122659	1673.6	0.0684532	1673.6	0.055511		1673.6	0.148834	1673.6	0.153401	1673.6	0.111028	1673.6	0.0559375	1673.6	0.0393546
1673.7	0.253564	1673.7	0.182415	1673.7	0.121783	1673.7	0.0683072	1673.7	0.0540591		1673.7	0.148923	1673.7	0.153273	1673.7	0.11019	1673.7	0.0560537	1673.7	0.0385307
1673.8	0.253193	1673.8	0.18137	1673.8	0.121473	1673.8	0.0684911	1673.8	0.0533619		1673.8	0.148508	1673.8	0.154142	1673.8	0.109922	1673.8	0.0551836	1673.8	0.0383316
1673.9	0.252966	1673.9	0.1797	1673.9	0.120844	1673.9	0.067998	1673.9	0.0529605		1673.9	0.148564	1673.9	0.154814	1673.9	0.110761	1673.9	0.0564925	1673.9	0.0391762
1674	0.253563	1674	0.179733	1674	0.120745	1674	0.0675437	1674	0.0540683		1674	0.149899	1674	0.155738	1674	0.11277	1674	0.0579209	1674	0.0404382
1674.1	0.252116	1674.1	0.179193	1674.1	0.119744	1674.1	0.0665434	1674.1	0.0535019		1674.1	0.150729	1674.1	0.157356	1674.1	0.114103	1674.1	0.0582425	1674.1	0.0403096
1674.2	0.252202	1674.2	0.179553	1674.2	0.119554	1674.2	0.0653401	1674.2	0.0535837		1674.2	0.150769	1674.2	0.157682	1674.2	0.114545	1674.2	0.0579296	1674.2	0.0410628
1674.3	0.252218	1674.3	0.177983	1674.3	0.118486	1674.3	0.0645735	1674.3	0.0535002		1674.3	0.15101	1674.3	0.159233	1674.3	0.115162	1674.3	0.0579091	1674.3	0.0415193
1674.4	0.251383	1674.4	0.177564	1674.4	0.118153	1674.4	0.0644019	1674.4	0.0537862		1674.4	0.151549	1674.4	0.159061	1674.4	0.116637	1674.4	0.0586552	1674.4	0.0420032
1674.5	0.250782	1674.5	0.177762	1674.5	0.118377	1674.5	0.0651368	1674.5	0.0535098		1674.5	0.151214	1674.5	0.159115	1674.5	0.117578	1674.5	0.0580913	1674.5	0.0421779
1674.6	0.251349	1674.6	0.178486	1674.6	0.118266	1674.6	0.0658568	1674.6	0.0533272		1674.6	0.151644	1674.6	0.160151	1674.6	0.118035	1674.6	0.0585539	1674.6	0.0432746
1674.7	0.251094	1674.7	0.178867	1674.7	0.1175	1674.7	0.0657385	1674.7	0.0535708		1674.7	0.15171	1674.7	0.158884	1674.7	0.118842	1674.7	0.0582882	1674.7	0.0441793
1674.8	0.250717	1674.8	0.179235	1674.8	0.117556	1674.8	0.0645593	1674.8	0.0539939		1674.8	0.151737	1674.8	0.158055	1674.8	0.117846	1674.8	0.0584279	1674.8	0.0436378
1674.9	0.252014	1674.9	0.181139	1674.9	0.118186	1674.9	0.0659566	1674.9	0.0547424		1674.9	0.150289	1674.9	0.15737	1674.9	0.116927	1674.9	0.0574155	1674.9	0.0435133
1675	0.252441	1675	0.182007	1675	0.117431	1675	0.0656486	1675	0.055351		1675	0.150749	1675	0.155694	1675	0.1168	1675	0.0569142	1675	0.0428709
1675.1	0.25317	1675.1	0.182789	1675.1	0.118583	1675.1	0.0657563	1675.1	0.0560269		1675.1	0.151772	1675.1	0.156284	1675.1	0.117609	1675.1	0.0575295	1675.1	0.0437967
1675.2	0.254151	1675.2	0.18427	1675.2	0.119217	1675.2	0.0659951	1675.2	0.0565103		1675.2	0.152787	1675.2	0.156019	1675.2	0.117491	1675.2	0.0577874	1675.2	0.0448756
1675.3	0.254734	1675.3	0.185271	1675.3	0.118774	1675.3	0.0662453	1675.3	0.0562931		1675.3	0.153746	1675.3	0.156527	1675.3	0.117216	1675.3	0.0585777	1675.3	0.0456062
1675.4	0.255153	1675.4	0.18582	1675.4	0.119424	1675.4	0.0662004	1675.4	0.0560428		1675.4	0.154364	1675.4	0.157259	1675.4	0.116938	1675.4	0.0591241	1675.4	0.0455829
1675.5	0.255088	1675.5	0.185757	1675.5	0.119526	1675.5	0.0660658	1675.5	0.0560638		1675.5	0.155038	1675.5	0.156786	1675.5	0.116324	1675.5	0.0590713	1675.5	0.0458548
1675.6	0.254622	1675.6	0.185997	1675.6	0.119412	1675.6	0.0669225	1675.6	0.0562767		1675.6	0.154293	1675.6	0.157363	1675.6	0.115982	1675.6	0.0596314	1675.6	0.0465066
1675.7	0.25483	1675.7	0.187195	1675.7	0.119119	1675.7	0.0671838	1675.7	0.0566863		1675.7	0.153951	1675.7	0.157251	1675.7	0.114848	1675.7	0.0587961	1675.7	0.0453723
1675.8	0.254553	1675.8	0.186974	1675.8	0.120034	1675.8	0.0672173	1675.8	0.0573013		1675.8	0.153732	1675.8	0.15788	1675.8	0.114886	1675.8	0.0586753	1675.8	0.0458649
1675.9	0.25428	1675.9	0.187635	1675.9	0.120603	1675.9	0.0670594	1675.9	0.0579296		1675.9	0.154323	1675.9	0.158133	1675.9	0.114898	1675.9	0.0592375	1675.9	0.0452712
1676	0.254501	1676	0.188274	1676	0.120856	1676	0.0662569	1676	0.057924		1676	0.154567	1676	0.158253	1676	0.115179	1676	0.0579099	1676	0.0445937
1676.1	0.253843	1676.1	0.18772	1676.1	0.120492	1676.1	0.0664114	1676.1	0.0571454		1676.1	0.153896	1676.1	0.158361	1676.1	0.114593	1676.1	0.0567642	1676.1	0.0433203
1676.2	0.253351	1676.2	0.187738	1676.2	0.120844	1676.2	0.0666856	1676.2	0.0573872		1676.2	0.15204	1676.2	0.15694	1676.2	0.113655	1676.2	0.0554363	1676.2	0.0422877
1676.3	0.253032	1676.3	0.186732	1676.3	0.120532	1676.3	0.0674448	1676.3	0.0572838		1676.3	0.152276	1676.3	0.157648	1676.3	0.114484	1676.3	0.0548558	1676.3	0.0429706
1676.4	0.251766	1676.4	0.18632	1676.4	0.120531	1676.4	0.0678111	1676.4	0.0571704		1676.4	0.152659	1676.4	0.157838	1676.4	0.114278	1676.4	0.0548282	1676.4	0.0425765
1676.5	0.250901	1676.5	0.184829	1676.5	0.119413	1676.5	0.0676264	1676.5	0.0564571		1676.5	0.15282	1676.5	0.15848	1676.5	0.114182	1676.5	0.0544749	1676.5	0.0434775
1676.6	0.251578	1676.6	0.184117	1676.6	0.119781	1676.6	0.0684981	1676.6	0.0562581		1676.6	0.151794	1676.6	0.159126	1676.6	0.11367	1676.6	0.0548947	1676.6	0.044025
1676.7	0.251145	1676.7	0.183427	1676.7	0.119651	1676.7	0.0682415	1676.7	0.0565391		1676.7	0.150791	1676.7	0.157656	1676.7	0.113652	1676.7	0.054945	1676.7	0.0441003
1676.8	0.251785	1676.8	0.182892	1676.8	0.11968	1676.8	0.0681222	1676.8	0.0560475		1676.8	0.150438	1676.8	0.157861	1676.8	0.113427	1676.8	0.055658	1676.8	0.0432368
1676.9	0.253047	1676.9	0.18295	1676.9	0.119384	1676.9	0.0687111	1676.9	0.0557657		1676.9	0.14978	1676.9	0.158561	1676.9	0.114309	1676.9	0.0568825	1676.9	0.0440983
1677	0.253416	1677	0.18278	1677	0.118733	1677	0.0671399	1677	0.0562768		1677	0.150363	1677	0.157237	1677	0.114357	1677	0.0565148	1677	0.0431494
1677.1	0.253515	1677.1	0.182327	1677.1	0.119022	1677.1	0.0676979	1677.1	0.056296		1677.1	0.150722	1677.1	0.158157	1677.1	0.115097	1677.1	0.0575692	1677.1	0.0433697
1677.2	0.254376	1677.2	0.181656	1677.2	0.118379	1677.2	0.0672989	1677.2	0.0560709		1677.2	0.151189	1677.2	0.158146	1677.2	0.114724	1677.2	0.0575369	1677.2	0.0434664
1677.3	0.255443	1677.3	0.182704	1677.3	0.118836	1677.3	0.0671993	1677.3	0.0565699		1677.3	0.152191	1677.3	0.159305	1677.3	0.114752	1677.3	0.0586195	1677.3	0.0436491
1677.4	0.254841	1677.4	0.182494	1677.4	0.118877	1677.4	0.0669709	1677.4	0.0561335		1677.4	0.152606	1677.4	0.159323	1677.4	0.115424	1677.4	0.0591035	1677.4	0.0428999
1677.5	0.255277	1677.5	0.182615	1677.5	0.119121	1677.5	0.0671601	1677.5	0.0569525		1677.5	0.151838	1677.5	0.158774	1677.5	0.115196	1677.5	0.058412	1677.5	0.0427324
1677.6	0.255797	1677.6	0.184006	1677.6	0.120238	1677.6	0.0673937	1677.6	0.057147		1677.6	0.151367	1677.6	0.15957	1677.6	0.115704	1677.6	0.0578178	1677.6	0.0431252
1677.7	0.255863	1677.7	0.184328	1677.7	0.120471	1677.7	0.0667668	1677.7	0.0570046		1677.7	0.151971	1677.7	0.160187	1677.7	0.116158	1677.7	0.0575809	1677.7	0.0427372
1677.8	0.255479	1677.8	0.183496	1677.8	0.121197	1677.8	0.0660917	1677.8	0.056831		1677.8	0.152475	1677.8	0.160487	1677.8	0.116572	1677.8	0.058706	1677.8	0.0429752
1677.9	0.255473	1677.9	0.183168	1677.9	0.120889	1677.9	0.0658788	1677.9	0.0563667		1677.9	0.151239	1677.9	0.160038	1677.9	0.116853	1677.9	0.0585819	1677.9	0.0410406
1678	0.255732	1678	0.183408	1678	0.120613	1678	0.0660683	1678	0.0560408		1678	0.152329	1678	0.160632	1678	0.118697	1678	0.0603717	1678	0.0417062
1678.1	0.255864	1678.1	0.182775	1678.1	0.12075	1678.1	0.0672795	1678.1	0.0556846		1678.1	0.151882	1678.1	0.160427	1678.1	0.119217	1678.1	0.0612557	1678.1	0.0414785
1678.2	0.254676	1678.2	0.182479	1678.2	0.12085	1678.2	0.0674169	1678.2	0.0557185		1678.2	0.151982	1678.2	0.159483	1678.2	0.119162	1678.2	0.0613167	1678.2	0.0409906
1678.3	0.255644	1678.3	0.182845	1678.3	0.121579	1678.3	0.0692455	1678.3	0.0567926		1678.3	0.152608	1678.3	0.159073	1678.3	0.118693	1678.3	0.0620037	1678.3	0.0423099
1678.4	0.255719	1678.4	0.183552	1678.4	0.12241	1678.4	0.0709192	1678.4	0.0576527		1678.4	0.15273	1678.4	0.159155	1678.4	0.117191	1678.4	0.0614259	1678.4	0.0418798
1678.5	0.255517	1678.5	0.182991	1678.5	0.122467	1678.5	0.0708928	1678.5	0.0576114		1678.5	0.151879	1678.5	0.158848	1678.5	0.117001	1678.5	0.0613983	1678.5	0.0414571
1678.6	0.255874	1678.6	0.18441	1678.6	0.123865	1678.6	0.072257	1678.6	0.0583805		1678.6	0.150593	1678.6	0.158843	1678.6	0.116254	1678.6	0.0606262	1678.6	0.0408462
1678.7	0.255996	1678.7	0.184428	1678.7	0.123384	1678.7	0.0723401	1678.7	0.0587991		1678.7	0.151014	1678.7	0.158542	1678.7	0.115999	1678.7	0.0610455	1678.7	0.0404858
1678.8	0.255552	1678.8	0.183516	1678.8	0.122666	1678.8	0.072244	1678.8	0.0581463		1678.8	0.15197	1678.8	0.159051	1678.8	0.116104	1678.8	0.0616823	1678.8	0.0405848
1678.9	0.256025	1678.9	0.18474	1678.9	0.122853	1678.9	0.0724415	1678.9	0.0585906		1678.9	0.152085	1678.9	0.159062	1678.9	0.116148	1678.9	0.0612362	1678.9	0.0408987
1679	0.257411	1679	0.185163	1679	0.122871	1679	0.0727276	1679	0.0600559		1679	0.153112	1679	0.158389	1679	0.114923	1679	0.0608672	1679	0.0408776
1679.1	0.258426	1679.1	0.186585	1679.1	0.121893	1679.1	0.0729376	1679.1	0.0601029		1679.1	0.154221	1679.1	0.159382	1679.1	0.115195	1679.1	0.0606616	1679.1	0.0420253
1679.2	0.259572	1679.2	0.188091	1679.2	0.122662	1679.2	0.0730482	1679.2	0.0609954		1679.2	0.155352	1679.2	0.160371	1679.2	0.114923	1679.2	0.0601602	1679.2	0.0424102
1679.3	0.26049	1679.3	0.190842	1679.3	0.123481	1679.3	0.0734659	1679.3	0.0614367		1679.3	0.157199	1679.3	0.160579	1679.3	0.115014	1679.3	0.0603272	1679.3	0.0432157
1679.4	0.260748	1679.4	0.190414	1679.4	0.122897	1679.4	0.0726249	1679.4	0.0608533		1679.4	0.158102	1679.4	0.1607	1679.4	0.116325	1679.4	0.0598669	1679.4	0.0440386
1679.5	0.259889	1679.5	0.191256	1679.5	0.123209	1679.5	0.0726754	1679.5	0.0609254		1679.5	0.157314	1679.5	0.160891	1679.5	0.11554	1679.5	0.0594545	1679.5	0.0442074
1679.6	0.260879	1679.6	0.191656	1679.6	0.123275	1679.6	0.0726225	1679.6	0.0603242		1679.6	0.157266	1679.6	0.160758	1679.6	0.115641	1679.6	0.0598486	1679.6	0.0441967
1679.7	0.260438	1679.7	0.190857	1679.7	0.122713	1679.7	0.0714131	1679.7	0.0607069		1679.7	0.157707	1679.7	0.161443	1679.7	0.116271	1679.7	0.0609362	1679.7	0.0439225
1679.8	0.260449	1679.8	0.189759	1679.8	0.121648	1679.8	0.0709696	1679.8	0.0600382		1679.8	0.157994	1679.8	0.161567	1679.8	0.116569	1679.8	0.0620478	1679.8	0.0437908
1679.9	0.259829	1679.9	0.188801	1679.9	0.120414	1679.9	0.0706283	1679.9	0.058299		1679.9	0.158269	1679.9	0.161231	1679.9	0.117131	1679.9	0.0624163	1679.9	0.0435144
1680	0.259158	1680	0.187914	1680	0.120068	1680	0.0697952	1680	0.0578327		1680	0.159627	1680	0.161313	1680	0.118533	1680	0.0634807	1680	0.0442543
1680.1	0.258895	1680.1	0.186937	1680.1	0.120533	1680.1	0.0698407	1680.1	0.0577523		1680.1	0.159172	1680.1	0.15961	1680.1	0.118041	1680.1	0.0632872	1680.1	0.0443845
1680.2	0.257877	1680.2	0.185714	1680.2	0.120847	1680.2	0.0688814	1680.2	0.0573348		1680.2	0.159009	1680.2	0.158522	1680.2	0.117456	1680.2	0.0619726	1680.2	0.0440771
1680.3	0.257447	1680.3	0.185059	1680.3	0.121774	1680.3	0.068949	1680.3	0.0567603		1680.3	0.158026	1680.3	0.158622	1680.3	0.116362	1680.3	0.0619788	1680.3	0.0436271
1680.4	0.255727	1680.4	0.18451	1680.4	0.121319	1680.4	0.0679195	1680.4	0.0567275		1680.4	0.15761	1680.4	0.15917	1680.4	0.11617	1680.4	0.0611989	1680.4	0.0426212
1680.5	0.254823	1680.5	0.18329	1680.5	0.121291	1680.5	0.066697	1680.5	0.0559798		1680.5	0.156667	1680.5	0.15878	1680.5	0.116351	1680.5	0.0613766	1680.5	0.0412518
1680.6	0.254005	1680.6	0.183328	1680.6	0.120898	1680.6	0.0678263	1680.6	0.0560027		1680.6	0.157318	1680.6	0.158772	1680.6	0.115783	1680.6	0.0611453	1680.6	0.0426207
1680.7	0.254352	1680.7	0.182723	1680.7	0.120217	1680.7	0.067595	1680.7	0.054845		1680.7	0.157898	1680.7	0.158837	1680.7	0.116057	1680.7	0.0616888	1680.7	0.0429334
1680.8	0.253366	1680.8	0.182971	1680.8	0.119704	1680.8	0.0670794	1680.8	0.0536012		1680.8	0.157172	1680.8	0.158595	1680.8	0.116156	1680.8	0.0609454	1680.8	0.0428834
1680.9	0.254242	1680.9	0.183467	1680.9	0.120121	1680.9	0.0684968	1680.9	0.0537727		1680.9	0.156609	1680.9	0.157955	1680.9	0.115759	1680.9	0.0600495	1680.9	0.04255
1681	0.255065	1681	0.184548	1681	0.120503	1681	0.069428	1681	0.0546786		1681	0.156047	1681	0.158104	1681	0.115053	1681	0.059651	1681	0.0425047
1681.1	0.255304	1681.1	0.186398	1681.1	0.119988	1681.1	0.0695077	1681.1	0.0546646		1681.1	0.155975	1681.1	0.157867	1681.1	0.115559	1681.1	0.0584869	1681.1	0.0427793
1681.2	0.255984	1681.2	0.187272	1681.2	0.120678	1681.2	0.070391	1681.2	0.0560926		1681.2	0.155915	1681.2	0.15718	1681.2	0.115132	1681.2	0.058346	1681.2	0.0421351
1681.3	0.256558	1681.3	0.188455	1681.3	0.121308	1681.3	0.0712506	1681.3	0.0565536		1681.3	0.155455	1681.3	0.157153	1681.3	0.115305	1681.3	0.0581002	1681.3	0.042496
1681.4	0.257583	1681.4	0.189429	1681.4	0.122201	1681.4	0.0724417	1681.4	0.0578375		1681.4	0.155445	1681.4	0.158125	1681.4	0.116026	1681.4	0.0585099	1681.4	0.0419824
1681.5	0.258365	1681.5	0.19129	1681.5	0.12338	1681.5	0.0744922	1681.5	0.0583462		1681.5	0.15381	1681.5	0.157847	1681.5	0.115217	1681.5	0.0581707	1681.5	0.0407686
1681.6	0.261274	1681.6	0.193025	1681.6	0.124428	1681.6	0.0755005	1681.6	0.0598649		1681.6	0.153432	1681.6	0.157547	1681.6	0.114857	1681.6	0.057317	1681.6	0.0401191
1681.7	0.261951	1681.7	0.193213	1681.7	0.124908	1681.7	0.0744251	1681.7	0.0603134		1681.7	0.153803	1681.7	0.158875	1681.7	0.114601	1681.7	0.0572679	1681.7	0.0399035
1681.8	0.262296	1681.8	0.192671	1681.8	0.124879	1681.8	0.0740846	1681.8	0.0595499		1681.8	0.154212	1681.8	0.159427	1681.8	0.114821	1681.8	0.0573128	1681.8	0.0396288
1681.9	0.262444	1681.9	0.191571	1681.9	0.124783	1681.9	0.0731912	1681.9	0.0588664		1681.9	0.154257	1681.9	0.159158	1681.9	0.11464	1681.9	0.0570652	1681.9	0.0394385
1682	0.261725	1682	0.190577	1682	0.124873	1682	0.0730431	1682	0.0588797		1682	0.154732	1682	0.159171	1682	0.115102	1682	0.0572772	1682	0.0399895
1682.1	0.261619	1682.1	0.190175	1682.1	0.124956	1682.1	0.0722698	1682.1	0.0584844		1682.1	0.154939	1682.1	0.159165	1682.1	0.114669	1682.1	0.0581576	1682.1	0.0407436
1682.2	0.261561	1682.2	0.190557	1682.2	0.125337	1682.2	0.0715876	1682.2	0.0578397		1682.2	0.154718	1682.2	0.160161	1682.2	0.115257	1682.2	0.0581729	1682.2	0.0412037
1682.3	0.260351	1682.3	0.190217	1682.3	0.125055	1682.3	0.0710589	1682.3	0.0579796		1682.3	0.15491	1682.3	0.160569	1682.3	0.115486	1682.3	0.0593718	1682.3	0.0408435
1682.4	0.260427	1682.4	0.189984	1682.4	0.124211	1682.4	0.0702791	1682.4	0.057988		1682.4	0.155127	1682.4	0.159834	1682.4	0.115918	1682.4	0.0597367	1682.4	0.0414814
1682.5	0.261475	1682.5	0.190243	1682.5	0.124443	1682.5	0.0708017	1682.5	0.0572881		1682.5	0.155645	1682.5	0.159543	1682.5	0.117293	1682.5	0.0602502	1682.5	0.0429761
1682.6	0.260599	1682.6	0.190396	1682.6	0.122855	1682.6	0.0704628	1682.6	0.0564978		1682.6	0.156031	1682.6	0.159558	1682.6	0.117982	1682.6	0.0607001	1682.6	0.0444517
1682.7	0.259341	1682.7	0.190509	1682.7	0.122031	1682.7	0.0690148	1682.7	0.0550015		1682.7	0.156724	1682.7	0.160091	1682.7	0.119465	1682.7	0.0609809	1682.7	0.0444603
1682.8	0.257872	1682.8	0.190014	1682.8	0.121608	1682.8	0.0673716	1682.8	0.0543886		1682.8	0.156608	1682.8	0.159632	1682.8	0.120161	1682.8	0.0603471	1682.8	0.0438224
1682.9	0.256991	1682.9	0.189639	1682.9	0.121804	1682.9	0.0674689	1682.9	0.0546928		1682.9	0.156326	1682.9	0.15883	1682.9	0.120042	1682.9	0.0610907	1682.9	0.0435967
1683	0.256401	1683	0.190101	1683	0.121745	1683	0.0676036	1683	0.0544907		1683	0.156188	1683	0.158816	1683	0.120788	1683	0.0619625	1683	0.0442603
1683.1	0.256514	1683.1	0.18963	1683.1	0.121149	1683.1	0.0676449	1683.1	0.0540487		1683.1	0.1568	1683.1	0.158451	1683.1	0.121608	1683.1	0.0620727	1683.1	0.0442338
1683.2	0.256853	1683.2	0.189483	1683.2	0.121551	1683.2	0.068551	1683.2	0.0539329		1683.2	0.157402	1683.2	0.158765	1683.2	0.122613	1683.2	0.0628458	1683.2	0.0450102
1683.3	0.258148	1683.3	0.190719	1683.3	0.12353	1683.3	0.0704884	1683.3	0.0539196		1683.3	0.158385	1683.3	0.160543	1683.3	0.123199	1683.3	0.0642495	1683.3	0.046279
1683.4	0.259182	1683.4	0.191249	1683.4	0.124302	1683.4	0.0709527	1683.4	0.0543891		1683.4	0.159401	1683.4	0.161347	1683.4	0.123729	1683.4	0.0652525	1683.4	0.0461949
1683.5	0.26031	1683.5	0.191737	1683.5	0.124545	1683.5	0.0716032	1683.5	0.0545311		1683.5	0.159319	1683.5	0.161618	1683.5	0.122552	1683.5	0.0646667	1683.5	0.0462149
1683.6	0.261632	1683.6	0.192637	1683.6	0.125685	1683.6	0.0713168	1683.6	0.056145		1683.6	0.159839	1683.6	0.162585	1683.6	0.122037	1683.6	0.0644831	1683.6	0.0470007
1683.7	0.262736	1683.7	0.192461	1683.7	0.126439	1683.7	0.0710331	1683.7	0.0554645		1683.7	0.159979	1683.7	0.163551	1683.7	0.121266	1683.7	0.0651358	1683.7	0.0472114
1683.8	0.262891	1683.8	0.191684	1683.8	0.126778	1683.8	0.0706676	1683.8	0.0556983		1683.8	0.160147	1683.8	0.16344	1683.8	0.120957	1683.8	0.0646481	1683.8	0.0472291
1683.9	0.263746	1683.9	0.19102	1683.9	0.127205	1683.9	0.0713605	1683.9	0.0561669		1683.9	0.159749	1683.9	0.16361	1683.9	0.12013	1683.9	0.0645117	1683.9	0.0480509
1684	0.26352	1684	0.190612	1684	0.127214	1684	0.0722804	1684	0.0555249		1684	0.160391	1684	0.163448	1684	0.119669	1684	0.0642006	1684	0.0480418
1684.1	0.264095	1684.1	0.190783	1684.1	0.127515	1684.1	0.0718871	1684.1	0.0555744		1684.1	0.159717	1684.1	0.16333	1684.1	0.118415	1684.1	0.06419	1684.1	0.0473051
1684.2	0.264678	1684.2	0.190819	1684.2	0.126993	1684.2	0.0725329	1684.2	0.056382		1684.2	0.158704	1684.2	0.163083	1684.2	0.117936	1684.2	0.0633493	1684.2	0.0473534
1684.3	0.265182	1684.3	0.19072	1684.3	0.127402	1684.3	0.0724938	1684.3	0.0580393		1684.3	0.157389	1684.3	0.161668	1684.3	0.11762	1684.3	0.0633482	1684.3	0.0458932
1684.4	0.266541	1684.4	0.191659	1684.4	0.127419	1684.4	0.0721962	1684.4	0.0583284		1684.4	0.157379	1684.4	0.161433	1684.4	0.116948	1684.4	0.0626025	1684.4	0.0455776
1684.5	0.266589	1684.5	0.192286	1684.5	0.127079	1684.5	0.0723277	1684.5	0.0589874		1684.5	0.157753	1684.5	0.161429	1684.5	0.117638	1684.5	0.0623626	1684.5	0.0450905
1684.6	0.265397	1684.6	0.191999	1684.6	0.126164	1684.6	0.0709303	1684.6	0.058816		1684.6	0.1588	1684.6	0.162317	1684.6	0.118044	1684.6	0.0630561	1684.6	0.0453091
1684.7	0.263858	1684.7	0.19176	1684.7	0.125527	1684.7	0.0693979	1684.7	0.0587922		1684.7	0.158901	1684.7	0.162051	1684.7	0.117213	1684.7	0.0626723	1684.7	0.043993
1684.8	0.26321	1684.8	0.19128	1684.8	0.124904	1684.8	0.0685252	1684.8	0.0582486		1684.8	0.159005	1684.8	0.160712	1684.8	0.116597	1684.8	0.0618899	1684.8	0.0422455
1684.9	0.263281	1684.9	0.191943	1684.9	0.124416	1684.9	0.070463	1684.9	0.0584752		1684.9	0.157883	1684.9	0.160272	1684.9	0.115501	1684.9	0.0613232	1684.9	0.0409811
1685	0.263193	1685	0.191872	1685	0.124135	1685	0.0719218	1685	0.0576394		1685	0.157738	1685	0.160571	1685	0.115661	1685	0.0615423	1685	0.0402342
1685.1	0.263224	1685.1	0.192376	1685.1	0.124796	1685.1	0.0730544	1685.1	0.0577239		1685.1	0.158642	1685.1	0.161208	1685.1	0.115525	1685.1	0.0611133	1685.1	0.0396039
1685.2	0.263265	1685.2	0.192391	1685.2	0.125152	1685.2	0.0740477	1685.2	0.0581826		1685.2	0.158946	1685.2	0.161051	1685.2	0.116172	1685.2	0.0605513	1685.2	0.0404636
1685.3	0.262523	1685.3	0.192631	1685.3	0.124472	1685.3	0.0746518	1685.3	0.0577595		1685.3	0.15932	1685.3	0.161941	1685.3	0.116264	1685.3	0.0614767	1685.3	0.0405632
1685.4	0.262198	1685.4	0.19324	1685.4	0.123861	1685.4	0.0748531	1685.4	0.0586728		1685.4	0.158429	1685.4	0.161898	1685.4	0.116959	1685.4	0.0610341	1685.4	0.0405924
1685.5	0.262463	1685.5	0.192517	1685.5	0.123603	1685.5	0.0754311	1685.5	0.0591125		1685.5	0.158155	1685.5	0.161968	1685.5	0.116373	1685.5	0.0609735	1685.5	0.0412745
1685.6	0.262601	1685.6	0.192889	1685.6	0.124004	1685.6	0.0753909	1685.6	0.0598971		1685.6	0.15845	1685.6	0.162662	1685.6	0.117972	1685.6	0.0607728	1685.6	0.0431853
1685.7	0.262317	1685.7	0.193279	1685.7	0.123304	1685.7	0.0759502	1685.7	0.0585256		1685.7	0.15893	1685.7	0.163307	1685.7	0.119114	1685.7	0.061015	1685.7	0.0433763
1685.8	0.261447	1685.8	0.191971	1685.8	0.122793	1685.8	0.0755274	1685.8	0.0589294		1685.8	0.159489	1685.8	0.16395	1685.8	0.121006	1685.8	0.0614042	1685.8	0.0442658
1685.9	0.262443	1685.9	0.192134	1685.9	0.123567	1685.9	0.0767502	1685.9	0.0587504		1685.9	0.159318	1685.9	0.163883	1685.9	0.121652	1685.9	0.0616072	1685.9	0.0443528
1686	0.262138	1686	0.191096	1686	0.123297	1686	0.0763411	1686	0.0572017		1686	0.159646	1686	0.163326	1686	0.121791	1686	0.0617258	1686	0.0435441
1686.1	0.262418	1686.1	0.190875	1686.1	0.12388	1686.1	0.0765452	1686.1	0.0575534		1686.1	0.159663	1686.1	0.163886	1686.1	0.122106	1686.1	0.0627996	1686.1	0.0445241
1686.2	0.263392	1686.2	0.189811	1686.2	0.124416	1686.2	0.0763639	1686.2	0.0578424		1686.2	0.159324	1686.2	0.163783	1686.2	0.121671	1686.2	0.0624429	1686.2	0.0441645
1686.3	0.264735	1686.3	0.190097	1686.3	0.126517	1686.3	0.0769161	1686.3	0.0589443		1686.3	0.159962	1686.3	0.163891	1686.3	0.123048	1686.3	0.0634346	1686.3	0.0439998
1686.4	0.265648	1686.4	0.189981	1686.4	0.126949	1686.4	0.0759214	1686.4	0.0589756		1686.4	0.160933	1686.4	0.164393	1686.4	0.123492	1686.4	0.0638709	1686.4	0.0445386
1686.5	0.266684	1686.5	0.189579	1686.5	0.128079	1686.5	0.0757262	1686.5	0.0589351		1686.5	0.161614	1686.5	0.164182	1686.5	0.124141	1686.5	0.0644882	1686.5	0.0449889
1686.6	0.266792	1686.6	0.189758	1686.6	0.128537	1686.6	0.0747599	1686.6	0.0579501		1686.6	0.162668	1686.6	0.164578	1686.6	0.124037	1686.6	0.0652062	1686.6	0.0458813
1686.7	0.267124	1686.7	0.190395	1686.7	0.12852	1686.7	0.0738354	1686.7	0.0574461		1686.7	0.162319	1686.7	0.164339	1686.7	0.122302	1686.7	0.0645693	1686.7	0.0440099
1686.8	0.26773	1686.8	0.190465	1686.8	0.129149	1686.8	0.073646	1686.8	0.0567365		1686.8	0.163362	1686.8	0.164621	1686.8	0.121605	1686.8	0.0644014	1686.8	0.0437482
1686.9	0.268794	1686.9	0.191459	1686.9	0.129822	1686.9	0.0740681	1686.9	0.056983		1686.9	0.161995	1686.9	0.165788	1686.9	0.120633	1686.9	0.0643334	1686.9	0.042841
1687	0.268592	1687	0.191484	1687	0.13043	1687	0.0730711	1687	0.057183		1687	0.163307	1687	0.167048	1687	0.120353	1687	0.0652664	1687	0.0437052
1687.1	0.268793	1687.1	0.191613	1687.1	0.130138	1687.1	0.0724654	1687.1	0.0572405		1687.1	0.164482	1687.1	0.167943	1687.1	0.120063	1687.1	0.0650559	1687.1	0.0440557
1687.2	0.268305	1687.2	0.191278	1687.2	0.129175	1687.2	0.0719001	1687.2	0.056448		1687.2	0.163155	1687.2	0.166814	1687.2	0.119263	1687.2	0.0641225	1687.2	0.0438234
1687.3	0.267383	1687.3	0.191913	1687.3	0.127121	1687.3	0.0708304	1687.3	0.05507		1687.3	0.162617	1687.3	0.167221	1687.3	0.119083	1687.3	0.0646668	1687.3	0.0439836
1687.4	0.268069	1687.4	0.192348	1687.4	0.127064	1687.4	0.0707821	1687.4	0.0556736		1687.4	0.1615	1687.4	0.167078	1687.4	0.119035	1687.4	0.0638389	1687.4	0.044326
1687.5	0.267274	1687.5	0.191436	1687.5	0.126074	1687.5	0.0704954	1687.5	0.0553003		1687.5	0.161348	1687.5	0.166526	1687.5	0.118627	1687.5	0.0626342	1687.5	0.0443598
1687.6	0.267558	1687.6	0.192835	1687.6	0.124643	1687.6	0.0703648	1687.6	0.0552941		1687.6	0.161861	1687.6	0.166723	1687.6	0.119207	1687.6	0.0625485	1687.6	0.0442879
1687.7	0.266533	1687.7	0.193223	1687.7	0.122614	1687.7	0.0695509	1687.7	0.0541727		1687.7	0.161455	1687.7	0.165893	1687.7	0.119354	1687.7	0.0622625	1687.7	0.0440748
1687.8	0.266163	1687.8	0.192627	1687.8	0.122694	1687.8	0.0700912	1687.8	0.0544532		1687.8	0.161113	1687.8	0.165023	1687.8	0.119231	1687.8	0.0617125	1687.8	0.043668
1687.9	0.266604	1687.9	0.193105	1687.9	0.123265	1687.9	0.070321	1687.9	0.0540385		1687.9	0.160224	1687.9	0.163586	1687.9	0.118155	1687.9	0.0605603	1687.9	0.0433075
1688	0.265644	1688	0.192999	1688	0.123492	1688	0.0707182	1688	0.0544028		1688	0.159586	1688	0.163063	1688	0.117848	1688	0.0599523	1688	0.0428249
1688.1	0.265964	1688.1	0.193301	1688.1	0.124492	1688.1	0.0711534	1688.1	0.0552216		1688.1	0.160034	1688.1	0.163079	1688.1	0.117731	1688.1	0.0596405	1688.1	0.0428913
1688.2	0.2657	1688.2	0.192726	1688.2	0.124346	1688.2	0.0712132	1688.2	0.0553979		1688.2	0.159406	1688.2	0.162773	1688.2	0.1163	1688.2	0.0585988	1688.2	0.0423289
1688.3	0.265078	1688.3	0.192667	1688.3	0.124771	1688.3	0.0722062	1688.3	0.0556483		1688.3	0.159195	1688.3	0.162171	1688.3	0.116815	1688.3	0.0585429	1688.3	0.0427577
1688.4	0.265519	1688.4	0.192523	1688.4	0.125112	1688.4	0.0726671	1688.4	0.055878		1688.4	0.157765	1688.4	0.160242	1688.4	0.116139	1688.4	0.0574013	1688.4	0.0420922
1688.5	0.266169	1688.5	0.192468	1688.5	0.125959	1688.5	0.0733415	1688.5	0.0559835		1688.5	0.158482	1688.5	0.160076	1688.5	0.11623	1688.5	0.056409	1688.5	0.0414872
1688.6	0.264971	1688.6	0.192234	1688.6	0.124875	1688.6	0.0725511	1688.6	0.055305		1688.6	0.158507	1688.6	0.160352	1688.6	0.116641	1688.6	0.0569951	1688.6	0.041311
1688.7	0.264504	1688.7	0.192165	1688.7	0.124594	1688.7	0.0712897	1688.7	0.0559491		1688.7	0.158734	1688.7	0.161279	1688.7	0.116175	1688.7	0.0563609	1688.7	0.0411328
1688.8	0.264168	1688.8	0.191958	1688.8	0.125103	1688.8	0.0709192	1688.8	0.0554796		1688.8	0.158984	1688.8	0.162329	1688.8	0.116606	1688.8	0.0567076	1688.8	0.0410722
1688.9	0.264399	1688.9	0.191639	1688.9	0.125678	1688.9	0.0705334	1688.9	0.05597		1688.9	0.157891	1688.9	0.162446	1688.9	0.116614	1688.9	0.0568733	1688.9	0.040523
1689	0.265409	1689	0.191366	1689	0.126549	1689	0.0709794	1689	0.0565395		1689	0.158729	1689	0.162551	1689	0.117124	1689	0.0575478	1689	0.0415276
1689.1	0.267071	1689.1	0.192708	1689.1	0.126915	1689.1	0.0727123	1689.1	0.0564512		1689.1	0.158574	1689.1	0.162495	1689.1	0.117912	1689.1	0.0584807	1689.1	0.0412093
1689.2	0.266816	1689.2	0.192183	1689.2	0.126618	1689.2	0.0741675	1689.2	0.0564921		1689.2	0.157358	1689.2	0.162264	1689.2	0.118696	1689.2	0.0581564	1689.2	0.0414956
1689.3	0.266998	1689.3	0.191969	1689.3	0.125822	1689.3	0.0743816	1689.3	0.0558968		1689.3	0.157898	1689.3	0.163918	1689.3	0.120611	1689.3	0.0590227	1689.3	0.0423446
1689.4	0.267221	1689.4	0.191736	1689.4	0.126385	1689.4	0.0750331	1689.4	0.0570699		1689.4	0.157874	1689.4	0.164358	1689.4	0.121374	1689.4	0.0586527	1689.4	0.0426156
[truncated: 9,805 more rows]

## Sheet: Fig.3A_Data_CSPG4 pH 7.5
Experiment #1 (Preprocessed: control substracted)											Experiment #2 (Preprocessed: control substracted)
t1C5c1	t1C5c1	t1D5c1	t1D5c1	t1E5c1	t1E5c1	t1F5c1	t1F5c1	t1G5c1	t1G5c1		t1C5c1	t1C5c1	t1D5c1	t1D5c1	t1E5c1	t1E5c1	t1F5c1	t1F5c1	t1G5c1	t1G5c1
Sample Loc: p1C4	Sample ID: CSPG4	Sample Loc: p1D4	Sample ID: CSPG4	Sample Loc: p1E4	Sample ID: CSPG4	Sample Loc: p1F4	Sample ID: CSPG4	Sample Loc: p1G4	Sample ID: CSPG4		Sample Loc: p1C4	Sample ID: CSPG4	Sample Loc: p1D4	Sample ID: CSPG4	Sample Loc: p1E4	Sample ID: CSPG4	Sample Loc: p1F4	Sample ID: CSPG4	Sample Loc: p1G4	Sample ID: CSPG4
Sample Conc: 1	Conc Unit: µM	Sample Conc: 0.5	Conc Unit: µM	Sample Conc: 0.25	Conc Unit: µM	Sample Conc: 0.125	Conc Unit: µM	Sample Conc: 0.0625	Conc Unit: µM		Sample Conc: 1	Conc Unit: µM	Sample Conc: 0.5	Conc Unit: µM	Sample Conc: 0.25	Conc Unit: µM	Sample Conc: 0.125	Conc Unit: µM	Sample Conc: 0.0625	Conc Unit: µM
X Values	Y Values	X Values	Y Values	X Values	Y Values	X Values	Y Values	X Values	Y Values		X Values	Y Values	X Values	Y Values	X Values	Y Values	X Values	Y Values	X Values	Y Values
1490	0.00765783	1490	-0.00020975	1490	0.0029957	1490	0.00129797	1490	-0.00279062		1490	-0.00693258	1490	0.00057912	1490	0.00011349	1490	0.00350776	1490	0.00318882
1490.1	0.0085765	1490.1	0.00032463	1490.1	0.00347346	1490.1	0.0008178	1490.1	-0.00192158		1490.1	-0.0064577	1490.1	0.00051106	1490.1	0.00048918	1490.1	0.00406366	1490.1	0.00284299
1490.2	0.00898271	1490.2	0.00098137	1490.2	0.0038233	1490.2	0.00052144	1490.2	-0.00129944		1490.2	-0.00612593	1490.2	0.00065	1490.2	0.00071599	1490.2	0.00488996	1490.2	0.00277611
1490.3	0.00880155	1490.3	0.00047731	1490.3	0.00351337	1490.3	5.01e-05	1490.3	-0.00149241		1490.3	-0.00589885	1490.3	0.00125228	1490.3	0.00073271	1490.3	0.0058593	1490.3	0.00213484
1490.4	0.00933363	1490.4	0.00069103	1490.4	0.00329727	1490.4	0.00012089	1490.4	-0.00115102		1490.4	-0.00568757	1490.4	0.00166772	1490.4	0.0007573	1490.4	0.00603152	1490.4	0.00180781
1490.5	0.00984588	1490.5	0.0007888	1490.5	0.00390583	1490.5	-0.00015025	1490.5	-0.00044004		1490.5	-0.00531564	1490.5	0.0015886	1490.5	0.00047155	1490.5	0.00622457	1490.5	0.0008615
1490.6	0.0103821	1490.6	0.00131877	1490.6	0.00442884	1490.6	-0.00094861	1490.6	-0.00014301		1490.6	-0.00491503	1490.6	0.00228846	1490.6	0.00135297	1490.6	0.00652738	1490.6	0.00206341
1490.7	0.0102065	1490.7	0.00154682	1490.7	0.00469226	1490.7	-0.00105846	1490.7	0.00084337		1490.7	-0.00456612	1490.7	0.00243589	1490.7	0.00119687	1490.7	0.00691692	1490.7	0.00065325
1490.8	0.00980605	1490.8	0.00153687	1490.8	0.00423148	1490.8	-0.00122528	1490.8	0.00053501		1490.8	-0.00403595	1490.8	0.0029627	1490.8	0.00184461	1490.8	0.00696364	1490.8	0.00068801
1490.9	0.00947644	1490.9	0.00203807	1490.9	0.00401809	1490.9	-0.00118626	1490.9	-0.000143		1490.9	-0.00420596	1490.9	0.00277034	1490.9	0.00193919	1490.9	0.00686536	1490.9	0.00110537
1491	0.0096094	1491	0.00276645	1491	0.00417828	1491	-0.00110276	1491	-0.00057365		1491	-0.00326657	1491	0.00369756	1491	0.00211563	1491	0.00737754	1491	0.00218964
1491.1	0.00924753	1491.1	0.00294192	1491.1	0.0045246	1491.1	-0.00137978	1491.1	-0.00131986		1491.1	-0.00361997	1491.1	0.00365016	1491.1	0.0019346	1491.1	0.00655409	1491.1	0.00288968
1491.2	0.00913503	1491.2	0.00265764	1491.2	0.00527638	1491.2	-0.00100393	1491.2	-0.00173511		1491.2	-0.00434852	1491.2	0.00327174	1491.2	0.00182782	1491.2	0.00638985	1491.2	0.00265028
1491.3	0.00916417	1491.3	0.00300317	1491.3	0.00575018	1491.3	-0.00086052	1491.3	-0.00247117		1491.3	-0.00448759	1491.3	0.00397046	1491.3	0.00189717	1491.3	0.00606579	1491.3	0.00338447
1491.4	0.00960392	1491.4	0.00296529	1491.4	0.00561975	1491.4	-0.00075314	1491.4	-0.00282632		1491.4	-0.00523014	1491.4	0.00210089	1491.4	0.00124194	1491.4	0.00468778	1491.4	0.0030473
1491.5	0.0102979	1491.5	0.00373932	1491.5	0.00631359	1491.5	-0.00148601	1491.5	-0.00355143		1491.5	-0.00420907	1491.5	0.00256149	1491.5	0.0022952	1491.5	0.00587181	1491.5	0.00417547
1491.6	0.0111057	1491.6	0.00500595	1491.6	0.00626699	1491.6	-0.00085981	1491.6	-0.0033592		1491.6	-0.00259584	1491.6	0.00235074	1491.6	0.00297765	1491.6	0.00609129	1491.6	0.0044635
1491.7	0.0108592	1491.7	0.00463207	1491.7	0.00647012	1491.7	0.00022584	1491.7	-0.00250507		1491.7	-0.00278552	1491.7	0.00011548	1491.7	0.00275836	1491.7	0.00456689	1491.7	0.00340774
1491.8	0.0106482	1491.8	0.00520033	1491.8	0.0068864	1491.8	-0.00023627	1491.8	-0.00257967		1491.8	-0.00285658	1491.8	-0.00070418	1491.8	0.00322777	1491.8	0.00329398	1491.8	0.00263007
1491.9	0.0117578	1491.9	0.00517556	1491.9	0.00765638	1491.9	0.00079143	1491.9	-0.002659		1491.9	-0.00378481	1491.9	-0.00121873	1491.9	0.0024111	1491.9	0.00367768	1491.9	0.00215709
1492	0.013123	1492	0.00580116	1492	0.00794494	1492	0.00156392	1492	-0.00180159		1492	-0.00279105	1492	-0.000991	1492	0.0027355	1492	0.00466076	1492	0.00291935
1492.1	0.0135837	1492.1	0.00610067	1492.1	0.00720669	1492.1	0.00138719	1492.1	-0.00176497		1492.1	-0.00286974	1492.1	-0.00118753	1492.1	0.00257051	1492.1	0.00375591	1492.1	0.00138394
1492.2	0.0139872	1492.2	0.00614305	1492.2	0.00723625	1492.2	0.00071504	1492.2	-0.00129106		1492.2	-0.00261869	1492.2	-0.0005761	1492.2	0.00237148	1492.2	0.00419062	1492.2	0.00108688
1492.3	0.0135205	1492.3	0.00463147	1492.3	0.00620522	1492.3	-0.0001445	1492.3	-0.00133077		1492.3	-0.00278438	1492.3	0.00021752	1492.3	0.00240863	1492.3	0.00437333	1492.3	-0.00032531
1492.4	0.0142245	1492.4	0.00465813	1492.4	0.00607759	1492.4	0.00071326	1492.4	3.176e-05		1492.4	-0.00309993	1492.4	-0.00010605	1492.4	0.00200635	1492.4	0.00326954	1492.4	-0.00067666
1492.5	0.0143766	1492.5	0.00455459	1492.5	0.00679176	1492.5	0.00047287	1492.5	0.00096263		1492.5	-0.0030458	1492.5	0.00029954	1492.5	0.0020063	1492.5	0.00316298	1492.5	-0.00114549
1492.6	0.0148468	1492.6	0.00456118	1492.6	0.00699438	1492.6	-0.00011557	1492.6	0.00181016		1492.6	-0.00284666	1492.6	0.00116848	1492.6	0.00255838	1492.6	0.00333931	1492.6	-0.00057077
1492.7	0.0148052	1492.7	0.00493811	1492.7	0.00759588	1492.7	0.00158038	1492.7	0.00288237		1492.7	-0.00249731	1492.7	0.00196246	1492.7	0.00232486	1492.7	0.00337161	1492.7	-0.00241423
1492.8	0.0145208	1492.8	0.00491898	1492.8	0.00720273	1492.8	0.00151735	1492.8	0.00275507		1492.8	-0.00178673	1492.8	0.00285483	1492.8	0.0028289	1492.8	0.00356487	1492.8	-0.00135636
1492.9	0.0142923	1492.9	0.00481803	1492.9	0.00803552	1492.9	0.00195601	1492.9	0.00292128		1492.9	-0.0022373	1492.9	0.00290762	1492.9	0.00213293	1492.9	0.00275169	1492.9	-0.00087466
1493	0.0144814	1493	0.0044811	1493	0.00885019	1493	0.001874	1493	0.00402578		1493	-0.00233018	1493	0.0034741	1493	0.00199321	1493	0.00320649	1493	-0.00024147
1493.1	0.0140953	1493.1	0.00375714	1493.1	0.0101012	1493.1	0.00171359	1493.1	0.004232		1493.1	-0.00324271	1493.1	0.00321094	1493.1	0.00211268	1493.1	0.00211003	1493.1	-0.00022624
1493.2	0.0140116	1493.2	0.00213419	1493.2	0.0103611	1493.2	0.00121878	1493.2	0.00393604		1493.2	-0.00309918	1493.2	0.00438755	1493.2	0.00319042	1493.2	0.00331927	1493.2	0.00043028
1493.3	0.0148543	1493.3	0.0026565	1493.3	0.0106994	1493.3	0.00094818	1493.3	0.00410611		1493.3	-0.00239522	1493.3	0.00535597	1493.3	0.00398355	1493.3	0.00396487	1493.3	0.00168274
1493.4	0.0152772	1493.4	0.00246528	1493.4	0.0103693	1493.4	0.00034839	1493.4	0.00382563		1493.4	-0.00263174	1493.4	0.00427941	1493.4	0.00374507	1493.4	0.00440942	1493.4	0.00154577
1493.5	0.0160947	1493.5	0.00357956	1493.5	0.0106238	1493.5	0.00092308	1493.5	0.00386817		1493.5	-0.00175435	1493.5	0.00493107	1493.5	0.00474633	1493.5	0.00549479	1493.5	0.00221446
1493.6	0.0155643	1493.6	0.00381438	1493.6	0.0101616	1493.6	0.00149472	1493.6	0.00403837		1493.6	-0.00139856	1493.6	0.00444777	1493.6	0.00495969	1493.6	0.00528042	1493.6	0.00183185
1493.7	0.0162841	1493.7	0.0034249	1493.7	0.0108002	1493.7	0.00198366	1493.7	0.00432984		1493.7	-0.00127042	1493.7	0.00333223	1493.7	0.00501184	1493.7	0.00557992	1493.7	0.00176399
1493.8	0.0170539	1493.8	0.00421154	1493.8	0.0109235	1493.8	0.00194468	1493.8	0.0041107		1493.8	-0.00130298	1493.8	0.00372482	1493.8	0.00439371	1493.8	0.00598248	1493.8	0.00145715
1493.9	0.0180209	1493.9	0.0052078	1493.9	0.0112039	1493.9	0.0019588	1493.9	0.00337976		1493.9	-0.00120064	1493.9	0.00392096	1493.9	0.00342669	1493.9	0.00622259	1493.9	0.00174175
1494	0.0176597	1494	0.0053075	1494	0.0109003	1494	0.00124789	1494	0.00312943		1494	-0.00077827	1494	0.00399026	1494	0.00343071	1494	0.0059205	1494	0.00184857
1494.1	0.0185779	1494.1	0.00632075	1494.1	0.0119429	1494.1	0.00112735	1494.1	0.00402071		1494.1	-0.00098467	1494.1	0.00432799	1494.1	0.00336243	1494.1	0.00533367	1494.1	0.00114191
1494.2	0.0191181	1494.2	0.0060626	1494.2	0.0115826	1494.2	0.00012954	1494.2	0.00432538		1494.2	-0.00131478	1494.2	0.00474936	1494.2	0.00413998	1494.2	0.00641131	1494.2	0.00146602
1494.3	0.0181464	1494.3	0.005757	1494.3	0.010941	1494.3	0.00013058	1494.3	0.00452361		1494.3	-0.00139552	1494.3	0.00442558	1494.3	0.00308436	1494.3	0.00564445	1494.3	0.00043542
1494.4	0.0179986	1494.4	0.00713315	1494.4	0.0110202	1494.4	0.00152178	1494.4	0.00412951		1494.4	-0.00121793	1494.4	0.00455486	1494.4	0.00271211	1494.4	0.00583118	1494.4	0.00099433
1494.5	0.0181351	1494.5	0.00759239	1494.5	0.0104212	1494.5	0.00089554	1494.5	0.00421486		1494.5	-0.00024634	1494.5	0.00507269	1494.5	0.00244308	1494.5	0.00578332	1494.5	0.0005019
1494.6	0.0182809	1494.6	0.00853095	1494.6	0.00994256	1494.6	0.00152842	1494.6	0.00479413		1494.6	0.00081028	1494.6	0.00538418	1494.6	0.00245871	1494.6	0.00576631	1494.6	0.00042202
1494.7	0.01785	1494.7	0.00914779	1494.7	0.00921178	1494.7	0.00248041	1494.7	0.00499653		1494.7	0.00177031	1494.7	0.00586625	1494.7	0.00292587	1494.7	0.00626588	1494.7	0.00039299
1494.8	0.0172016	1494.8	0.00914014	1494.8	0.00834597	1494.8	0.00187902	1494.8	0.0049143		1494.8	0.0024615	1494.8	0.00532338	1494.8	0.00222801	1494.8	0.00589672	1494.8	4.442e-05
1494.9	0.0166945	1494.9	0.00841899	1494.9	0.00825789	1494.9	0.00177646	1494.9	0.00519266		1494.9	0.00159837	1494.9	0.00446944	1494.9	0.00087508	1494.9	0.00446674	1494.9	-0.00067536
1495	0.0165984	1495	0.00846154	1495	0.0088532	1495	0.0014917	1495	0.00574114		1495	0.001075	1495	0.00323841	1495	0.00036723	1495	0.00459342	1495	-0.00089986
1495.1	0.0168292	1495.1	0.00819539	1495.1	0.00871877	1495.1	0.00116505	1495.1	0.00439935		1495.1	0.00182083	1495.1	0.00400854	1495.1	0.00098854	1495.1	0.0046787	1495.1	-0.00075476
1495.2	0.0172315	1495.2	0.00739223	1495.2	0.00867629	1495.2	0.00062373	1495.2	0.0036848		1495.2	0.00148657	1495.2	0.00459441	1495.2	0.00079166	1495.2	0.00533258	1495.2	-0.00109322
1495.3	0.0164738	1495.3	0.00777841	1495.3	0.00765461	1495.3	0.00064112	1495.3	0.0032346		1495.3	0.00065026	1495.3	0.00396322	1495.3	-0.00017855	1495.3	0.00472328	1495.3	-0.00203841
1495.4	0.0157901	1495.4	0.00758884	1495.4	0.00685241	1495.4	0.00092428	1495.4	0.00207065		1495.4	-0.00078465	1495.4	0.00293757	1495.4	-0.00075679	1495.4	0.00457519	1495.4	-0.00211781
1495.5	0.0168057	1495.5	0.00882254	1495.5	0.00667044	1495.5	0.00203247	1495.5	0.00238103		1495.5	-0.00100093	1495.5	0.00173672	1495.5	-0.00172281	1495.5	0.00494715	1495.5	-0.00186368
1495.6	0.0161849	1495.6	0.0088065	1495.6	0.0062698	1495.6	0.00273411	1495.6	0.00197983		1495.6	-0.00046741	1495.6	0.00245357	1495.6	-0.0018872	1495.6	0.00477943	1495.6	-0.00158857
1495.7	0.0158176	1495.7	0.0083838	1495.7	0.00617062	1495.7	0.00270182	1495.7	0.00107124		1495.7	3.293e-05	1495.7	0.0028228	1495.7	-0.00177969	1495.7	0.00494941	1495.7	-0.00095912
1495.8	0.0160801	1495.8	0.0100433	1495.8	0.0071321	1495.8	0.0039042	1495.8	0.0008472		1495.8	-0.00042886	1495.8	0.00354888	1495.8	-0.00186495	1495.8	0.00478289	1495.8	-0.00109274
1495.9	0.015873	1495.9	0.00968214	1495.9	0.00711754	1495.9	0.00317572	1495.9	-0.00017563		1495.9	-0.00124906	1495.9	0.0029023	1495.9	-0.00164952	1495.9	0.00425835	1495.9	-0.00136407
1496	0.015888	1496	0.00965083	1496	0.00801723	1496	0.00313122	1496	0.00120644		1496	-0.00118377	1496	0.003336	1496	-0.00021924	1496	0.00509555	1496	-0.0008359
1496.1	0.0174738	1496.1	0.0101834	1496.1	0.00977046	1496.1	0.00379114	1496.1	0.00275493		1496.1	-0.00169515	1496.1	0.00336497	1496.1	0.0005786	1496.1	0.0053511	1496.1	-0.00083686
1496.2	0.0167708	1496.2	0.00937543	1496.2	0.0096805	1496.2	0.00383268	1496.2	0.00187499		1496.2	-0.00226075	1496.2	0.00230701	1496.2	0.00071426	1496.2	0.00483987	1496.2	-0.00035426
1496.3	0.0164359	1496.3	0.00989995	1496.3	0.0105701	1496.3	0.00440423	1496.3	0.00231133		1496.3	-0.00186986	1496.3	0.00233359	1496.3	0.00025406	1496.3	0.0047387	1496.3	7.534e-05
1496.4	0.0159834	1496.4	0.00973293	1496.4	0.0106867	1496.4	0.00415503	1496.4	0.00212844		1496.4	-0.00230577	1496.4	0.00255887	1496.4	0.00093448	1496.4	0.00563606	1496.4	0.00102288
1496.5	0.0175151	1496.5	0.00965456	1496.5	0.0108306	1496.5	0.00350917	1496.5	0.00372506		1496.5	-0.00151833	1496.5	0.00182757	1496.5	0.00165321	1496.5	0.00515386	1496.5	0.00157314
1496.6	0.0180342	1496.6	0.00929549	1496.6	0.0116747	1496.6	0.00405226	1496.6	0.00416783		1496.6	-0.00080302	1496.6	0.00272192	1496.6	0.00319087	1496.6	0.00537833	1496.6	0.00270424
1496.7	0.0191035	1496.7	0.00864646	1496.7	0.0117504	1496.7	0.00358531	1496.7	0.00484832		1496.7	-0.00022942	1496.7	0.00415337	1496.7	0.00427857	1496.7	0.00632066	1496.7	0.00284126
1496.8	0.0202267	1496.8	0.00874303	1496.8	0.0125367	1496.8	0.00353905	1496.8	0.00466831		1496.8	0.00096837	1496.8	0.00445315	1496.8	0.00533515	1496.8	0.00638164	1496.8	0.00329463
1496.9	0.0208134	1496.9	0.00831215	1496.9	0.013462	1496.9	0.00337927	1496.9	0.00570406		1496.9	0.00051107	1496.9	0.00408879	1496.9	0.00508227	1496.9	0.00603775	1496.9	0.00301275
1497	0.0212735	1497	0.00881819	1497	0.0145361	1497	0.00360543	1497	0.00627652		1497	0.0011252	1497	0.00534885	1497	0.00596533	1497	0.00669832	1497	0.00344551
1497.1	0.0220342	1497.1	0.0093287	1497.1	0.0144913	1497.1	0.00375259	1497.1	0.00531117		1497.1	0.00217271	1497.1	0.00704479	1497.1	0.00766233	1497.1	0.00745904	1497.1	0.00315668
1497.2	0.022363	1497.2	0.00888217	1497.2	0.015067	1497.2	0.00440562	1497.2	0.00488967		1497.2	0.00215527	1497.2	0.007989	1497.2	0.00824099	1497.2	0.00795281	1497.2	0.00364328
1497.3	0.0212471	1497.3	0.00815057	1497.3	0.0135509	1497.3	0.00355264	1497.3	0.00452606		1497.3	0.00176872	1497.3	0.00794661	1497.3	0.00846868	1497.3	0.00763545	1497.3	0.00377405
1497.4	0.0212803	1497.4	0.00849383	1497.4	0.013623	1497.4	0.00435409	1497.4	0.00408502		1497.4	0.00225773	1497.4	0.00900268	1497.4	0.00895692	1497.4	0.00794116	1497.4	0.00439011
1497.5	0.0218506	1497.5	0.00930733	1497.5	0.0135668	1497.5	0.00484722	1497.5	0.00441606		1497.5	0.00372119	1497.5	0.0102859	1497.5	0.0090039	1497.5	0.00863678	1497.5	0.00411888
1497.6	0.0214396	1497.6	0.00884803	1497.6	0.012801	1497.6	0.00457083	1497.6	0.00414971		1497.6	0.00517022	1497.6	0.0124457	1497.6	0.0101002	1497.6	0.00798725	1497.6	0.00499294
1497.7	0.0218484	1497.7	0.00902313	1497.7	0.0126786	1497.7	0.004224	1497.7	0.00432923		1497.7	0.00614672	1497.7	0.0134794	1497.7	0.0102115	1497.7	0.00790911	1497.7	0.005178
1497.8	0.0225676	1497.8	0.0106489	1497.8	0.0131225	1497.8	0.00531609	1497.8	0.00501322		1497.8	0.00611636	1497.8	0.0136473	1497.8	0.0102668	1497.8	0.00832037	1497.8	0.00463516
1497.9	0.0231813	1497.9	0.010371	1497.9	0.012121	1497.9	0.0039987	1497.9	0.00491711		1497.9	0.00692935	1497.9	0.0131645	1497.9	0.0096557	1497.9	0.00775762	1497.9	0.00375634
1498	0.0239243	1498	0.0119293	1498	0.0140218	1498	0.00482476	1498	0.00684625		1498	0.00734494	1498	0.0138737	1498	0.0103335	1498	0.00740755	1498	0.00417847
1498.1	0.0233762	1498.1	0.0113293	1498.1	0.0139985	1498.1	0.00493463	1498.1	0.00602301		1498.1	0.00589402	1498.1	0.0127721	1498.1	0.00920045	1498.1	0.00544599	1498.1	0.00303137
1498.2	0.0227732	1498.2	0.010999	1498.2	0.0133723	1498.2	0.00539856	1498.2	0.00466325		1498.2	0.0047102	1498.2	0.0122787	1498.2	0.0085493	1498.2	0.00450332	1498.2	0.00238104
1498.3	0.0233866	1498.3	0.0115899	1498.3	0.013035	1498.3	0.0049766	1498.3	0.00482187		1498.3	0.00435871	1498.3	0.0115191	1498.3	0.0082043	1498.3	0.00430408	1498.3	0.00220322
1498.4	0.0222586	1498.4	0.0106977	1498.4	0.0124435	1498.4	0.00451995	1498.4	0.00415994		1498.4	0.00430943	1498.4	0.0113507	1498.4	0.0079754	1498.4	0.00424967	1498.4	0.00268065
1498.5	0.0234736	1498.5	0.0111639	1498.5	0.0132935	1498.5	0.00558942	1498.5	0.00435633		1498.5	0.00453319	1498.5	0.0114319	1498.5	0.00832015	1498.5	0.00446174	1498.5	0.00331961
1498.6	0.0236067	1498.6	0.0106784	1498.6	0.0132703	1498.6	0.00600912	1498.6	0.00369539		1498.6	0.0050792	1498.6	0.0123133	1498.6	0.00876845	1498.6	0.00489521	1498.6	0.00332602
1498.7	0.0232821	1498.7	0.0106695	1498.7	0.0123491	1498.7	0.00601017	1498.7	0.00259704		1498.7	0.00508508	1498.7	0.0130224	1498.7	0.0090529	1498.7	0.006123	1498.7	0.00403442
1498.8	0.0240831	1498.8	0.0110036	1498.8	0.0128451	1498.8	0.0065	1498.8	0.00229752		1498.8	0.00479719	1498.8	0.0107656	1498.8	0.00882347	1498.8	0.00613062	1498.8	0.00400241
1498.9	0.0243205	1498.9	0.0117127	1498.9	0.0133307	1498.9	0.00668037	1498.9	0.00242276		1498.9	0.0034428	1498.9	0.0101811	1498.9	0.00703867	1498.9	0.00579306	1498.9	0.00297832
1499	0.0241621	1499	0.0121559	1499	0.0132077	1499	0.00750262	1499	0.00246331		1499	0.00361756	1499	0.0104322	1499	0.00756702	1499	0.00704411	1499	0.00263927
1499.1	0.0233797	1499.1	0.0115912	1499.1	0.0129854	1499.1	0.00709348	1499.1	0.00127067		1499.1	0.00327874	1499.1	0.00911494	1499.1	0.00789904	1499.1	0.0072869	1499.1	0.00255979
1499.2	0.0228696	1499.2	0.010801	1499.2	0.0124507	1499.2	0.00711961	1499.2	0.0012845		1499.2	0.00295094	1499.2	0.00875376	1499.2	0.00777622	1499.2	0.00753047	1499.2	0.00391641
1499.3	0.0221912	1499.3	0.0102394	1499.3	0.0121616	1499.3	0.00581609	1499.3	0.00093415		1499.3	0.00294421	1499.3	0.00814422	1499.3	0.00733488	1499.3	0.00787129	1499.3	0.00333007
1499.4	0.0222667	1499.4	0.0100411	1499.4	0.0123925	1499.4	0.0062982	1499.4	0.00104081		1499.4	0.00376203	1499.4	0.00892033	1499.4	0.00807133	1499.4	0.00861113	1499.4	0.00351856
1499.5	0.0227053	1499.5	0.0102612	1499.5	0.0121323	1499.5	0.00559841	1499.5	0.00197498		1499.5	0.00483784	1499.5	0.00909144	1499.5	0.00786823	1499.5	0.00956716	1499.5	0.00355132
1499.6	0.0231779	1499.6	0.0106832	1499.6	0.0120351	1499.6	0.00471616	1499.6	0.00219235		1499.6	0.00574594	1499.6	0.0092945	1499.6	0.00741922	1499.6	0.00957784	1499.6	0.00421958
1499.7	0.0238811	1499.7	0.0121339	1499.7	0.0123459	1499.7	0.00487336	1499.7	0.00378696		1499.7	0.00635	1499.7	0.00898728	1499.7	0.00707441	1499.7	0.0098083	1499.7	0.00397745
1499.8	0.0236659	1499.8	0.0126908	1499.8	0.0122933	1499.8	0.00447581	1499.8	0.00412568		1499.8	0.00695753	1499.8	0.00891291	1499.8	0.00690987	1499.8	0.00972602	1499.8	0.0042655
1499.9	0.0236501	1499.9	0.0130024	1499.9	0.0121628	1499.9	0.00346673	1499.9	0.00395001		1499.9	0.00751523	1499.9	0.00831184	1499.9	0.00694028	1499.9	0.00857522	1499.9	0.00392549
1500	0.0236056	1500	0.0123697	1500	0.0134628	1500	0.00357153	1500	0.00422733		1500	0.00665291	1500	0.00800551	1500	0.006965	1500	0.00717412	1500	0.00382298
1500.1	0.0229852	1500.1	0.0121487	1500.1	0.0129745	1500.1	0.00335071	1500.1	0.00374427		1500.1	0.0063539	1500.1	0.00750829	1500.1	0.00707701	1500.1	0.00672837	1500.1	0.00238483
1500.2	0.0239783	1500.2	0.0129536	1500.2	0.0130421	1500.2	0.00433544	1500.2	0.0035281		1500.2	0.00735	1500.2	0.00792717	1500.2	0.0078079	1500.2	0.00682696	1500.2	0.00271356
1500.3	0.0250832	1500.3	0.0140043	1500.3	0.013195	1500.3	0.00469672	1500.3	0.00419661		1500.3	0.00775706	1500.3	0.00675732	1500.3	0.0078306	1500.3	0.00606282	1500.3	0.00293223
1500.4	0.0241665	1500.4	0.013672	1500.4	0.0143745	1500.4	0.00631971	1500.4	0.00395865		1500.4	0.0088334	1500.4	0.00822403	1500.4	0.00861592	1500.4	0.00613918	1500.4	0.00426678
1500.5	0.0253523	1500.5	0.0145829	1500.5	0.0160619	1500.5	0.00824079	1500.5	0.0047227		1500.5	0.00903035	1500.5	0.00850503	1500.5	0.00903733	1500.5	0.00654424	1500.5	0.00492064
1500.6	0.024939	1500.6	0.0147718	1500.6	0.0168283	1500.6	0.00876471	1500.6	0.00412541		1500.6	0.0100189	1500.6	0.00943076	1500.6	0.00868362	1500.6	0.00691787	1500.6	0.00544516
1500.7	0.0250967	1500.7	0.0147621	1500.7	0.0163818	1500.7	0.00983722	1500.7	0.00404307		1500.7	0.00964832	1500.7	0.00979064	1500.7	0.00821865	1500.7	0.00634635	1500.7	0.00593615
1500.8	0.0252437	1500.8	0.0145144	1500.8	0.0160742	1500.8	0.00988701	1500.8	0.00479082		1500.8	0.00959149	1500.8	0.00999343	1500.8	0.00863148	1500.8	0.00601314	1500.8	0.00449197
1500.9	0.0245923	1500.9	0.0146037	1500.9	0.0155311	1500.9	0.0102683	1500.9	0.00429884		1500.9	0.00888466	1500.9	0.010907	1500.9	0.00824053	1500.9	0.00532406	1500.9	0.00392913
1501	0.0230701	1501	0.0133353	1501	0.0142776	1501	0.00989264	1501	0.00450122		1501	0.0095415	1501	0.0117894	1501	0.00943358	1501	0.00583581	1501	0.00431855
1501.1	0.0220011	1501.1	0.012365	1501.1	0.0139238	1501.1	0.00884133	1501.1	0.00370065		1501.1	0.00932592	1501.1	0.0122341	1501.1	0.00933558	1501.1	0.00486501	1501.1	0.00476146
1501.2	0.0220279	1501.2	0.0117846	1501.2	0.0131635	1501.2	0.00866726	1501.2	0.00330628		1501.2	0.00903007	1501.2	0.013405	1501.2	0.00981259	1501.2	0.00481054	1501.2	0.00517071
1501.3	0.0225371	1501.3	0.011886	1501.3	0.0144328	1501.3	0.00834022	1501.3	0.0031847		1501.3	0.00904299	1501.3	0.0137343	1501.3	0.0106522	1501.3	0.00517207	1501.3	0.00483731
1501.4	0.0226463	1501.4	0.0116203	1501.4	0.0139459	1501.4	0.0078403	1501.4	0.00352123		1501.4	0.00935871	1501.4	0.0145518	1501.4	0.0118583	1501.4	0.00488179	1501.4	0.00508202
1501.5	0.0230178	1501.5	0.0121604	1501.5	0.0147514	1501.5	0.00820144	1501.5	0.00494883		1501.5	0.00974026	1501.5	0.0146316	1501.5	0.0121592	1501.5	0.00590364	1501.5	0.0054638
1501.6	0.0229184	1501.6	0.0123146	1501.6	0.0142206	1501.6	0.00765472	1501.6	0.00403842		1501.6	0.00995652	1501.6	0.0152444	1501.6	0.0124295	1501.6	0.00573273	1501.6	0.00731157
1501.7	0.0227209	1501.7	0.0116198	1501.7	0.0130023	1501.7	0.00693089	1501.7	0.00375995		1501.7	0.0105097	1501.7	0.0148408	1501.7	0.0133268	1501.7	0.00651907	1501.7	0.00760108
1501.8	0.0229216	1501.8	0.0120176	1501.8	0.0127504	1501.8	0.00660447	1501.8	0.00341399		1501.8	0.0106281	1501.8	0.0150359	1501.8	0.013742	1501.8	0.00715812	1501.8	0.00859477
1501.9	0.0244693	1501.9	0.0130505	1501.9	0.0134457	1501.9	0.00700684	1501.9	0.00349336		1501.9	0.0111314	1501.9	0.0140324	1501.9	0.0144734	1501.9	0.00724592	1501.9	0.0084501
1502	0.0257902	1502	0.0129409	1502	0.0145374	1502	0.00713402	1502	0.00421384		1502	0.0108483	1502	0.0136719	1502	0.014072	1502	0.00797246	1502	0.00825061
1502.1	0.0276742	1502.1	0.0142113	1502.1	0.0154014	1502.1	0.00765886	1502.1	0.00401624		1502.1	0.00976029	1502.1	0.0128477	1502.1	0.0143047	1502.1	0.00828794	1502.1	0.00647345
1502.2	0.0299192	1502.2	0.0161303	1502.2	0.0166385	1502.2	0.00918025	1502.2	0.00481401		1502.2	0.0099391	1502.2	0.0124484	1502.2	0.014227	1502.2	0.00899196	1502.2	0.00708151
1502.3	0.0308722	1502.3	0.0169397	1502.3	0.0167563	1502.3	0.00954566	1502.3	0.00527927		1502.3	0.00913616	1502.3	0.0103425	1502.3	0.0134512	1502.3	0.00871076	1502.3	0.00612214
1502.4	0.0315197	1502.4	0.0167461	1502.4	0.018295	1502.4	0.0108888	1502.4	0.00537911		1502.4	0.00937385	1502.4	0.0107553	1502.4	0.0130395	1502.4	0.00938123	1502.4	0.00703039
1502.5	0.0328337	1502.5	0.0178374	1502.5	0.0184839	1502.5	0.0113591	1502.5	0.00539135		1502.5	0.010072	1502.5	0.0103066	1502.5	0.0124302	1502.5	0.0107382	1502.5	0.00628743
1502.6	0.0326255	1502.6	0.0174116	1502.6	0.0180235	1502.6	0.0114171	1502.6	0.00549992		1502.6	0.00968644	1502.6	0.0103533	1502.6	0.0107684	1502.6	0.0104398	1502.6	0.00569341
1502.7	0.0333297	1502.7	0.0174442	1502.7	0.0168018	1502.7	0.0111421	1502.7	0.00622225		1502.7	0.00759549	1502.7	0.00908415	1502.7	0.0101777	1502.7	0.00930441	1502.7	0.00449679
1502.8	0.0326341	1502.8	0.017118	1502.8	0.0164809	1502.8	0.0102861	1502.8	0.00617904		1502.8	0.00683433	1502.8	0.00943015	1502.8	0.0104521	1502.8	0.00915741	1502.8	0.00293627
1502.9	0.0321352	1502.9	0.0164102	1502.9	0.0160541	1502.9	0.00967752	1502.9	0.00590634		1502.9	0.00621195	1502.9	0.00870201	1502.9	0.00925001	1502.9	0.00814681	1502.9	0.00199701
1503	0.0319552	1503	0.0164745	1503	0.0154197	1503	0.00900257	1503	0.00634247		1503	0.00688092	1503	0.0092159	1503	0.0102157	1503	0.00885494	1503	0.00271747
1503.1	0.0316294	1503.1	0.0162928	1503.1	0.0152509	1503.1	0.00793554	1503.1	0.00588011		1503.1	0.00557993	1503.1	0.00918814	1503.1	0.00908367	1503.1	0.0078991	1503.1	0.00265161
1503.2	0.0306012	1503.2	0.0163901	1503.2	0.0149994	1503.2	0.00722669	1503.2	0.006267		1503.2	0.00476506	1503.2	0.00901218	1503.2	0.00889563	1503.2	0.00685818	1503.2	0.00274216
1503.3	0.0293942	1503.3	0.0167487	1503.3	0.0161117	1503.3	0.00703171	1503.3	0.00567994		1503.3	0.00540583	1503.3	0.00855365	1503.3	0.0090262	1503.3	0.0065871	1503.3	0.0025794
1503.4	0.0283015	1503.4	0.0161548	1503.4	0.0151889	1503.4	0.00605849	1503.4	0.00501028		1503.4	0.00586223	1503.4	0.00865209	1503.4	0.00958043	1503.4	0.00684121	1503.4	0.00299737
1503.5	0.0277524	1503.5	0.0162537	1503.5	0.0153737	1503.5	0.00682684	1503.5	0.00493729		1503.5	0.0068562	1503.5	0.00914652	1503.5	0.0105825	1503.5	0.00823615	1503.5	0.00490422
1503.6	0.0267162	1503.6	0.0154307	1503.6	0.0140211	1503.6	0.00552039	1503.6	0.00353163		1503.6	0.00826822	1503.6	0.0100601	1503.6	0.010388	1503.6	0.00885598	1503.6	0.00577525
1503.7	0.0262942	1503.7	0.014386	1503.7	0.0131798	1503.7	0.00465895	1503.7	0.0027104		1503.7	0.00904412	1503.7	0.0106913	1503.7	0.0112035	1503.7	0.0103186	1503.7	0.00575951
1503.8	0.0252433	1503.8	0.0138454	1503.8	0.0133862	1503.8	0.00392899	1503.8	0.00281642		1503.8	0.00995152	1503.8	0.0114318	1503.8	0.0122741	1503.8	0.0110414	1503.8	0.00704227
1503.9	0.0248716	1503.9	0.0133984	1503.9	0.0142287	1503.9	0.00383914	1503.9	0.00293439		1503.9	0.0116572	1503.9	0.0121299	1503.9	0.012221	1503.9	0.0112419	1503.9	0.00736075
1504	0.0242425	1504	0.012755	1504	0.0152791	1504	0.00285629	1504	0.00304826		1504	0.0117206	1504	0.0131443	1504	0.0122358	1504	0.0115161	1504	0.00666945
1504.1	0.0249989	1504.1	0.0129411	1504.1	0.0162535	1504.1	0.00291837	1504.1	0.00312595		1504.1	0.0122494	1504.1	0.013594	1504.1	0.0127379	1504.1	0.0112509	1504.1	0.00586672
1504.2	0.0252162	1504.2	0.0138251	1504.2	0.0168497	1504.2	0.0034749	1504.2	0.00381971		1504.2	0.013719	1504.2	0.0152664	1504.2	0.0137969	1504.2	0.0117029	1504.2	0.00674275
1504.3	0.0252616	1504.3	0.0130272	1504.3	0.0156045	1504.3	0.0028011	1504.3	0.00316146		1504.3	0.0143074	1504.3	0.0156853	1504.3	0.0139598	1504.3	0.0112454	1504.3	0.00648654
1504.4	0.0278392	1504.4	0.014308	1504.4	0.0169638	1504.4	0.00381686	1504.4	0.00445173		1504.4	0.015475	1504.4	0.017273	1504.4	0.014205	1504.4	0.0112046	1504.4	0.00586283
1504.5	0.027369	1504.5	0.014846	1504.5	0.0157746	1504.5	0.00337181	1504.5	0.00443808		1504.5	0.0168918	1504.5	0.0189134	1504.5	0.0148973	1504.5	0.0109794	1504.5	0.0056143
1504.6	0.0287173	1504.6	0.0145079	1504.6	0.0154619	1504.6	0.00361917	1504.6	0.00623829		1504.6	0.0157755	1504.6	0.0191356	1504.6	0.0142501	1504.6	0.009212	1504.6	0.00560564
1504.7	0.0308231	1504.7	0.0158994	1504.7	0.0168811	1504.7	0.00462277	1504.7	0.00752333		1504.7	0.0149658	1504.7	0.0189144	1504.7	0.0135311	1504.7	0.00811719	1504.7	0.00479325
1504.8	0.031991	1504.8	0.0160583	1504.8	0.017034	1504.8	0.00562217	1504.8	0.00864018		1504.8	0.0152459	1504.8	0.0190897	1504.8	0.0134303	1504.8	0.00746418	1504.8	0.00411506
1504.9	0.032844	1504.9	0.0159357	1504.9	0.0162363	1504.9	0.00612993	1504.9	0.00878878		1504.9	0.0152807	1504.9	0.0183088	1504.9	0.013035	1504.9	0.0062904	1504.9	0.00353437
1505	0.0338438	1505	0.0169675	1505	0.0158308	1505	0.00683825	1505	0.00925606		1505	0.0153306	1505	0.0182372	1505	0.0130771	1505	0.00645997	1505	0.00421724
1505.1	0.0335255	1505.1	0.0164822	1505.1	0.0155547	1505.1	0.00631806	1505.1	0.00890521		1505.1	0.0151397	1505.1	0.0172595	1505.1	0.0114945	1505.1	0.00536436	1505.1	0.00390617
1505.2	0.0330669	1505.2	0.0168219	1505.2	0.0155467	1505.2	0.00646905	1505.2	0.00800375		1505.2	0.0149282	1505.2	0.0154321	1505.2	0.0106518	1505.2	0.00374085	1505.2	0.00285963
1505.3	0.0333219	1505.3	0.0165312	1505.3	0.0158801	1505.3	0.00661291	1505.3	0.00614473		1505.3	0.0156112	1505.3	0.0152937	1505.3	0.0106753	1505.3	0.00383813	1505.3	0.00262911
1505.4	0.034562	1505.4	0.0174837	1505.4	0.0168582	1505.4	0.00785662	1505.4	0.00667334		1505.4	0.0155905	1505.4	0.0141865	1505.4	0.0103479	1505.4	0.00453758	1505.4	0.00248682
1505.5	0.0348342	1505.5	0.017627	1505.5	0.0165366	1505.5	0.00912709	1505.5	0.00637943		1505.5	0.0156424	1505.5	0.0134743	1505.5	0.00951058	1505.5	0.0051938	1505.5	0.00236539
1505.6	0.0343037	1505.6	0.0173473	1505.6	0.016669	1505.6	0.00869627	1505.6	0.0068699		1505.6	0.0159051	1505.6	0.0134686	1505.6	0.00905461	1505.6	0.00585416	1505.6	0.00223224
1505.7	0.0343781	1505.7	0.0169462	1505.7	0.0175183	1505.7	0.00944657	1505.7	0.00718173		1505.7	0.0145181	1505.7	0.0124953	1505.7	0.00816166	1505.7	0.00510512	1505.7	0.00143464
1505.8	0.0326338	1505.8	0.01589	1505.8	0.0176507	1505.8	0.00880721	1505.8	0.00713518		1505.8	0.0144317	1505.8	0.0114067	1505.8	0.00823317	1505.8	0.00531763	1505.8	0.00181215
1505.9	0.0320471	1505.9	0.0153893	1505.9	0.0184092	1505.9	0.00953168	1505.9	0.00653511		1505.9	0.0144671	1505.9	0.0111573	1505.9	0.00812467	1505.9	0.00566711	1505.9	0.00157462
1506	0.0308055	1506	0.0147655	1506	0.0179948	1506	0.00823916	1506	0.00486725		1506	0.0141748	1506	0.0102549	1506	0.00871209	1506	0.00619689	1506	0.00078447
1506.1	0.0305669	1506.1	0.0150468	1506.1	0.0178673	1506.1	0.00756542	1506.1	0.00473409		1506.1	0.0137458	1506.1	0.010375	1506.1	0.00974144	1506.1	0.00667867	1506.1	0.00111107
1506.2	0.0304044	1506.2	0.0152101	1506.2	0.0175681	1506.2	0.00724336	1506.2	0.00457366		1506.2	0.0136171	1506.2	0.0116015	1506.2	0.0104787	1506.2	0.00759741	1506.2	0.00130834
1506.3	0.0310728	1506.3	0.0157127	1506.3	0.0173942	1506.3	0.00633933	1506.3	0.00464516		1506.3	0.0139182	1506.3	0.012866	1506.3	0.0117207	1506.3	0.00904189	1506.3	0.00253239
1506.4	0.0316707	1506.4	0.017494	1506.4	0.0180469	1506.4	0.006149	1506.4	0.00565516		1506.4	0.0147168	1506.4	0.0133394	1506.4	0.0127394	1506.4	0.0104113	1506.4	0.00284803
1506.5	0.0304852	1506.5	0.0171419	1506.5	0.0172789	1506.5	0.00574035	1506.5	0.00561624		1506.5	0.0151308	1506.5	0.0151229	1506.5	0.0132456	1506.5	0.0108797	1506.5	0.00463015
1506.6	0.0314475	1506.6	0.0174445	1506.6	0.0173671	1506.6	0.0055051	1506.6	0.00654755		1506.6	0.0157723	1506.6	0.0156398	1506.6	0.0135823	1506.6	0.0110736	1506.6	0.00549074
1506.7	0.0312114	1506.7	0.0177878	1506.7	0.0180075	1506.7	0.006603	1506.7	0.00690997		1506.7	0.0158702	1506.7	0.0163416	1506.7	0.0132512	1506.7	0.0113433	1506.7	0.00631946
1506.8	0.0319322	1506.8	0.0176978	1506.8	0.0176038	1506.8	0.00667221	1506.8	0.00694268		1506.8	0.0160539	1506.8	0.0166617	1506.8	0.0149359	1506.8	0.0120993	1506.8	0.00717407
1506.9	0.0318971	1506.9	0.0183521	1506.9	0.0176692	1506.9	0.00815444	1506.9	0.00643911		1506.9	0.0162042	1506.9	0.0168545	1506.9	0.0162644	1506.9	0.0117505	1506.9	0.00758224
1507	0.033097	1507	0.0191162	1507	0.0182426	1507	0.00866098	1507	0.00780595		1507	0.0176064	1507	0.0171169	1507	0.0172735	1507	0.0123331	1507	0.0087733
1507.1	0.0333984	1507.1	0.0193747	1507.1	0.0184512	1507.1	0.00858074	1507.1	0.00774913		1507.1	0.0180171	1507.1	0.016641	1507.1	0.017328	1507.1	0.0111921	1507.1	0.00822968
1507.2	0.0339267	1507.2	0.0198485	1507.2	0.0189467	1507.2	0.00824184	1507.2	0.00675557		1507.2	0.0176694	1507.2	0.0159387	1507.2	0.0175974	1507.2	0.00990339	1507.2	0.00705843
1507.3	0.0349717	1507.3	0.021058	1507.3	0.0205186	1507.3	0.00968519	1507.3	0.00765916		1507.3	0.0188238	1507.3	0.0175337	1507.3	0.0183683	1507.3	0.0101876	1507.3	0.00738878
1507.4	0.035542	1507.4	0.0230779	1507.4	0.0222104	1507.4	0.0115184	1507.4	0.00887475		1507.4	0.0183463	1507.4	0.0170977	1507.4	0.0178685	1507.4	0.0103038	1507.4	0.00691443
1507.5	0.0355079	1507.5	0.0232502	1507.5	0.0223409	1507.5	0.0122668	1507.5	0.0089021		1507.5	0.018701	1507.5	0.0177719	1507.5	0.0177764	1507.5	0.0108305	1507.5	0.00709615
1507.6	0.0354369	1507.6	0.0235172	1507.6	0.0228288	1507.6	0.0123286	1507.6	0.00887128		1507.6	0.0187749	1507.6	0.017668	1507.6	0.0177048	1507.6	0.0103255	1507.6	0.00699417
1507.7	0.0351067	1507.7	0.0235042	1507.7	0.0228847	1507.7	0.012983	1507.7	0.00888255		1507.7	0.0184364	1507.7	0.0165355	1507.7	0.0163294	1507.7	0.0095248	1507.7	0.00534673
1507.8	0.0336265	1507.8	0.0220967	1507.8	0.0215395	1507.8	0.012395	1507.8	0.00707235		1507.8	0.0185927	1507.8	0.0162403	1507.8	0.0170061	1507.8	0.0109925	1507.8	0.00654335
1507.9	0.0337295	1507.9	0.0219597	1507.9	0.0213121	1507.9	0.0118098	1507.9	0.00616852		1507.9	0.0191048	1507.9	0.015902	1507.9	0.0165383	1507.9	0.0110164	1507.9	0.00592635
1508	0.032797	1508	0.0214462	1508	0.0203959	1508	0.0104068	1508	0.00524902		1508	0.0186942	1508	0.0160666	1508	0.0167423	1508	0.0118408	1508	0.00585988
1508.1	0.0336673	1508.1	0.0217291	1508.1	0.0212513	1508.1	0.00970403	1508.1	0.00573042		1508.1	0.0181755	1508.1	0.0166061	1508.1	0.0170337	1508.1	0.0119808	1508.1	0.0059017
1508.2	0.0340729	1508.2	0.0212581	1508.2	0.0211904	1508.2	0.00947407	1508.2	0.00498146		1508.2	0.0184817	1508.2	0.0177383	1508.2	0.0170268	1508.2	0.0128937	1508.2	0.00598858
1508.3	0.0343482	1508.3	0.021456	1508.3	0.0213501	1508.3	0.00849148	1508.3	0.0042663		1508.3	0.0173334	1508.3	0.0167265	1508.3	0.0158205	1508.3	0.0125519	1508.3	0.00553502
1508.4	0.0345788	1508.4	0.0212943	1508.4	0.0208307	1508.4	0.00827921	1508.4	0.00436948		1508.4	0.0164879	1508.4	0.0163859	1508.4	0.0153974	1508.4	0.012197	1508.4	0.00525192
1508.5	0.0342405	1508.5	0.0202999	1508.5	0.0207095	1508.5	0.00846611	1508.5	0.00336387		1508.5	0.016123	1508.5	0.0167233	1508.5	0.0145011	1508.5	0.0109196	1508.5	0.00469699
1508.6	0.0333326	1508.6	0.0195107	1508.6	0.0200292	1508.6	0.0077784	1508.6	0.00254308		1508.6	0.0164727	1508.6	0.0168542	1508.6	0.0149078	1508.6	0.0115499	1508.6	0.00504102
1508.7	0.0338001	1508.7	0.0192927	1508.7	0.0217578	1508.7	0.00851243	1508.7	0.00337057		1508.7	0.0151536	1508.7	0.0155089	1508.7	0.0146128	1508.7	0.0108474	1508.7	0.00510738
1508.8	0.0349902	1508.8	0.0191123	1508.8	0.0221711	1508.8	0.0081739	1508.8	0.0043831		1508.8	0.0141097	1508.8	0.0154355	1508.8	0.0155122	1508.8	0.0107165	1508.8	0.00479663
1508.9	0.0354605	1508.9	0.0190118	1508.9	0.0220928	1508.9	0.00876982	1508.9	0.00504481		1508.9	0.0135348	1508.9	0.0152538	1508.9	0.0153313	1508.9	0.00978368	1508.9	0.00450117
1509	0.0360143	1509	0.0187052	1509	0.0223257	1509	0.00832467	1509	0.00611158		1509	0.0136758	1509	0.0147986	1509	0.0148009	1509	0.00913801	1509	0.00376151
1509.1	0.0350027	1509.1	0.0178437	1509.1	0.0214757	1509.1	0.00780277	1509.1	0.00587983		1509.1	0.0123044	1509.1	0.0141974	1509.1	0.0147844	1509.1	0.00855025	1509.1	0.00235191
1509.2	0.0354288	1509.2	0.0177765	1509.2	0.0224233	1509.2	0.0074291	1509.2	0.00569471		1509.2	0.0129309	1509.2	0.0148407	1509.2	0.015715	1509.2	0.0085772	1509.2	0.0028015
1509.3	0.0359323	1509.3	0.0183288	1509.3	0.0234714	1509.3	0.00803081	1509.3	0.0071031		1509.3	0.0137976	1509.3	0.0164824	1509.3	0.0163975	1509.3	0.00911892	1509.3	0.00379606
1509.4	0.0358278	1509.4	0.0183939	1509.4	0.024219	1509.4	0.00819957	1509.4	0.00714436		1509.4	0.0139012	1509.4	0.0170063	1509.4	0.0163544	1509.4	0.00809597	1509.4	0.00406833
1509.5	0.0365707	1509.5	0.0181913	1509.5	0.0245003	1509.5	0.00840836	1509.5	0.00782728		1509.5	0.0154456	1509.5	0.0183002	1509.5	0.0166958	1509.5	0.00905962	1509.5	0.00551445
1509.6	0.036552	1509.6	0.0182078	1509.6	0.0231094	1509.6	0.00778458	1509.6	0.00833856		1509.6	0.0159497	1509.6	0.0179623	1509.6	0.0168488	1509.6	0.00892579	1509.6	0.00509988
1509.7	0.0355759	1509.7	0.0183754	1509.7	0.0223609	1509.7	0.0080404	1509.7	0.00830201		1509.7	0.0168754	1509.7	0.018751	1509.7	0.0171236	1509.7	0.00890702	1509.7	0.00525526
1509.8	0.0355664	1509.8	0.0184568	1509.8	0.0227834	1509.8	0.00804962	1509.8	0.00854096		1509.8	0.0169855	1509.8	0.0189276	1509.8	0.0176478	1509.8	0.00968519	1509.8	0.00649031
1509.9	0.036097	1509.9	0.0194438	1509.9	0.0234799	1509.9	0.00765184	1509.9	0.00895855		1509.9	0.0178624	1509.9	0.0192677	1509.9	0.0179483	1509.9	0.00913556	1509.9	0.00646899
1510	0.0354167	1510	0.0193459	1510	0.0241096	1510	0.00788414	1510	0.00888605		1510	0.0182356	1510	0.0197658	1510	0.0193737	1510	0.0102553	1510	0.00677649
1510.1	0.0361852	1510.1	0.0203843	1510.1	0.0249388	1510.1	0.0086416	1510.1	0.00887138		1510.1	0.0189228	1510.1	0.0196328	1510.1	0.0184397	1510.1	0.00961376	1510.1	0.00718696
1510.2	0.0362422	1510.2	0.0211119	1510.2	0.0249933	1510.2	0.0094216	1510.2	0.00866678		1510.2	0.0187932	1510.2	0.0198791	1510.2	0.0172121	1510.2	0.00996089	1510.2	0.00700621
1510.3	0.0366246	1510.3	0.0213323	1510.3	0.0249174	1510.3	0.00934256	1510.3	0.00945968		1510.3	0.018086	1510.3	0.0188202	1510.3	0.0162134	1510.3	0.00915053	1510.3	0.00690713
1510.4	0.0373462	1510.4	0.0216564	1510.4	0.0249711	1510.4	0.0101122	1510.4	0.00983298		1510.4	0.0184168	1510.4	0.0184879	1510.4	0.0165553	1510.4	0.00879859	1510.4	0.0070318
1510.5	0.0370517	1510.5	0.0210528	1510.5	0.0246484	1510.5	0.00953347	1510.5	0.0083209		1510.5	0.0195627	1510.5	0.0174258	1510.5	0.0157472	1510.5	0.00778819	1510.5	0.00715764
1510.6	0.0370929	1510.6	0.0209642	1510.6	0.024652	1510.6	0.00980326	1510.6	0.00843631		1510.6	0.0206082	1510.6	0.0177231	1510.6	0.015656	1510.6	0.00822018	1510.6	0.00795337
1510.7	0.0368969	1510.7	0.0205718	1510.7	0.024233	1510.7	0.0088078	1510.7	0.00806499		1510.7	0.0205722	1510.7	0.0171909	1510.7	0.0154682	1510.7	0.00732658	1510.7	0.0073813
1510.8	0.0365009	1510.8	0.0198547	1510.8	0.0227383	1510.8	0.00776168	1510.8	0.00702061		1510.8	0.0212651	1510.8	0.0186128	1510.8	0.0153458	1510.8	0.00689989	1510.8	0.0067679
1510.9	0.0365723	1510.9	0.0199563	1510.9	0.0224787	1510.9	0.00742872	1510.9	0.00728662		1510.9	0.0218137	1510.9	0.0188523	1510.9	0.015596	1510.9	0.00677133	1510.9	0.00674316
1511	0.0355854	1511	0.0193465	1511	0.0219707	1511	0.00703223	1511	0.00707373		1511	0.0222773	1511	0.018868	1511	0.0161032	1511	0.0068912	1511	0.00666547
1511.1	0.0349693	1511.1	0.0187667	1511.1	0.0210817	1511.1	0.00600012	1511.1	0.00638971		1511.1	0.0232742	1511.1	0.0201333	1511.1	0.0175547	1511.1	0.00768276	1511.1	0.00785515
1511.2	0.0350682	1511.2	0.0185805	1511.2	0.0215883	1511.2	0.00564415	1511.2	0.00523729		1511.2	0.0242135	1511.2	0.0217713	1511.2	0.0178969	1511.2	0.00727201	1511.2	0.00834569
1511.3	0.0358301	1511.3	0.0183336	1511.3	0.0219188	1511.3	0.0055109	1511.3	0.00552844		1511.3	0.0244212	1511.3	0.0230068	1511.3	0.0187133	1511.3	0.00726955	1511.3	0.00868806
1511.4	0.0356867	1511.4	0.0187299	1511.4	0.0218651	1511.4	0.00562976	1511.4	0.00479152		1511.4	0.0244632	1511.4	0.0233422	1511.4	0.018671	1511.4	0.00629866	1511.4	0.00965068
1511.5	0.0357842	1511.5	0.0189781	1511.5	0.0214572	1511.5	0.00621339	1511.5	0.00504107		1511.5	0.0243729	1511.5	0.0242529	1511.5	0.019345	1511.5	0.00752838	1511.5	0.0104836
1511.6	0.0349495	1511.6	0.0186096	1511.6	0.0207714	1511.6	0.00578776	1511.6	0.00442233		1511.6	0.024786	1511.6	0.0247011	1511.6	0.0210541	1511.6	0.00776701	1511.6	0.0110889
1511.7	0.0343797	1511.7	0.0194315	1511.7	0.0213031	1511.7	0.00764196	1511.7	0.00315229		1511.7	0.0250594	1511.7	0.0248159	1511.7	0.0213515	1511.7	0.00708371	1511.7	0.0113319
1511.8	0.0354897	1511.8	0.0202144	1511.8	0.0229273	1511.8	0.0077457	1511.8	0.00463228		1511.8	0.0247813	1511.8	0.0246415	1511.8	0.0219695	1511.8	0.00838384	1511.8	0.0117629
1511.9	0.0356497	1511.9	0.020833	1511.9	0.0225959	1511.9	0.00926231	1511.9	0.00473898		1511.9	0.0238267	1511.9	0.0243329	1511.9	0.0225212	1511.9	0.00893777	1511.9	0.0108344
1512	0.0355591	1512	0.0208049	1512	0.0232497	1512	0.00961565	1512	0.00547084		1512	0.0239607	1512	0.0245465	1512	0.0236744	1512	0.0110159	1512	0.0111698
1512.1	0.0359898	1512.1	0.0212544	1512.1	0.0223264	1512.1	0.0105185	1512.1	0.0057647		1512.1	0.0240886	1512.1	0.0249017	1512.1	0.023436	1512.1	0.0116951	1512.1	0.0115359
1512.2	0.0364476	1512.2	0.021645	1512.2	0.022824	1512.2	0.0106662	1512.2	0.00627224		1512.2	0.023003	1512.2	0.0237793	1512.2	0.0229695	1512.2	0.0129725	1512.2	0.0107159
1512.3	0.0377742	1512.3	0.0215676	1512.3	0.0229593	1512.3	0.01061	1512.3	0.00695439		1512.3	0.0225242	1512.3	0.0219129	1512.3	0.0236278	1512.3	0.0131506	1512.3	0.0105735
1512.4	0.0390475	1512.4	0.0216544	1512.4	0.0226796	1512.4	0.0100184	1512.4	0.0063939		1512.4	0.0219326	1512.4	0.0202965	1512.4	0.0222948	1512.4	0.0130146	1512.4	0.00905451
1512.5	0.0399063	1512.5	0.0213549	1512.5	0.0218115	1512.5	0.00889196	1512.5	0.00583764		1512.5	0.0229214	1512.5	0.0201933	1512.5	0.0230295	1512.5	0.0127525	1512.5	0.00966928
1512.6	0.0401351	1512.6	0.022026	1512.6	0.0220404	1512.6	0.00886336	1512.6	0.00603177		1512.6	0.0232509	1512.6	0.0199486	1512.6	0.0228668	1512.6	0.0139399	1512.6	0.00844566
1512.7	0.0388478	1512.7	0.0218282	1512.7	0.0212271	1512.7	0.00669716	1512.7	0.00529942		1512.7	0.0234548	1512.7	0.0202181	1512.7	0.0226892	1512.7	0.0141119	1512.7	0.00751028
1512.8	0.0397094	1512.8	0.0225293	1512.8	0.0217698	1512.8	0.0068056	1512.8	0.00673393		1512.8	0.0234366	1512.8	0.0201803	1512.8	0.0219305	1512.8	0.0144937	1512.8	0.00722356
1512.9	0.0403505	1512.9	0.0225061	1512.9	0.0225346	1512.9	0.00699168	1512.9	0.00805673		1512.9	0.0228929	1512.9	0.0197309	1512.9	0.0210592	1512.9	0.0144442	1512.9	0.00715313
1513	0.0394555	1513	0.0225213	1513	0.0218246	1513	0.00703921	1513	0.00786802		1513	0.0227146	1513	0.0193899	1513	0.0202706	1513	0.0138529	1513	0.0070852
1513.1	0.0392752	1513.1	0.0229502	1513.1	0.0221102	1513.1	0.0071709	1513.1	0.00784191		1513.1	0.0232799	1513.1	0.0206195	1513.1	0.0202871	1513.1	0.0132427	1513.1	0.00764991
1513.2	0.0407032	1513.2	0.0239928	1513.2	0.0229717	1513.2	0.0083037	1513.2	0.00821339		1513.2	0.022988	1513.2	0.0209931	1513.2	0.0198832	1513.2	0.0123044	1513.2	0.00697078
1513.3	0.0411609	1513.3	0.023913	1513.3	0.0230044	1513.3	0.008453	1513.3	0.00829351		1513.3	0.0234382	1513.3	0.0209992	1513.3	0.0199689	1513.3	0.0124208	1513.3	0.00749324
1513.4	0.0410238	1513.4	0.0240884	1513.4	0.0233896	1513.4	0.00903459	1513.4	0.00766543		1513.4	0.0237439	1513.4	0.0212673	1513.4	0.0199819	1513.4	0.0120707	1513.4	0.00810002
1513.5	0.0426744	1513.5	0.0240706	1513.5	0.0239681	1513.5	0.0105601	1513.5	0.0088515		1513.5	0.0244409	1513.5	0.0225143	1513.5	0.0208208	1513.5	0.0118693	1513.5	0.00889016
1513.6	0.0433274	1513.6	0.0246954	1513.6	0.024804	1513.6	0.0107006	1513.6	0.00829595		1513.6	0.0253271	1513.6	0.0227355	1513.6	0.0219145	1513.6	0.0117616	1513.6	0.00985555
1513.7	0.0441468	1513.7	0.0253246	1513.7	0.0243224	1513.7	0.0123411	1513.7	0.00874497		1513.7	0.0246548	1513.7	0.0236815	1513.7	0.0212587	1513.7	0.011097	1513.7	0.00941866
1513.8	0.0446465	1513.8	0.0245408	1513.8	0.0250831	1513.8	0.0118633	1513.8	0.00945462		1513.8	0.0242423	1513.8	0.0239642	1513.8	0.021927	1513.8	0.0115355	1513.8	0.00856138
1513.9	0.0439887	1513.9	0.0243479	1513.9	0.0243125	1513.9	0.0132016	1513.9	0.00893959		1513.9	0.0240247	1513.9	0.0240444	1513.9	0.0227841	1513.9	0.0115644	1513.9	0.00776378
1514	0.0435362	1514	0.0236476	1514	0.0246425	1514	0.0128538	1514	0.00941582		1514	0.0248468	1514	0.0246286	1514	0.0241781	1514	0.0117105	1514	0.00830494
1514.1	0.0439009	1514.1	0.024713	1514.1	0.0247616	1514.1	0.014206	1514.1	0.00974406		1514.1	0.0251913	1514.1	0.024599	1514.1	0.0244221	1514.1	0.0120961	1514.1	0.00708909
1514.2	0.0440733	1514.2	0.0259141	1514.2	0.0263317	1514.2	0.0150694	1514.2	0.010166		1514.2	0.0253872	1514.2	0.023436	1514.2	0.0239324	1514.2	0.0129007	1514.2	0.00752281
1514.3	0.0446952	1514.3	0.0263923	1514.3	0.0262259	1514.3	0.0148745	1514.3	0.0103351		1514.3	0.0256031	1514.3	0.0234756	1514.3	0.0242449	1514.3	0.0128018	1514.3	0.00773252
1514.4	0.0442423	1514.4	0.0265424	1514.4	0.0253009	1514.4	0.0136641	1514.4	0.00952891		1514.4	0.0264791	1514.4	0.024175	1514.4	0.0241438	1514.4	0.0136782	1514.4	0.00767825
1514.5	0.0440028	1514.5	0.0270583	1514.5	0.0250066	1514.5	0.0134273	1514.5	0.00972248		1514.5	0.0275796	1514.5	0.0241138	1514.5	0.0253387	1514.5	0.0139421	1514.5	0.00808463
1514.6	0.0424916	1514.6	0.0263753	1514.6	0.0244358	1514.6	0.0124193	1514.6	0.00933758		1514.6	0.0278016	1514.6	0.0235641	1514.6	0.0235874	1514.6	0.0154388	1514.6	0.0080479
1514.7	0.0408443	1514.7	0.025772	1514.7	0.0238736	1514.7	0.0118858	1514.7	0.00916007		1514.7	0.0284091	1514.7	0.0239563	1514.7	0.0229323	1514.7	0.0157026	1514.7	0.00855776
1514.8	0.0411018	1514.8	0.0258233	1514.8	0.0243061	1514.8	0.0121971	1514.8	0.00895662		1514.8	0.0279559	1514.8	0.0234293	1514.8	0.022288	1514.8	0.0160399	1514.8	0.00877608
1514.9	0.040244	1514.9	0.0247147	1514.9	0.0246343	1514.9	0.012502	1514.9	0.0082964		1514.9	0.0278979	1514.9	0.0228744	1514.9	0.0217656	1514.9	0.0150882	1514.9	0.00912636
1515	0.0402986	1515	0.0258164	1515	0.0244728	1515	0.01256	1515	0.00881421		1515	0.0277557	1515	0.0226006	1515	0.0216256	1515	0.0145524	1515	0.00933668
1515.1	0.041968	1515.1	0.0263752	1515.1	0.0254186	1515.1	0.0133788	1515.1	0.00923389		1515.1	0.0279501	1515.1	0.0231329	1515.1	0.0219578	1515.1	0.0142786	1515.1	0.00922941
1515.2	0.0427297	1515.2	0.026201	1515.2	0.0256616	1515.2	0.0135208	1515.2	0.00874831		1515.2	0.0283065	1515.2	0.0231231	1515.2	0.0220781	1515.2	0.0145096	1515.2	0.0092953
1515.3	0.0427061	1515.3	0.0259366	1515.3	0.0251874	1515.3	0.0127652	1515.3	0.00865792		1515.3	0.0278263	1515.3	0.0221899	1515.3	0.0218154	1515.3	0.0146471	1515.3	0.00838558
1515.4	0.0452412	1515.4	0.0267949	1515.4	0.0272085	1515.4	0.0133642	1515.4	0.00978574		1515.4	0.0278666	1515.4	0.022995	1515.4	0.0223555	1515.4	0.0146797	1515.4	0.00825623
1515.5	0.0464297	1515.5	0.0270669	1515.5	0.0275248	1515.5	0.013967	1515.5	0.0108227		1515.5	0.0271486	1515.5	0.0222798	1515.5	0.0218033	1515.5	0.0139677	1515.5	0.00774806
1515.6	0.0458088	1515.6	0.0266209	1515.6	0.0269002	1515.6	0.0127185	1515.6	0.00998397		1515.6	0.0262971	1515.6	0.0220631	1515.6	0.0214585	1515.6	0.0135036	1515.6	0.00688236
1515.7	0.0460694	1515.7	0.0265637	1515.7	0.0258284	1515.7	0.0127525	1515.7	0.0105078		1515.7	0.025578	1515.7	0.0233299	1515.7	0.0215978	1515.7	0.0128517	1515.7	0.00681685
1515.8	0.0458854	1515.8	0.0259438	1515.8	0.0267163	1515.8	0.0124122	1515.8	0.0100038		1515.8	0.0254999	1515.8	0.0221501	1515.8	0.0218153	1515.8	0.0120359	1515.8	0.00513841
1515.9	0.044361	1515.9	0.026062	1515.9	0.025139	1515.9	0.0120732	1515.9	0.0100705		1515.9	0.0255317	1515.9	0.0222775	1515.9	0.0218506	1515.9	0.0117689	1515.9	0.00415774
1516	0.0439901	1516	0.0253234	1516	0.024673	1516	0.0111646	1516	0.0111231		1516	0.0248927	1516	0.0222867	1516	0.021307	1516	0.010527	1516	0.00413435
1516.1	0.0439889	1516.1	0.0269381	1516.1	0.0253948	1516.1	0.011026	1516.1	0.0112107		1516.1	0.0249095	1516.1	0.0220965	1516.1	0.021373	1516.1	0.0104829	1516.1	0.0035046
1516.2	0.042963	1516.2	0.0266923	1516.2	0.0242855	1516.2	0.00952624	1516.2	0.0106789		1516.2	0.025714	1516.2	0.0222861	1516.2	0.021523	1516.2	0.0105022	1516.2	0.00431629
1516.3	0.0438918	1516.3	0.0262107	1516.3	0.0233003	1516.3	0.00869263	1516.3	0.00975943		1516.3	0.0254462	1516.3	0.0235071	1516.3	0.021928	1516.3	0.0101652	1516.3	0.00458355
1516.4	0.0424513	1516.4	0.0251781	1516.4	0.0216217	1516.4	0.00740119	1516.4	0.00846395		1516.4	0.0257281	1516.4	0.0235644	1516.4	0.0213798	1516.4	0.0103449	1516.4	0.00496653
1516.5	0.0411312	1516.5	0.0244871	1516.5	0.0206958	1516.5	0.0071389	1516.5	0.00904331		1516.5	0.0257567	1516.5	0.0237891	1516.5	0.0211964	1516.5	0.0103963	1516.5	0.00558413
1516.6	0.0401407	1516.6	0.0224142	1516.6	0.0197584	1516.6	0.00568957	1516.6	0.00833802		1516.6	0.02629	1516.6	0.024742	1516.6	0.0217857	1516.6	0.0112201	1516.6	0.00716819
1516.7	0.0401977	1516.7	0.0226365	1516.7	0.0199383	1516.7	0.00571585	1516.7	0.00781943		1516.7	0.0261279	1516.7	0.0253356	1516.7	0.0218253	1516.7	0.0103097	1516.7	0.00693951
1516.8	0.0404465	1516.8	0.0222093	1516.8	0.0200224	1516.8	0.00491069	1516.8	0.00683249		1516.8	0.0250854	1516.8	0.0266612	1516.8	0.0226562	1516.8	0.0107986	1516.8	0.00811971
1516.9	0.0413627	1516.9	0.0228773	1516.9	0.0197761	1516.9	0.00568222	1516.9	0.00776356		1516.9	0.0256978	1516.9	0.0267589	1516.9	0.0225278	1516.9	0.0105386	1516.9	0.00871174
1517	0.0432039	1517	0.0235775	1517	0.0210774	1517	0.00613467	1517	0.00857411		1517	0.0257857	1517	0.0271328	1517	0.0233934	1517	0.0108541	1517	0.00897487
1517.1	0.0442636	1517.1	0.0245624	1517.1	0.0224091	1517.1	0.00727814	1517.1	0.00949497		1517.1	0.0262103	1517.1	0.0276847	1517.1	0.0237616	1517.1	0.0115716	1517.1	0.00931201
1517.2	0.0447671	1517.2	0.0243188	1517.2	0.0235802	1517.2	0.00741284	1517.2	0.00960573		1517.2	0.0276396	1517.2	0.0283645	1517.2	0.0241545	1517.2	0.012546	1517.2	0.00962359
1517.3	0.0463186	1517.3	0.0255852	1517.3	0.0244415	1517.3	0.00853418	1517.3	0.0100271		1517.3	0.0275779	1517.3	0.0285604	1517.3	0.023925	1517.3	0.0128216	1517.3	0.0086836
1517.4	0.0485301	1517.4	0.026772	1517.4	0.0257585	1517.4	0.00974322	1517.4	0.0100901		1517.4	0.0284557	1517.4	0.0296528	1517.4	0.024138	1517.4	0.0132442	1517.4	0.00918349
1517.5	0.0484931	1517.5	0.0265703	1517.5	0.025003	1517.5	0.00972676	1517.5	0.00938571		1517.5	0.029084	1517.5	0.0294189	1517.5	0.024111	1517.5	0.0139013	1517.5	0.00928395
1517.6	0.0491162	1517.6	0.0269029	1517.6	0.0250877	1517.6	0.00961081	1517.6	0.00880904		1517.6	0.0299925	1517.6	0.0295143	1517.6	0.0245986	1517.6	0.0148768	1517.6	0.00999433
1517.7	0.0499435	1517.7	0.0272483	1517.7	0.0268925	1517.7	0.0106164	1517.7	0.00880303		1517.7	0.0306072	1517.7	0.0294581	1517.7	0.0256505	1517.7	0.0152138	1517.7	0.0103227
1517.8	0.0503815	1517.8	0.0273729	1517.8	0.028228	1517.8	0.0113279	1517.8	0.00845932		1517.8	0.0309602	1517.8	0.0286816	1517.8	0.0259322	1517.8	0.0152844	1517.8	0.0101133
1517.9	0.0499079	1517.9	0.0268198	1517.9	0.0274108	1517.9	0.0106231	1517.9	0.00778493		1517.9	0.0318053	1517.9	0.0296227	1517.9	0.0265406	1517.9	0.0163604	1517.9	0.0109765
1518	0.0503647	1518	0.02674	1518	0.0276482	1518	0.0101923	1518	0.0074546		1518	0.031208	1518	0.0282418	1518	0.0260233	1518	0.0159929	1518	0.0115208
1518.1	0.050037	1518.1	0.0279323	1518.1	0.0280129	1518.1	0.0110702	1518.1	0.00759369		1518.1	0.0322041	1518.1	0.0282195	1518.1	0.0268337	1518.1	0.0162715	1518.1	0.0114579
1518.2	0.0499843	1518.2	0.0270308	1518.2	0.0269722	1518.2	0.00978276	1518.2	0.00624246		1518.2	0.0325179	1518.2	0.0289494	1518.2	0.0260272	1518.2	0.0162621	1518.2	0.0116988
1518.3	0.0496336	1518.3	0.0268535	1518.3	0.0268641	1518.3	0.00992554	1518.3	0.00566281		1518.3	0.0332747	1518.3	0.0293172	1518.3	0.0261162	1518.3	0.0164088	1518.3	0.0127688
1518.4	0.047779	1518.4	0.0265543	1518.4	0.0262886	1518.4	0.00959412	1518.4	0.00587741		1518.4	0.0333104	1518.4	0.0290455	1518.4	0.0257105	1518.4	0.0161063	1518.4	0.0119378
1518.5	0.047399	1518.5	0.0263891	1518.5	0.0258391	1518.5	0.00897214	1518.5	0.00690843		1518.5	0.0335333	1518.5	0.0293964	1518.5	0.0262792	1518.5	0.0162727	1518.5	0.0115803
1518.6	0.0475669	1518.6	0.0260776	1518.6	0.0250279	1518.6	0.00806599	1518.6	0.00594368		1518.6	0.0328812	1518.6	0.0298737	1518.6	0.0269309	1518.6	0.0160217	1518.6	0.0119656
1518.7	0.0474869	1518.7	0.027374	1518.7	0.0249499	1518.7	0.00852264	1518.7	0.00604786		1518.7	0.0308282	1518.7	0.0292341	1518.7	0.0253586	1518.7	0.014685	1518.7	0.0104262
1518.8	0.0470774	1518.8	0.026949	1518.8	0.0248197	1518.8	0.00748638	1518.8	0.0065403		1518.8	0.0299598	1518.8	0.0289564	1518.8	0.0256316	1518.8	0.0150454	1518.8	0.0109338
1518.9	0.0472356	1518.9	0.0278425	1518.9	0.0250135	1518.9	0.00832131	1518.9	0.00764999		1518.9	0.0311359	1518.9	0.0283648	1518.9	0.0258473	1518.9	0.0152078	1518.9	0.0108972
1519	0.0465606	1519	0.0272878	1519	0.0259652	1519	0.00854505	1519	0.00768169		1519	0.0305586	1519	0.0284864	1519	0.0263392	1519	0.0149851	1519	0.0107685
1519.1	0.0467524	1519.1	0.028334	1519.1	0.0262613	1519.1	0.0093384	1519.1	0.00844174		1519.1	0.0306937	1519.1	0.0289404	1519.1	0.0255719	1519.1	0.0145451	1519.1	0.0108867
1519.2	0.0467644	1519.2	0.0281002	1519.2	0.0261141	1519.2	0.00972585	1519.2	0.00833435		1519.2	0.0309437	1519.2	0.0292814	1519.2	0.0249379	1519.2	0.0139843	1519.2	0.0105875
1519.3	0.0479625	1519.3	0.0295566	1519.3	0.0259235	1519.3	0.0107046	1519.3	0.00858605		1519.3	0.030009	1519.3	0.0286657	1519.3	0.0238906	1519.3	0.0134175	1519.3	0.00952126
1519.4	0.0487806	1519.4	0.0306906	1519.4	0.0263822	1519.4	0.0112788	1519.4	0.00845966		1519.4	0.0302765	1519.4	0.0288667	1519.4	0.0241808	1519.4	0.0137777	1519.4	0.00946047
1519.5	0.0495347	1519.5	0.0304697	1519.5	0.0277076	1519.5	0.0119393	1519.5	0.0093099		1519.5	0.0297267	1519.5	0.0280753	1519.5	0.0233363	1519.5	0.0144423	1519.5	0.00993065
1519.6	0.0497193	1519.6	0.0300256	1519.6	0.028831	1519.6	0.0125987	1519.6	0.00878759		1519.6	0.0293178	1519.6	0.0274204	1519.6	0.0229997	1519.6	0.0139673	1519.6	0.0104432
1519.7	0.0508721	1519.7	0.0310087	1519.7	0.031008	1519.7	0.0142848	1519.7	0.00996934		1519.7	0.029947	1519.7	0.0279723	1519.7	0.0233154	1519.7	0.0143373	1519.7	0.011167
1519.8	0.05124	1519.8	0.0314855	1519.8	0.0304789	1519.8	0.0149687	1519.8	0.00958773		1519.8	0.0297027	1519.8	0.0281179	1519.8	0.0221985	1519.8	0.0142131	1519.8	0.0111569
1519.9	0.05152	1519.9	0.0306076	1519.9	0.0297108	1519.9	0.0140633	1519.9	0.00856448		1519.9	0.0296622	1519.9	0.0290853	1519.9	0.0224498	1519.9	0.0155722	1519.9	0.0125092
1520	0.0524162	1520	0.0317017	1520	0.0293807	1520	0.0151193	1520	0.00925772		1520	0.0299953	1520	0.0284166	1520	0.0218096	1520	0.0166375	1520	0.0124498
1520.1	0.0523678	1520.1	0.0317229	1520.1	0.029935	1520.1	0.0156888	1520.1	0.0101522		1520.1	0.0311081	1520.1	0.0290424	1520.1	0.0216765	1520.1	0.0168671	1520.1	0.0121212
1520.2	0.0519407	1520.2	0.0314654	1520.2	0.0295362	1520.2	0.014498	1520.2	0.00876151		1520.2	0.031513	1520.2	0.0289448	1520.2	0.0215865	1520.2	0.0171635	1520.2	0.0112703
1520.3	0.0514249	1520.3	0.0309507	1520.3	0.0297402	1520.3	0.0142176	1520.3	0.00929444		1520.3	0.0337638	1520.3	0.0296305	1520.3	0.0227783	1520.3	0.0191279	1520.3	0.0110743
1520.4	0.0505199	1520.4	0.0302164	1520.4	0.0296955	1520.4	0.0136915	1520.4	0.00990572		1520.4	0.0334021	1520.4	0.0300597	1520.4	0.0231987	1520.4	0.0187999	1520.4	0.00954889
1520.5	0.0503169	1520.5	0.0294665	1520.5	0.028906	1520.5	0.0126867	1520.5	0.0100516		1520.5	0.0334157	1520.5	0.0302939	1520.5	0.0236149	1520.5	0.0186436	1520.5	0.0092423
1520.6	0.0495561	1520.6	0.0292123	1520.6	0.0284041	1520.6	0.0129379	1520.6	0.0103028		1520.6	0.0333356	1520.6	0.0304316	1520.6	0.0245666	1520.6	0.0185968	1520.6	0.00859484
1520.7	0.0492158	1520.7	0.0293264	1520.7	0.0288321	1520.7	0.013434	1520.7	0.0114708		1520.7	0.0329147	1520.7	0.0296443	1520.7	0.0253261	1520.7	0.0180802	1520.7	0.00659335
1520.8	0.0491339	1520.8	0.0278097	1520.8	0.0289524	1520.8	0.0125507	1520.8	0.0106266		1520.8	0.0343008	1520.8	0.0290877	1520.8	0.0260646	1520.8	0.0181037	1520.8	0.0069642
1520.9	0.048902	1520.9	0.0281479	1520.9	0.0291261	1520.9	0.0135883	1520.9	0.0107847		1520.9	0.0363059	1520.9	0.0298453	1520.9	0.0277715	1520.9	0.0190098	1520.9	0.00759372
1521	0.0492037	1521	0.0279821	1521	0.0294882	1521	0.0129602	1521	0.0111283		1521	0.0362386	1521	0.0311678	1521	0.0284997	1521	0.0183878	1521	0.00738236
1521.1	0.0502106	1521.1	0.0273845	1521.1	0.029126	1521.1	0.012403	1521.1	0.0117858		1521.1	0.0372428	1521.1	0.030742	1521.1	0.0286762	1521.1	0.017749	1521.1	0.00723407
1521.2	0.0504928	1521.2	0.0264802	1521.2	0.0289223	1521.2	0.0116789	1521.2	0.0113602		1521.2	0.0367677	1521.2	0.0299042	1521.2	0.0283624	1521.2	0.017075	1521.2	0.00544933
1521.3	0.0514465	1521.3	0.0270799	1521.3	0.0297128	1521.3	0.0116258	1521.3	0.0111395		1521.3	0.0361126	1521.3	0.0291082	1521.3	0.0281065	1521.3	0.0156434	1521.3	0.00438075
1521.4	0.052233	1521.4	0.0270484	1521.4	0.0298298	1521.4	0.0106633	1521.4	0.0104485		1521.4	0.0363897	1521.4	0.0292664	1521.4	0.0284418	1521.4	0.0149175	1521.4	0.00489141
1521.5	0.0531111	1521.5	0.0261381	1521.5	0.0300256	1521.5	0.00966109	1521.5	0.00983296		1521.5	0.0357668	1521.5	0.0289574	1521.5	0.0284409	1521.5	0.0141833	1521.5	0.00601425
1521.6	0.0535899	1521.6	0.0258541	1521.6	0.0289206	1521.6	0.00879519	1521.6	0.00881581		1521.6	0.0366004	1521.6	0.0295657	1521.6	0.0293748	1521.6	0.0143403	1521.6	0.00701358
1521.7	0.0551756	1521.7	0.0274109	1521.7	0.0293568	1521.7	0.00973197	1521.7	0.00907167		1521.7	0.0364233	1521.7	0.0293482	1521.7	0.0296001	1521.7	0.014481	1521.7	0.00760315
1521.8	0.0557573	1521.8	0.0267958	1521.8	0.0279407	1521.8	0.00941179	1521.8	0.00833654		1521.8	0.0348879	1521.8	0.0291872	1521.8	0.0292895	1521.8	0.0135927	1521.8	0.00712991
1521.9	0.0568954	1521.9	0.0273758	1521.9	0.0285096	1521.9	0.00905295	1521.9	0.00764604		1521.9	0.0340228	1521.9	0.0298674	1521.9	0.0298334	1521.9	0.0142404	1521.9	0.00836549
1522	0.0578961	1522	0.0286023	1522	0.0295175	1522	0.010547	1522	0.00891024		1522	0.0338493	1522	0.029818	1522	0.0290268	1522	0.0148059	1522	0.00835954
1522.1	0.0573766	1522.1	0.0282403	1522.1	0.0299925	1522.1	0.00981468	1522.1	0.00874365		1522.1	0.033737	1522.1	0.0298027	1522.1	0.0285889	1522.1	0.0143279	1522.1	0.00827527
1522.2	0.0556295	1522.2	0.027348	1522.2	0.0286578	1522.2	0.00863855	1522.2	0.00840734		1522.2	0.0342074	1522.2	0.029968	1522.2	0.0287758	1522.2	0.015217	1522.2	0.00839561
1522.3	0.0551738	1522.3	0.0276411	1522.3	0.0295142	1522.3	0.00810817	1522.3	0.00863296		1522.3	0.0354524	1522.3	0.0311404	1522.3	0.0286266	1522.3	0.0166892	1522.3	0.0087507
1522.4	0.0537147	1522.4	0.027225	1522.4	0.0294011	1522.4	0.00899962	1522.4	0.00895999		1522.4	0.0354149	1522.4	0.0314047	1522.4	0.0289178	1522.4	0.0160851	1522.4	0.00873442
1522.5	0.0532268	1522.5	0.0273274	1522.5	0.0286386	1522.5	0.00930884	1522.5	0.00882949		1522.5	0.0355297	1522.5	0.0314212	1522.5	0.0291359	1522.5	0.0166262	1522.5	0.00910245
1522.6	0.0525424	1522.6	0.0289325	1522.6	0.0293398	1522.6	0.0110383	1522.6	0.0104891		1522.6	0.036087	1522.6	0.0312422	1522.6	0.0288744	1522.6	0.0165612	1522.6	0.00808752
1522.7	0.052667	1522.7	0.0296994	1522.7	0.0297829	1522.7	0.0123369	1522.7	0.0112002		1522.7	0.0361218	1522.7	0.031086	1522.7	0.0280616	1522.7	0.0159526	1522.7	0.00795896
1522.8	0.053096	1522.8	0.0296082	1522.8	0.0299896	1522.8	0.0130069	1522.8	0.0101779		1522.8	0.0362324	1522.8	0.031194	1522.8	0.027147	1522.8	0.0156141	1522.8	0.00877286
1522.9	0.0533672	1522.9	0.0312228	1522.9	0.0313475	1522.9	0.0148748	1522.9	0.0126546		1522.9	0.0368217	1522.9	0.0316068	1522.9	0.027028	1522.9	0.0170334	1522.9	0.00919097
1523	0.0537901	1523	0.030745	1523	0.0315834	1523	0.0137557	1523	0.0129661		1523	0.0372377	1523	0.0330876	1523	0.0267559	1523	0.0173485	1523	0.00967994
1523.1	0.0533204	1523.1	0.0293168	1523.1	0.0306719	1523.1	0.0137556	1523.1	0.01259		1523.1	0.0374087	1523.1	0.0323204	1523.1	0.0263526	1523.1	0.0171502	1523.1	0.009458
1523.2	0.0521013	1523.2	0.0295556	1523.2	0.030003	1523.2	0.0125151	1523.2	0.0108476		1523.2	0.0366199	1523.2	0.0326932	1523.2	0.0264266	1523.2	0.0169226	1523.2	0.00835231
1523.3	0.0519607	1523.3	0.0304472	1523.3	0.0298734	1523.3	0.011807	1523.3	0.0108161		1523.3	0.0369193	1523.3	0.032373	1523.3	0.0268241	1523.3	0.0172575	1523.3	0.00905977
1523.4	0.052787	1523.4	0.0297239	1523.4	0.0292007	1523.4	0.0108352	1523.4	0.0105182		1523.4	0.0358793	1523.4	0.0319142	1523.4	0.027372	1523.4	0.016853	1523.4	0.00896649
1523.5	0.0525037	1523.5	0.0293823	1523.5	0.0286649	1523.5	0.0107691	1523.5	0.00945883		1523.5	0.0353173	1523.5	0.0320944	1523.5	0.0282986	1523.5	0.0165782	1523.5	0.00883056
1523.6	0.052815	1523.6	0.0303791	1523.6	0.0274221	1523.6	0.0109317	1523.6	0.00908147		1523.6	0.0368148	1523.6	0.0326112	1523.6	0.029338	1523.6	0.0172899	1523.6	0.00979362
1523.7	0.0534055	1523.7	0.0315624	1523.7	0.0278972	1523.7	0.0119234	1523.7	0.00937324		1523.7	0.0357616	1523.7	0.0310055	1523.7	0.0296676	1523.7	0.0166657	1523.7	0.00942832
1523.8	0.0527828	1523.8	0.0307723	1523.8	0.0275755	1523.8	0.0115065	1523.8	0.00937917		1523.8	0.0353266	1523.8	0.0313909	1523.8	0.0293139	1523.8	0.0162188	1523.8	0.00954352
1523.9	0.0532871	1523.9	0.0315146	1523.9	0.0286897	1523.9	0.0115241	1523.9	0.00879155		1523.9	0.0346421	1523.9	0.03088	1523.9	0.02829	1523.9	0.0163252	1523.9	0.00912661
1524	0.0537404	1524	0.0317038	1524	0.0293004	1524	0.0112156	1524	0.00906597		1524	0.0349396	1524	0.0304524	1524	0.0281348	1524	0.0166704	1524	0.00889447
1524.1	0.0526612	1524.1	0.0307576	1524.1	0.0282724	1524.1	0.00978958	1524.1	0.00774094		1524.1	0.0365663	1524.1	0.0302734	1524.1	0.0284485	1524.1	0.0176629	1524.1	0.00885711
1524.2	0.0515642	1524.2	0.0297961	1524.2	0.0271804	1524.2	0.00869503	1524.2	0.00687502		1524.2	0.0375819	1524.2	0.0296658	1524.2	0.0279204	1524.2	0.0179638	1524.2	0.00769515
1524.3	0.0519879	1524.3	0.0294549	1524.3	0.0270942	1524.3	0.00775133	1524.3	0.00605672		1524.3	0.0385881	1524.3	0.0310495	1524.3	0.0286606	1524.3	0.0187407	1524.3	0.00837838
1524.4	0.0512053	1524.4	0.0281861	1524.4	0.0259507	1524.4	0.00803924	1524.4	0.00601422		1524.4	0.0394009	1524.4	0.0308992	1524.4	0.0290624	1524.4	0.017958	1524.4	0.00816687
1524.5	0.0516953	1524.5	0.0290098	1524.5	0.0247295	1524.5	0.00742002	1524.5	0.00579563		1524.5	0.0395247	1524.5	0.02983	1524.5	0.0286337	1524.5	0.0174	1524.5	0.00806423
1524.6	0.0523359	1524.6	0.0296402	1524.6	0.025429	1524.6	0.00788522	1524.6	0.0071674		1524.6	0.0401444	1524.6	0.0296887	1524.6	0.0273082	1524.6	0.0164771	1524.6	0.00741551
1524.7	0.0528724	1524.7	0.029799	1524.7	0.0250679	1524.7	0.00744282	1524.7	0.00816974		1524.7	0.0404695	1524.7	0.0303897	1524.7	0.0265074	1524.7	0.0162197	1524.7	0.00803692
1524.8	0.0526528	1524.8	0.0305024	1524.8	0.024941	1524.8	0.00784172	1524.8	0.00810013		1524.8	0.0402764	1524.8	0.0314461	1524.8	0.0263727	1524.8	0.0172192	1524.8	0.00880138
1524.9	0.0530209	1524.9	0.030853	1524.9	0.0255627	1524.9	0.00884933	1524.9	0.00968716		1524.9	0.0410399	1524.9	0.0316234	1524.9	0.0258148	1524.9	0.0188536	1524.9	0.0092431
1525	0.0534104	1525	0.0306252	1525	0.0253372	1525	0.00893079	1525	0.00967351		1525	0.0409751	1525	0.0328526	1525	0.0251625	1525	0.0191545	1525	0.010275
1525.1	0.0525376	1525.1	0.0302539	1525.1	0.0248698	1525.1	0.00956371	1525.1	0.00843553		1525.1	0.0400896	1525.1	0.0333621	1525.1	0.0248773	1525.1	0.0195893	1525.1	0.0101517
1525.2	0.0514167	1525.2	0.0302801	1525.2	0.0246676	1525.2	0.00885468	1525.2	0.00770984		1525.2	0.0395558	1525.2	0.0339174	1525.2	0.0246931	1525.2	0.0195812	1525.2	0.0097764
1525.3	0.0519517	1525.3	0.0301164	1525.3	0.0249323	1525.3	0.00898475	1525.3	0.00805257		1525.3	0.0393994	1525.3	0.0339858	1525.3	0.0246197	1525.3	0.0187893	1525.3	0.0102991
1525.4	0.0521397	1525.4	0.0303015	1525.4	0.0254296	1525.4	0.00978111	1525.4	0.00819156		1525.4	0.0398976	1525.4	0.0348353	1525.4	0.0250707	1525.4	0.0181663	1525.4	0.0104902
1525.5	0.0516208	1525.5	0.0311774	1525.5	0.0247288	1525.5	0.0108557	1525.5	0.007599		1525.5	0.0398883	1525.5	0.0345101	1525.5	0.0249963	1525.5	0.0186866	1525.5	0.0111158
1525.6	0.0524911	1525.6	0.0321619	1525.6	0.0257608	1525.6	0.0120811	1525.6	0.00831904		1525.6	0.04153	1525.6	0.0344405	1525.6	0.0252552	1525.6	0.0186018	1525.6	0.0124193
1525.7	0.0526995	1525.7	0.0324384	1525.7	0.027898	1525.7	0.0134846	1525.7	0.00951725		1525.7	0.0413513	1525.7	0.0346421	1525.7	0.0257042	1525.7	0.0184708	1525.7	0.0127242
1525.8	0.0522881	1525.8	0.0317795	1525.8	0.0284879	1525.8	0.0132593	1525.8	0.00900938		1525.8	0.0423907	1525.8	0.0357094	1525.8	0.0255097	1525.8	0.018852	1525.8	0.0137226
1525.9	0.0532337	1525.9	0.0325465	1525.9	0.0295497	1525.9	0.012908	1525.9	0.0086706		1525.9	0.0422008	1525.9	0.0354658	1525.9	0.0249783	1525.9	0.0186687	1525.9	0.0131282
1526	0.0537313	1526	0.0326186	1526	0.0303253	1526	0.0125479	1526	0.00858556		1526	0.0419826	1526	0.0346035	1526	0.0255193	1526	0.0187039	1526	0.0123324
1526.1	0.0536586	1526.1	0.0313376	1526.1	0.0301983	1526.1	0.0120116	1526.1	0.00803497		1526.1	0.0430802	1526.1	0.0342739	1526.1	0.0260466	1526.1	0.0186924	1526.1	0.0130358
1526.2	0.0540547	1526.2	0.0301507	1526.2	0.0295633	1526.2	0.0104092	1526.2	0.00717411		1526.2	0.0426301	1526.2	0.034187	1526.2	0.0264731	1526.2	0.0182368	1526.2	0.012121
1526.3	0.0542994	1526.3	0.0294233	1526.3	0.0293476	1526.3	0.00958977	1526.3	0.00736305		1526.3	0.0433947	1526.3	0.0345432	1526.3	0.0276287	1526.3	0.0189041	1526.3	0.0137514
1526.4	0.0546688	1526.4	0.0296515	1526.4	0.0290013	1526.4	0.00921868	1526.4	0.00726078		1526.4	0.0428071	1526.4	0.033742	1526.4	0.0278067	1526.4	0.0179458	1526.4	0.0133061
1526.5	0.0558075	1526.5	0.0304316	1526.5	0.0289611	1526.5	0.00859638	1526.5	0.00721258		1526.5	0.0431633	1526.5	0.0338403	1526.5	0.0281511	1526.5	0.0181064	1526.5	0.014083
1526.6	0.0573626	1526.6	0.0312116	1526.6	0.030483	1526.6	0.00847549	1526.6	0.00867496		1526.6	0.043133	1526.6	0.0341635	1526.6	0.0278879	1526.6	0.0184829	1526.6	0.0136748
1526.7	0.0579901	1526.7	0.0324459	1526.7	0.0312337	1526.7	0.00900551	1526.7	0.0103965		1526.7	0.0428902	1526.7	0.0345104	1526.7	0.028904	1526.7	0.0186411	1526.7	0.0144101
1526.8	0.0583934	1526.8	0.0325417	1526.8	0.0316077	1526.8	0.00947796	1526.8	0.00997546		1526.8	0.0423145	1526.8	0.0340251	1526.8	0.0293201	1526.8	0.0192852	1526.8	0.014853
[truncated: 11,431 more rows]

## Sheet: Fig.3A_Data_CRD2 pH 7.5
Experiment #1 (Preprocessed: control substracted)											Experiment #2 (Preprocessed: control substracted)
[truncated: 11,804 more rows]

[truncated: 1 more sheets: Fig.3A_Data_CRD2 pH 5.0]
