# Supplementary material for: Structural dynamics of receptor recognition and pH-induced dissociation of full-length Clostridioides difficile Toxin B
Source: PLoS Biol. 2022 Mar 24;20(3):e3001589. doi: 10.1371/journal.pbio.3001589 (PMC8982864; doi:10.1371/journal.pbio.3001589)
Supplement: S4 Data — The data correspond to Panel D in S1 Fig. TcdB, Toxin B. (XLSX) [file pbio.3001589.s024.xlsx]

## Sheet: Supplementary1_Data
Full length								Core region
wave_number	fsc_nomask	fsc_sphericalmask	fsc_loosemask	fsc_tightmask	fsc_noisesub_true	fsc_noisesub		wave_number	fsc_nomask	fsc_sphericalmask	fsc_loosemask	fsc_tightmask
0.5	1	1	1	1	nan	1		0.5	1	1	1	1
1.5	0.996377	0.998988	0.999986	0.999999	-0.294118	0.999999		1.5	0.999423	0.999898	0.999999	1
2.5	0.998141	0.999233	0.999948	0.999997	-0.058824	0.999997		2.5	0.999705	0.999915	0.999997	1
3.5	0.995633	0.998723	0.999908	0.999994	-0.041237	0.999994		3.5	0.999641	0.999857	0.999995	0.999999
4.5	0.993081	0.997812	0.999866	0.999986	0.00823	0.999986		4.5	0.999361	0.999752	0.99999	0.999999
5.5	0.988846	0.99641	0.999712	0.99996	0.007452	0.99996		5.5	0.998901	0.999538	0.999981	0.999998
6.5	0.982792	0.993293	0.999443	0.999894	0.012799	0.999894		6.5	0.997946	0.999138	0.999963	0.999995
7.5	0.97991	0.992106	0.999449	0.999849	0.021203	0.999849		7.5	0.997452	0.999002	0.999943	0.999987
8.5	0.979415	0.9918	0.999424	0.999847	-0.00429	0.999847		8.5	0.997794	0.999085	0.999936	0.999983
9.5	0.97913	0.991792	0.999388	0.999848	-0.028548	0.999848		9.5	0.997608	0.999013	0.999939	0.999982
10.5	0.975334	0.989779	0.999166	0.99981	-0.013995	0.99981		10.5	0.997392	0.998964	0.999932	0.999978
11.5	0.966396	0.98525	0.998618	0.999719	-0.029457	0.999719		11.5	0.996832	0.998615	0.999902	0.999968
12.5	0.954241	0.981945	0.9982	0.999561	-0.031964	0.999561		12.5	0.995639	0.998146	0.99986	0.999955
13.5	0.946827	0.976094	0.997836	0.999413	-0.00985	0.999413		13.5	0.994949	0.997751	0.999826	0.999928
14.5	0.93288	0.969869	0.996854	0.999178	0.000724	0.999178		14.5	0.993096	0.996946	0.999786	0.999899
15.5	0.908491	0.961806	0.995567	0.998761	-0.002121	0.998761		15.5	0.989521	0.99543	0.999722	0.999864
16.5	0.893767	0.9522	0.99535	0.998464	-0.008963	0.998464		16.5	0.986306	0.993348	0.999597	0.999815
17.5	0.869247	0.944196	0.994782	0.99801	-0.020166	0.99801		17.5	0.983309	0.99251	0.999432	0.999732
18.5	0.838854	0.928245	0.992884	0.997022	-0.032547	0.997022		18.5	0.978886	0.990291	0.99928	0.999651
19.5	0.774151	0.896001	0.989984	0.995581	-0.044819	0.995581		19.5	0.972817	0.987579	0.999101	0.999543
20.5	0.725579	0.860575	0.986479	0.993911	-0.047826	0.993911		20.5	0.965236	0.983497	0.998713	0.999344
21.5	0.668656	0.834332	0.980564	0.991561	-0.03676	0.991561		21.5	0.952277	0.97688	0.998093	0.998915
22.5	0.61129	0.79827	0.969799	0.988977	-0.019633	0.988977		22.5	0.934705	0.968209	0.996927	0.998145
23.5	0.511399	0.718622	0.949495	0.984238	-0.001523	0.984238		23.5	0.91237	0.955131	0.994717	0.997009
24.5	0.435779	0.649722	0.92825	0.977847	-0.007159	0.977847		24.5	0.891034	0.944017	0.991943	0.995713
25.5	0.391127	0.616712	0.9122	0.973115	-0.020449	0.973115		25.5	0.887421	0.942954	0.990288	0.994417
26.5	0.404059	0.604281	0.893751	0.96911	-0.018717	0.96911		26.5	0.89528	0.946002	0.989488	0.993017
27.5	0.388774	0.587053	0.878112	0.964805	-0.018244	0.964805		27.5	0.892486	0.942134	0.987962	0.991526
28.5	0.365796	0.567343	0.861256	0.960262	-0.024355	0.960262		28.5	0.887082	0.937963	0.986221	0.990159
29.5	0.337224	0.514143	0.837832	0.956173	-0.025934	0.956173		29.5	0.882285	0.933545	0.98521	0.989012
30.5	0.33153	0.506166	0.828167	0.954829	-0.021994	0.954829		30.5	0.882396	0.937238	0.985147	0.988484
31.5	0.343488	0.526771	0.824863	0.953817	-0.017147	0.953817		31.5	0.886765	0.940279	0.986209	0.98924
32.5	0.355849	0.532203	0.823385	0.952915	-0.021288	0.952915		32.5	0.891553	0.941743	0.986807	0.989793
33.5	0.336636	0.542149	0.824204	0.953186	-0.024655	0.953186		33.5	0.894072	0.94513	0.987124	0.990029
34.5	0.343859	0.533103	0.819632	0.952962	-0.028245	0.952962		34.5	0.892022	0.943589	0.986747	0.989625
35.5	0.342341	0.522867	0.810772	0.948245	-0.02876	0.948245		35.5	0.893032	0.94462	0.986344	0.989011
36.5	0.317109	0.497896	0.796805	0.942571	-0.03536	0.942571		36.5	0.88773	0.940074	0.985462	0.987806
37.5	0.28557	0.462838	0.778699	0.936514	-0.019581	0.936514		37.5	0.874213	0.933306	0.984223	0.986374
38.5	0.255873	0.43827	0.765966	0.931313	-0.003618	0.931313		38.5	0.868201	0.930398	0.982944	0.985084
39.5	0.244265	0.42485	0.749684	0.925849	-0.011358	0.925849		39.5	0.85743	0.92446	0.97964	0.982326
40.5	0.224158	0.381925	0.731445	0.919254	-0.036825	0.919254		40.5	0.842423	0.914987	0.976586	0.980014
41.5	0.198732	0.362571	0.714825	0.910844	-0.042954	0.910844		41.5	0.831006	0.90835	0.973516	0.977894
42.5	0.192681	0.344608	0.70283	0.903609	-0.020015	0.903609		42.5	0.824729	0.904874	0.971254	0.97655
43.5	0.177803	0.328847	0.689735	0.896337	0.026261	0.896337		43.5	0.814119	0.899839	0.970994	0.976233
44.5	0.165783	0.307657	0.674789	0.889591	0.131223	0.889591		44.5	0.804782	0.894555	0.970734	0.975426
45.5	0.146665	0.283434	0.649433	0.879717	0.305854	0.879717		45.5	0.797033	0.89101	0.969874	0.974018
46.5	0.128368	0.256278	0.614425	0.866582	0.487854	0.866582		46.5	0.778952	0.878155	0.965843	0.970144
47.5	0.10989	0.215676	0.573149	0.851242	0.637334	0.851242		47.5	0.754824	0.86492	0.960076	0.965317
48.5	0.087509	0.172954	0.542482	0.832703	0.708229	0.708229		48.5	0.727498	0.845948	0.95203	0.959005
49.5	0.078917	0.146485	0.504927	0.811409	0.721599	0.721599		49.5	0.700881	0.830393	0.944076	0.952339
50.5	0.050334	0.120224	0.475063	0.793295	0.717503	0.717503		50.5	0.672585	0.806423	0.935788	0.945168
51.5	0.045631	0.112232	0.444693	0.772439	0.70161	0.70161		51.5	0.65078	0.790929	0.928718	0.938986
52.5	0.034024	0.091021	0.426352	0.752267	0.686793	0.686793		52.5	0.622768	0.771013	0.919536	0.931984
53.5	0.035869	0.083264	0.399153	0.729926	0.668358	0.668358		53.5	0.59196	0.750662	0.908964	0.923739
54.5	0.039312	0.071968	0.368767	0.701257	0.651495	0.651495		54.5	0.563656	0.726835	0.897116	0.913883
55.5	0.039803	0.057401	0.338914	0.667905	0.625287	0.625287		55.5	0.54484	0.713791	0.884618	0.902533
56.5	0.024848	0.051377	0.2997	0.635676	0.586773	0.586773		56.5	0.516525	0.686119	0.868686	0.888501
57.5	0.016775	0.040773	0.260848	0.601723	0.550729	0.550729		57.5	0.472843	0.650353	0.849343	0.871915
58.5	0.017745	0.033818	0.233974	0.579511	0.525563	0.525563		58.5	0.443778	0.620223	0.829305	0.853899
59.5	0.015182	0.0393	0.232149	0.560194	0.512383	0.512383		59.5	0.423537	0.598065	0.811834	0.835946
60.5	0.005424	0.026977	0.205952	0.527384	0.490087	0.490087		60.5	0.397354	0.574223	0.794574	0.815135
61.5	0.010289	0.024291	0.183696	0.496496	0.459113	0.459113		61.5	0.378224	0.554577	0.778975	0.796735
62.5	0.009208	0.019414	0.163045	0.471845	0.4245	0.4245		62.5	0.358788	0.531782	0.758697	0.776305
63.5	0.006927	0.01089	0.146128	0.441632	0.396488	0.396488		63.5	0.330435	0.498099	0.737743	0.759083
64.5	0.012992	0.019808	0.139191	0.41947	0.386286	0.386286		64.5	0.313148	0.483881	0.718671	0.742159
65.5	0.011593	0.016679	0.144398	0.408986	0.38376	0.38376		65.5	0.295746	0.460758	0.706034	0.729909
66.5	0.002956	0.016364	0.133133	0.391563	0.361629	0.361629		66.5	0.282506	0.453392	0.692042	0.715406
67.5	1.3e-05	0.002941	0.097754	0.355507	0.33674	0.33674		67.5	0.269457	0.431591	0.673627	0.701062
68.5	0.00231	0.007061	0.068015	0.324127	0.312591	0.312591		68.5	0.24646	0.402735	0.659278	0.688353
69.5	0.00817	0.005746	0.058545	0.301783	0.296151	0.296151		69.5	0.243899	0.395576	0.644411	0.675327
70.5	0.015917	0.011065	0.068205	0.298182	0.284705	0.284705		70.5	0.243806	0.393791	0.638284	0.666945
71.5	0.008086	0.019726	0.073598	0.295254	0.274569	0.274569		71.5	0.233556	0.384049	0.631605	0.656622
72.5	0.000309	0.006838	0.082993	0.287372	0.259595	0.259595		72.5	0.221881	0.370413	0.626227	0.647132
73.5	0.004539	0.008125	0.078679	0.277928	0.24606	0.24606		73.5	0.21416	0.359033	0.61801	0.637791
74.5	0.007517	0.007412	0.070527	0.267214	0.235029	0.235029		74.5	0.207877	0.354359	0.610377	0.633306
75.5	-0.003199	0.002965	0.072134	0.253841	0.231083	0.231083		75.5	0.197606	0.345205	0.599569	0.626273
76.5	0.004665	0.008558	0.071266	0.243021	0.2286	0.2286		76.5	0.187854	0.330139	0.586866	0.616464
77.5	-0.004676	0.008639	0.057754	0.226472	0.204352	0.204352		77.5	0.192258	0.32129	0.573815	0.603583
78.5	0.005598	0.009255	0.05112	0.209364	0.180695	0.180695		78.5	0.180565	0.311085	0.562287	0.590857
79.5	0.002149	0.009873	0.038758	0.188024	0.160532	0.160532		79.5	0.192852	0.330461	0.555319	0.581671
80.5	-0.001444	-0.004561	0.028101	0.171381	0.154574	0.154574		80.5	0.187575	0.321088	0.557551	0.580861
81.5	-0.000754	0.00569	0.025114	0.169423	0.143487	0.143487		81.5	0.186215	0.319362	0.560529	0.581989
82.5	0.002093	0.003254	0.035358	0.185751	0.151326	0.151326		82.5	0.192657	0.325617	0.564108	0.584528
83.5	0.005943	0.004978	0.046136	0.197835	0.173919	0.173919		83.5	0.189448	0.325699	0.567795	0.589685
84.5	0.004309	0.010688	0.04111	0.199231	0.195414	0.195414		84.5	0.193573	0.328218	0.570846	0.594091
85.5	0.001794	0.009719	0.039307	0.200793	0.197045	0.197045		85.5	0.199764	0.339523	0.573072	0.597662
86.5	-0.001225	0.011411	0.047446	0.199074	0.191933	0.191933		86.5	0.206789	0.343801	0.579512	0.603878
87.5	0.001516	-0.007021	0.0439	0.196539	0.17827	0.17827		87.5	0.200443	0.343122	0.583181	0.606379
88.5	-0.006649	0.001573	0.033219	0.18996	0.180481	0.180481		88.5	0.203311	0.341563	0.582861	0.604918
89.5	0.003112	-0.006436	0.033342	0.172226	0.165591	0.165591		89.5	0.190472	0.336486	0.579143	0.600776
90.5	0.002899	-0.001702	0.039554	0.161133	0.164239	0.164239		90.5	0.187331	0.321032	0.565673	0.587821
91.5	-0.006262	-0.004262	0.041375	0.152877	0.155878	0.155878		91.5	0.171096	0.304776	0.554598	0.578169
92.5	-0.005107	0.000148	0.030326	0.152233	0.149194	0.149194		92.5	0.169738	0.298104	0.546034	0.570244
93.5	0.003465	0.010758	0.014959	0.135925	0.134177	0.134177		93.5	0.157891	0.292206	0.54251	0.565437
94.5	0.002489	0.00152	0.02257	0.130866	0.129999	0.129999		94.5	0.163748	0.292153	0.54204	0.561669
95.5	0.000374	-0.00225	0.024922	0.129151	0.13531	0.13531		95.5	0.153005	0.286695	0.543641	0.560289
96.5	0.005595	-0.000953	0.028489	0.114364	0.123199	0.123199		96.5	0.153065	0.278238	0.539511	0.556774
97.5	-0.004095	-0.00639	0.024778	0.095527	0.095229	0.095229		97.5	0.15313	0.277585	0.538255	0.560084
98.5	-0.001917	-0.000769	0.021903	0.076125	0.072739	0.072739		98.5	0.145618	0.276736	0.535596	0.563077
99.5	-0.005348	-0.008837	0.013069	0.069829	0.065336	0.065336		99.5	0.143272	0.264982	0.534561	0.567795
100.5	0.001694	0.000243	0.020339	0.077085	0.069042	0.069042		100.5	0.138444	0.264868	0.533361	0.568328
101.5	-0.001895	0.00544	0.030373	0.084147	0.08158	0.08158		101.5	0.1319	0.246002	0.527464	0.561448
102.5	0.000952	0.005898	0.0256	0.088318	0.090118	0.090118		102.5	0.126712	0.240035	0.519115	0.549709
103.5	-0.002205	-0.003417	0.01701	0.076037	0.083856	0.083856		103.5	0.113447	0.227559	0.50086	0.529785
104.5	0.000343	0.001718	0.008012	0.054942	0.06103	0.06103		104.5	0.103931	0.207295	0.477326	0.506178
105.5	-0.002894	-0.000905	0.00141	0.04448	0.047861	0.047861		105.5	0.094607	0.190779	0.453103	0.483834
106.5	0.002108	0.001025	0.000256	0.034069	0.043693	0.043693		106.5	0.084392	0.174093	0.427757	0.459249
107.5	-0.005359	-0.001401	0.007113	0.027938	0.051583	0.051583		107.5	0.077563	0.159938	0.408925	0.439705
108.5	-0.000709	-0.004427	0.008185	0.017578	0.041758	0.041758		108.5	0.069736	0.146973	0.387763	0.420781
109.5	-0.000299	0.002577	0.008366	0.017605	0.030002	0.030002		109.5	0.065936	0.138967	0.370994	0.408161
110.5	-0.000858	-0.000136	-0.000356	0.013869	0.02121	0.02121		110.5	0.053522	0.119958	0.34888	0.391117
111.5	-0.002547	-0.002568	-0.001712	0.010989	0.02739	0.02739		111.5	0.057325	0.112219	0.334508	0.374073
112.5	0.004776	0.000263	-0.005494	0.007426	0.030559	0.030559		112.5	0.045209	0.102912	0.325731	0.357402
113.5	-0.000123	0.002193	-0.00931	0.00388	0.016785	0.016785		113.5	0.047019	0.098849	0.310999	0.339529
114.5	0.000126	0.005306	-0.003868	-0.000934	-0.009791	-0.009791		114.5	0.040299	0.088016	0.289596	0.322952
115.5	0.001649	-0.001293	0.005011	-0.012004	-0.030369	-0.030369		115.5	0.03508	0.077696	0.268271	0.304986
116.5	-0.001437	-0.001111	0.003114	-0.022973	-0.042015	-0.042015		116.5	0.031995	0.075175	0.258297	0.292103
117.5	0.000827	0.002832	0.008183	-0.01986	-0.037939	-0.037939		117.5	0.025979	0.070902	0.253511	0.284714
118.5	0.001282	0.005216	0.007313	-0.014641	-0.036214	-0.036214		118.5	0.029498	0.065428	0.246693	0.279358
119.5	-0.000287	-0.0011	-0.008275	-0.008242	-0.027945	-0.027945		119.5	0.024579	0.057341	0.238049	0.274176
120.5	0.004299	0.002508	-0.008311	0.003151	-0.008233	-0.008233		120.5	0.022167	0.054217	0.223956	0.268163
121.5	0.003566	0.005128	0.000953	0.004971	-0.006353	-0.006353		121.5	0.018356	0.04676	0.203959	0.253674
122.5	0.002446	0.002843	0.004023	0.019836	0.003289	0.003289		122.5	0.018892	0.045759	0.186375	0.241116
123.5	0.000299	-0.000977	0.000379	0.036403	0.02743	0.02743		123.5	0.017429	0.038397	0.169368	0.226896
124.5	0.001511	0.002296	0.002225	0.036317	0.026203	0.026203		124.5	0.011321	0.025863	0.156028	0.214795
125.5	-0.003976	0.00246	0.010401	0.034173	0.030931	0.030931		125.5	0.00606	0.018468	0.140017	0.207127
126.5	0.004336	0.002757	0.014871	0.026938	0.033406	0.033406		126.5	0.005155	0.018225	0.120017	0.201834
127.5	-0.0067	-0.004674	0.004245	0.015955	0.02906	0.02906		127.5	0.006614	0.016187	0.094475	0.190889
128.5	0.001789	-0.001566	-0.004196	0.004739	0.01319	0.01319		128.5	0.00481	0.00958	0.067766	0.182479
129.5	0.001461	0.005424	-0.000537	-0.006254	-0.004886	-0.004886		129.5	-0.001551	-0.001223	0.040135	0.167229
130.5	-0.001422	0.000267	0.003525	-0.016854	-0.018305	-0.018305		130.5	0.001395	-0.001522	0.024119	0.148393
131.5	-0.000371	9.7e-05	0.008582	-0.020332	-0.016873	-0.016873		131.5	-0.000444	-0.000808	0.014871	0.131595
132.5	0.001853	0.002453	0.005192	-0.016372	-0.020878	-0.020878		132.5	0.000927	-0.003438	0.007918	0.113935
133.5	-0.000848	0.002594	0.00158	-0.008456	-0.016435	-0.016435		133.5	0.001058	-0.004561	0.00637	0.093837
134.5	0.001504	0.000662	0.002654	-0.005142	-0.015158	-0.015158		134.5	-0.002596	-0.003481	0.010458	0.078733
135.5	-0.001365	-0.002666	0.000536	-0.007016	-0.013085	-0.013085		135.5	0.001791	0.003621	0.014164	0.066231
136.5	-0.000976	-0.007152	-0.00676	-0.013363	-0.019283	-0.019283		136.5	0.001888	0.00041	0.012168	0.063806
137.5	-0.002653	-0.001435	-0.004223	-0.013846	-0.021799	-0.021799		137.5	0.000354	0.002286	0.011314	0.061155
138.5	0.001869	0.003423	-0.004712	-0.013543	-0.015778	-0.015778		138.5	-0.001758	-0.002221	0.004852	0.059035
139.5	-0.002208	-0.002803	-0.00353	-0.016122	-0.018022	-0.018022		139.5	-0.001446	-0.002102	0.005871	0.055301
140.5	-0.00279	-0.003785	-0.004075	-0.01517	-0.011762	-0.011762		140.5	-0.000364	-0.000845	0.013102	0.05046
141.5	0.001401	-0.002109	-0.007088	-0.013817	-0.008207	-0.008207		141.5	0.002411	0.002598	0.013169	0.048671
142.5	0.002973	-0.001039	-0.012725	-0.012948	-0.004239	-0.004239		142.5	0.000972	-0.000665	0.008081	0.051158
143.5	-0.001814	-0.002854	-0.012182	-0.01082	-0.004401	-0.004401		143.5	7.2e-05	-0.000187	0.008114	0.056716
144.5	0.001403	0.001366	0.000612	-0.003697	0.002523	0.002523		144.5	0.002597	0.002624	0.014656	0.061392
145.5	-0.002435	0.002186	0.010455	0.001934	-0.0043	-0.0043		145.5	0.001877	0.00327	0.012126	0.053988
146.5	0.002014	0.002119	0.00601	9.7e-05	-0.012122	-0.012122		146.5	-0.002365	-0.001965	0.002935	0.040424
147.5	0.002731	0.000884	-0.002924	-0.001985	-0.00983	-0.00983		147.5	0.001489	0.007908	0.003536	0.024887
148.5	-0.003147	0.001876	0.005535	0.006101	-0.000943	-0.000943		148.5	0.00202	0.00242	0.005698	0.017838
149.5	0.00278	0.003688	0.00671	0.00872	-0.001994	-0.001994		149.5	-0.005714	-0.001672	-0.002239	0.013599
150.5	-0.000508	0.002622	0.007633	0.006986	-0.010463	-0.010463		150.5	7.1e-05	0.002663	-0.008103	0.013622
151.5	0.00201	-0.000623	-0.001294	-0.001194	-0.011851	-0.011851		151.5	5.2e-05	-0.000258	-0.006095	0.006765
152.5	-0.000994	-0.001732	-0.002028	0.003174	-3.4e-05	-3.4e-05		152.5	0.002359	-0.000293	-0.005284	0.000693
153.5	0.002609	0.003027	0.015189	0.007712	0.003353	0.003353		153.5	0.00016	-0.002063	-0.008724	0.001761
154.5	0.001195	0.001262	0.011487	0.009148	0.007316	0.007316		154.5	-0.003704	-0.002652	-0.005949	0.007008
155.5	0.000653	0.001646	0.000478	0.008382	0.008764	0.008764		155.5	0.003835	-0.001843	0.003883	0.016057
156.5	-0.001096	4.6e-05	0.001934	0.009712	0.016261	0.016261		156.5	0.002147	0.001312	0.014872	0.017959
157.5	0.002726	0.001267	0.007775	0.009165	0.02491	0.02491		157.5	-0.001368	0.000876	0.019134	0.016194
158.5	0.000333	-0.002121	0.009415	0.011731	0.027178	0.027178		158.5	0.002634	0.005651	0.015399	0.017505
159.5	-0.001311	0.000734	0.006808	0.010984	0.024465	0.024465		159.5	0.001327	0.003851	0.011194	0.017137
160.5	0.004331	0.002441	0.007745	0.007191	0.01404	0.01404		160.5	0.005844	0.00518	0.009066	0.015907
161.5	-0.00526	-0.003383	0.000402	0.001094	0.001963	0.001963		161.5	-0.001767	-0.003338	0.005888	0.012805
162.5	0.001866	-0.000329	0.000622	-0.005132	-0.009455	-0.009455		162.5	0.001181	-0.003857	0.002933	0.009255
163.5	0.000775	-0.001945	-0.003433	-0.007355	-0.013884	-0.013884		163.5	-0.00289	0.002394	-2.4e-05	0.004807
164.5	0.000624	-0.002228	-0.011353	-0.00689	-0.014653	-0.014653		164.5	0.001193	0.002051	0.000304	0.002515
165.5	0.002294	0.001544	-0.007603	-0.008676	-0.018231	-0.018231		165.5	4.5e-05	0.003046	0.001495	-0.002487
166.5	0.000199	-0.001362	0.002633	-0.011003	-0.019507	-0.019507		166.5	0.000517	-0.00053	-0.000816	-0.004164
167.5	0.002571	0.002332	0.010329	-0.004303	-0.006785	-0.006785		167.5	0.001112	-0.003985	-0.0032	-0.002179
168.5	-0.001694	-0.001062	0.005591	0.004575	0.008815	0.008815		168.5	0.001252	0.001054	-0.003763	0.002743
169.5	0.000666	0.000157	0.005591	0.003468	0.008097	0.008097		169.5	-0.002616	-0.000876	-0.006511	0.004743
170.5	-0.000583	0.001396	0.002936	0.001133	0.011657	0.011657		170.5	-0.003237	-0.00299	-0.009092	0.008879
171.5	0.000199	0.002927	-0.002845	0.002478	0.012427	0.012427		171.5	0.001373	0.005705	-0.009178	0.006904
172.5	0.000698	0.003713	-0.00317	0.001491	0.010715	0.010715		172.5	0.003609	0.001054	-0.009696	0.004541
173.5	0.00016	0.001103	0.001681	-0.005306	0.00053	0.00053		173.5	0.00031	0.002007	-0.006886	0.002896
174.5	0.001113	-0.002285	0.001959	-0.011025	-0.006598	-0.006598		174.5	-8.8e-05	-0.003036	-0.000171	-0.001457
175.5	-0.001804	-0.002975	0.002753	-0.008926	-0.004222	-0.004222		175.5	-0.000487	0.000621	0.004536	-0.004389
176.5	-0.002557	0.000322	0.005252	-0.009712	-0.01043	-0.01043		176.5	-0.001187	-0.000635	-0.001	-0.008825
177.5	0.003903	0.004137	0.002149	-0.013839	-0.020784	-0.020784		177.5	-0.002919	-0.001469	-0.004865	-0.007505
178.5	-0.003559	-0.004381	-0.003549	-0.016823	-0.02165	-0.02165		178.5	-0.003958	-0.002541	7.3e-05	-0.002751
179.5	0.000872	-0.000545	0.001915	-0.017526	-0.017184	-0.017184		179.5	-0.000535	-0.002458	-0.000466	-0.00089
180.5	-0.001717	0.000666	0.008201	-0.010542	-0.007869	-0.007869		180.5	-0.000905	-0.000211	-0.00176	-3.6e-05
181.5	0.000817	0.00201	0.006557	-0.004953	0.003726	0.003726		181.5	-0.004318	-0.005151	-0.007202	-0.004714
182.5	-0.000401	0.002251	-0.004355	-0.004093	0.005075	0.005075		182.5	0.002457	0.001613	-0.003371	-0.007125
183.5	-0.001221	-0.001767	-0.009125	-0.001642	0.003994	0.003994		183.5	0.000586	0.000296	0.001786	-0.005586
184.5	-5.9e-05	-0.000673	-0.002431	-0.001261	0.003794	0.003794		184.5	-0.00045	0.000602	0.003085	-0.005308
185.5	0.000357	0.00182	0.005243	-0.004049	0.003917	0.003917		185.5	-0.000597	0.00036	-0.001133	-0.006896
186.5	-0.00111	0.000206	0.007441	0.00683	0.021613	0.021613		186.5	-0.000588	-0.002483	-0.006714	-0.012879
187.5	-0.000287	-0.00064	0.009836	0.015523	0.02583	0.02583		187.5	0.001673	-0.000104	-0.010835	-0.018186
188.5	-0.002338	-0.00245	0.013366	0.013052	0.012959	0.012959		188.5	6.7e-05	-0.00399	-0.011723	-0.018532
189.5	0.001828	0.000652	0.007869	0.009619	0.000194	0.000194		189.5	0.001701	0.002022	-0.011896	-0.01352
190.5	-0.003302	-0.001256	0.002481	0.012463	0.006539	0.006539		190.5	0.001179	0.002657	-0.011615	-0.01142
191.5	-0.001589	-0.00449	-0.002303	0.015438	0.019159	0.019159		191.5	5.3e-05	0.000187	-0.008931	-0.008936
192.5	-0.000854	-0.000145	0.000947	0.016892	0.029635	0.029635		192.5	-0.000677	-0.003821	-0.006255	-0.008345
193.5	-0.004573	-0.000271	0.003055	0.021447	0.035851	0.035851		193.5	-0.001194	-0.000858	-0.004853	-0.006546
194.5	0.000689	0.00062	0.007861	0.025904	0.048022	0.048022		194.5	0.002497	0.000886	-0.003606	-0.003754
195.5	0.001275	0.000162	0.001425	0.019273	0.037685	0.037685		195.5	0.000357	0.000928	-0.000275	0.002991
196.5	-0.001076	-0.00305	-0.002396	0.016204	0.023814	0.023814		196.5	0.000893	-0.001625	0.001906	0.006263
197.5	0.000186	-0.002679	-0.00531	0.01402	0.016934	0.016934		197.5	0.001139	-0.002101	0.003494	0.012429
198.5	0.00098	-0.000289	0.001561	0.011805	0.012525	0.012525		198.5	-0.001566	-0.000175	-0.000505	0.013802
199.5	0.000665	0.000264	0.002818	0.006397	0.006627	0.006627
