# Supplementary material for: Structural dynamics of receptor recognition and pH-induced dissociation of full-length Clostridioides difficile Toxin B
Source: PLoS Biol. 2022 Mar 24;20(3):e3001589. doi: 10.1371/journal.pbio.3001589 (PMC8982864; doi:10.1371/journal.pbio.3001589)
Supplement: S5 Data — The data correspond to Panel A in S3 Fig. (XLSX) [file pbio.3001589.s025.xlsx]

## Sheet: supplementary 3_Data
Total	EM	name
-1827.96	-1748.41	S_singletgt_0001
-1874.12	-1761.67	S_singletgt_0002
-1845.16	-1747.88	S_singletgt_0003
-1898.54	-1753.35	S_singletgt_0004
-1851.57	-1759.35	S_singletgt_0005
-1858.31	-1756.3	S_singletgt_0006
-1884.97	-1752.37	S_singletgt_0007
-1868.55	-1758.8	S_singletgt_0008
-1872.5	-1761.23	S_singletgt_0009
-1861.51	-1770.68	S_singletgt_0010
-1840.34	-1753.16	S_singletgt_0011
-1838.58	-1757.48	S_singletgt_0012
-1831.01	-1750.09	S_singletgt_0013
-1838.77	-1755.99	S_singletgt_0014
-1813.3	-1760.01	S_singletgt_0015
-1880.01	-1756.75	S_singletgt_0016
-1849.9	-1755.14	S_singletgt_0017
-1830.2	-1764.96	S_singletgt_0018
-1883.59	-1753.47	S_singletgt_0019
-1873.22	-1758.28	S_singletgt_0020
-1844.52	-1765.62	S_singletgt_0021
-1855.37	-1771.02	S_singletgt_0022
-1907.66	-1751.41	S_singletgt_0023
-1846.38	-1762.17	S_singletgt_0024
-1868.41	-1765.32	S_singletgt_0025
-1845.52	-1749.28	S_singletgt_0026
-1869.56	-1769.66	S_singletgt_0027
-1886.52	-1753.58	S_singletgt_0028
-1896.02	-1751.8	S_singletgt_0029
-1894.71	-1755.25	S_singletgt_0030
-1894	-1759.54	S_singletgt_0031
-1884.2	-1769.39	S_singletgt_0032
-1904.25	-1761.89	S_singletgt_0033
-1909.99	-1768.34	S_singletgt_0034
-1851.37	-1754.24	S_singletgt_0035
-1872.7	-1756.38	S_singletgt_0036
-1884.39	-1760.22	S_singletgt_0037
-1855.19	-1770.84	S_singletgt_0038
-1904.62	-1757.42	S_singletgt_0039
-1893.86	-1766.06	S_singletgt_0040
-1924.52	-1758.61	S_singletgt_0041
-1871.47	-1751.15	S_singletgt_0042
-1866.16	-1753.68	S_singletgt_0043
-1889.1	-1764.43	S_singletgt_0044
-1887.04	-1748.43	S_singletgt_0045
-1895.44	-1757.81	S_singletgt_0046
-1880.83	-1755.87	S_singletgt_0047
-1902.52	-1762.61	S_singletgt_0048
-1892.36	-1746.18	S_singletgt_0049
-1882.08	-1760.52	S_singletgt_0050
-1853.53	-1763.47	S_singletgt_0051
-1887.15	-1762.66	S_singletgt_0052
-1905.81	-1758.05	S_singletgt_0053
-1840.53	-1745.89	S_singletgt_0054
-1843.96	-1761.7	S_singletgt_0055
-1899.53	-1767.01	S_singletgt_0056
-1877.64	-1760.15	S_singletgt_0057
-1880.37	-1776.06	S_singletgt_0058
-1831.62	-1754.24	S_singletgt_0059
-1882.33	-1745.14	S_singletgt_0060
-1881.62	-1761.25	S_singletgt_0061
-1859.77	-1750.24	S_singletgt_0062
-1873.54	-1765.6	S_singletgt_0063
-1876.2	-1764.31	S_singletgt_0064
-1877.36	-1760.68	S_singletgt_0065
-1883.44	-1746.66	S_singletgt_0066
-1872.49	-1759.7	S_singletgt_0067
-1872.01	-1756.75	S_singletgt_0068
-1858.88	-1771.62	S_singletgt_0069
-1825.46	-1760.84	S_singletgt_0070
-1870.47	-1752.24	S_singletgt_0071
-1849.07	-1765.31	S_singletgt_0072
-1884.5	-1761.15	S_singletgt_0073
-1865.69	-1754	S_singletgt_0074
-1861.44	-1763.34	S_singletgt_0075
-1840.72	-1745.38	S_singletgt_0076
-1895.56	-1755.45	S_singletgt_0077
-1897.97	-1748.53	S_singletgt_0078
-1896.07	-1762.19	S_singletgt_0079
-1894.73	-1775.04	S_singletgt_0080
-1852.06	-1756.94	S_singletgt_0081
-1802.35	-1760.3	S_singletgt_0082
-1865.08	-1765.78	S_singletgt_0083
-1883.09	-1759.41	S_singletgt_0084
-1914.16	-1767.54	S_singletgt_0085
-1813.8	-1748.54	S_singletgt_0086
-1870.65	-1764.04	S_singletgt_0087
-1891.14	-1762.82	S_singletgt_0088
-1843.02	-1767.23	S_singletgt_0089
-1895.27	-1756.6	S_singletgt_0090
-1888.06	-1762.9	S_singletgt_0091
-1881.22	-1755.93	S_singletgt_0092
-1814.49	-1761.21	S_singletgt_0093
-1831.45	-1763.56	S_singletgt_0094
-1898.68	-1762.6	S_singletgt_0095
-1860.89	-1754.73	S_singletgt_0096
-1872.03	-1753.7	S_singletgt_0097
-1852.74	-1755.82	S_singletgt_0098
-1845.67	-1760.66	S_singletgt_0099
-1867.93	-1769.38	S_singletgt_0100
-1864.05	-1756.67	S_singletgt_0101
-1878.87	-1757.73	S_singletgt_0102
-1856.47	-1757.48	S_singletgt_0103
-1894.78	-1765.33	S_singletgt_0104
-1901.48	-1775	S_singletgt_0105
-1890.69	-1766.7	S_singletgt_0106
-1893.28	-1755.08	S_singletgt_0107
-1893.38	-1754.58	S_singletgt_0108
-1888.79	-1752.92	S_singletgt_0109
-1893.82	-1767.61	S_singletgt_0110
-1872.79	-1761.79	S_singletgt_0111
-1843.48	-1758.19	S_singletgt_0112
-1817.19	-1762.58	S_singletgt_0113
-1825.71	-1768.2	S_singletgt_0114
-1799.02	-1764.73	S_singletgt_0115
-1888.17	-1763.95	S_singletgt_0116
-1864.36	-1762.58	S_singletgt_0117
-1863.9	-1752.88	S_singletgt_0118
-1898.11	-1751.92	S_singletgt_0119
-1856.72	-1760.58	S_singletgt_0120
-1842.77	-1746.22	S_singletgt_0121
-1859.98	-1752.16	S_singletgt_0122
-1837.75	-1761.86	S_singletgt_0123
-1864.52	-1764.58	S_singletgt_0124
-1895.14	-1763.74	S_singletgt_0125
-1884.11	-1755.55	S_singletgt_0126
-1876.67	-1756.67	S_singletgt_0127
-1876.64	-1759.25	S_singletgt_0128
-1878.38	-1754.36	S_singletgt_0129
-1850.15	-1763.74	S_singletgt_0130
-1885.69	-1757.17	S_singletgt_0131
-1884.41	-1767.84	S_singletgt_0132
-1849.27	-1752.45	S_singletgt_0133
-1838.98	-1764.95	S_singletgt_0134
-1847.49	-1765.52	S_singletgt_0135
-1882.88	-1748.09	S_singletgt_0136
-1841.36	-1768.44	S_singletgt_0137
-1890.86	-1763.76	S_singletgt_0138
-1859.3	-1749.74	S_singletgt_0139
-1893.86	-1757.98	S_singletgt_0140
-1849.93	-1752.97	S_singletgt_0141
-1893.26	-1771.88	S_singletgt_0142
-1880.97	-1760.48	S_singletgt_0143
-1873.18	-1770.63	S_singletgt_0144
-1872.34	-1752.65	S_singletgt_0145
-1887.36	-1759.81	S_singletgt_0146
-1871.39	-1757.96	S_singletgt_0147
-1873.11	-1758.52	S_singletgt_0148
-1868.07	-1761.84	S_singletgt_0149
-1833.51	-1741.79	S_singletgt_0150
-1871.57	-1774.67	S_singletgt_0151
-1870.49	-1752.18	S_singletgt_0152
-1884.51	-1759.48	S_singletgt_0153
-1878.14	-1753.98	S_singletgt_0154
-1891.21	-1775.22	S_singletgt_0155
-1897.62	-1765.46	S_singletgt_0156
-1884.71	-1771.41	S_singletgt_0157
-1882.48	-1762.96	S_singletgt_0158
-1895.24	-1761.18	S_singletgt_0159
-1919.07	-1770.17	S_singletgt_0160
-1862.87	-1767.27	S_singletgt_0161
-1870.07	-1754.98	S_singletgt_0162
-1876.8	-1760.98	S_singletgt_0163
-1867.27	-1763.94	S_singletgt_0164
-1864.8	-1772.27	S_singletgt_0165
-1864.5	-1754.73	S_singletgt_0166
-1867.67	-1759.99	S_singletgt_0167
-1886.26	-1762.6	S_singletgt_0168
-1864.35	-1757	S_singletgt_0169
-1851.13	-1760.91	S_singletgt_0170
-1862.42	-1763.05	S_singletgt_0171
-1846.74	-1764.81	S_singletgt_0172
-1837.54	-1767.19	S_singletgt_0173
-1869.2	-1749.66	S_singletgt_0174
-1839.98	-1749.42	S_singletgt_0175
-1899.5	-1755.52	S_singletgt_0176
-1897.17	-1754.87	S_singletgt_0177
-1830.18	-1737.5	S_singletgt_0178
-1851.55	-1766.58	S_singletgt_0179
-1843.12	-1763.66	S_singletgt_0180
-1874.7	-1748.5	S_singletgt_0181
-1810.67	-1760.91	S_singletgt_0182
-1865.14	-1749.58	S_singletgt_0183
-1862.48	-1746.25	S_singletgt_0184
-1894.61	-1758.72	S_singletgt_0185
-1846.96	-1758.29	S_singletgt_0186
-1824.1	-1763.56	S_singletgt_0187
-1886.79	-1765.55	S_singletgt_0188
-1835.52	-1766.56	S_singletgt_0189
-1870.07	-1750.7	S_singletgt_0190
-1843.34	-1746.95	S_singletgt_0191
-1897.03	-1762.12	S_singletgt_0192
-1902.68	-1761.5	S_singletgt_0193
-1838.84	-1760.05	S_singletgt_0194
-1894.45	-1762.45	S_singletgt_0195
-1870.8	-1762.41	S_singletgt_0196
-1886.44	-1751.62	S_singletgt_0197
-1825.74	-1741.09	S_singletgt_0198
-1894.25	-1757.73	S_singletgt_0199
-1847.28	-1737.93	S_singletgt_0200
-1864.47	-1753.94	S_singletgt_0201
-1894.98	-1771.54	S_singletgt_0202
-1882.51	-1772.21	S_singletgt_0203
-1894.89	-1755.51	S_singletgt_0204
-1911.54	-1765.87	S_singletgt_0205
-1851.19	-1759.28	S_singletgt_0206
-1859.63	-1766.48	S_singletgt_0207
-1866.45	-1761.61	S_singletgt_0208
-1894.01	-1745.95	S_singletgt_0209
-1885.52	-1757.73	S_singletgt_0210
-1865.95	-1753.31	S_singletgt_0211
-1894.3	-1755.26	S_singletgt_0212
-1892.5	-1758.99	S_singletgt_0213
-1877.36	-1767.14	S_singletgt_0214
-1865.35	-1749.03	S_singletgt_0215
-1885.72	-1752.85	S_singletgt_0216
-1842.5	-1755.15	S_singletgt_0217
-1890.2	-1747.94	S_singletgt_0218
-1860.91	-1772.52	S_singletgt_0219
-1894.18	-1767.38	S_singletgt_0220
-1850.54	-1763.12	S_singletgt_0221
-1864.22	-1760.66	S_singletgt_0222
-1889.95	-1763.9	S_singletgt_0223
-1885.54	-1752.53	S_singletgt_0224
-1865.75	-1738.04	S_singletgt_0225
-1870.08	-1751.86	S_singletgt_0226
-1886.05	-1764.27	S_singletgt_0227
-1872.51	-1754.53	S_singletgt_0228
-1863.8	-1761.42	S_singletgt_0229
-1893.61	-1760.35	S_singletgt_0230
-1892.7	-1758.7	S_singletgt_0231
-1877.57	-1758.01	S_singletgt_0232
-1885.5	-1764.02	S_singletgt_0233
-1848.85	-1746.49	S_singletgt_0234
-1884.53	-1760.69	S_singletgt_0235
-1814.32	-1759.15	S_singletgt_0236
-1871.91	-1751.6	S_singletgt_0237
-1904.16	-1761.13	S_singletgt_0238
-1864.31	-1754.73	S_singletgt_0239
-1895.5	-1752.81	S_singletgt_0240
-1874.73	-1753.44	S_singletgt_0241
-1885.58	-1754.47	S_singletgt_0242
-1856.8	-1759.4	S_singletgt_0243
-1892.95	-1767.48	S_singletgt_0244
-1883.32	-1761.96	S_singletgt_0245
-1900.19	-1754.16	S_singletgt_0246
-1887.89	-1750.65	S_singletgt_0247
-1849.81	-1753.25	S_singletgt_0248
-1867.98	-1755.45	S_singletgt_0249
-1854.1	-1770.46	S_singletgt_0250
-1825.46	-1768.7	S_singletgt_0251
-1838.96	-1764.47	S_singletgt_0252
-1891.62	-1757.26	S_singletgt_0253
-1825.93	-1758.57	S_singletgt_0254
-1878.21	-1749.03	S_singletgt_0255
-1892.33	-1765.73	S_singletgt_0256
-1911.31	-1752.97	S_singletgt_0257
-1883.15	-1752.8	S_singletgt_0258
-1823.38	-1768.78	S_singletgt_0259
-1849.43	-1756.87	S_singletgt_0260
-1811.08	-1758.48	S_singletgt_0261
-1841.49	-1758.41	S_singletgt_0262
-1890.26	-1750.45	S_singletgt_0263
-1829.66	-1755.61	S_singletgt_0264
-1854.8	-1767.1	S_singletgt_0265
-1855.54	-1764.82	S_singletgt_0266
-1891.67	-1765.17	S_singletgt_0267
-1859.79	-1763.2	S_singletgt_0268
-1889.38	-1750.33	S_singletgt_0269
-1863.6	-1743.18	S_singletgt_0270
-1851.17	-1758.68	S_singletgt_0271
-1905.68	-1764.32	S_singletgt_0272
-1852.3	-1751.7	S_singletgt_0273
-1858.18	-1756.5	S_singletgt_0274
-1792.11	-1751.92	S_singletgt_0275
-1886	-1766.74	S_singletgt_0276
-1833.32	-1754.6	S_singletgt_0277
-1894.11	-1762.5	S_singletgt_0278
-1866.68	-1757.88	S_singletgt_0279
-1850.21	-1746.92	S_singletgt_0280
-1909.68	-1755.1	S_singletgt_0281
-1855.22	-1753.5	S_singletgt_0282
-1851.01	-1765.99	S_singletgt_0283
-1876.33	-1761.11	S_singletgt_0284
-1851.41	-1752.26	S_singletgt_0285
-1885.85	-1768.6	S_singletgt_0286
-1854.8	-1739.03	S_singletgt_0287
-1828.99	-1755.83	S_singletgt_0288
-1882.06	-1750.56	S_singletgt_0289
-1858.75	-1758.48	S_singletgt_0290
-1893.22	-1765.76	S_singletgt_0291
-1867.9	-1750.44	S_singletgt_0292
-1892.06	-1744.44	S_singletgt_0293
-1882.48	-1751.88	S_singletgt_0294
-1854.74	-1763.01	S_singletgt_0295
-1849.68	-1765.91	S_singletgt_0296
-1860.3	-1762.62	S_singletgt_0297
-1884.64	-1761.02	S_singletgt_0298
-1891.66	-1763.61	S_singletgt_0299
-1848.35	-1769.91	S_singletgt_0300
-1832.26	-1758.87	S_singletgt_0301
-1863.7	-1754.34	S_singletgt_0302
-1850.55	-1758.13	S_singletgt_0303
-1849.34	-1761.27	S_singletgt_0304
-1828.11	-1754.48	S_singletgt_0305
-1852.93	-1754.62	S_singletgt_0306
-1868.44	-1753.51	S_singletgt_0307
-1869.22	-1754.87	S_singletgt_0308
-1829.19	-1763.31	S_singletgt_0309
-1828.37	-1761.3	S_singletgt_0310
-1884.84	-1760.27	S_singletgt_0311
-1824.34	-1754.66	S_singletgt_0312
-1809.77	-1765.71	S_singletgt_0313
-1892.09	-1754.84	S_singletgt_0314
-1886.12	-1755.59	S_singletgt_0315
-1866.05	-1756.47	S_singletgt_0316
-1870.04	-1764.53	S_singletgt_0317
-1835.36	-1763.88	S_singletgt_0318
-1856.3	-1751.52	S_singletgt_0319
-1876.93	-1760.18	S_singletgt_0320
-1903.32	-1755.39	S_singletgt_0321
-1884.99	-1759.56	S_singletgt_0322
-1835.15	-1758.68	S_singletgt_0323
-1897.34	-1765.02	S_singletgt_0324
-1875.12	-1761.7	S_singletgt_0325
-1890.26	-1762.94	S_singletgt_0326
-1904.76	-1774.04	S_singletgt_0327
-1854.54	-1762.15	S_singletgt_0328
-1828.28	-1742.88	S_singletgt_0329
-1869.02	-1755.21	S_singletgt_0330
-1881.62	-1765.46	S_singletgt_0331
-1813.34	-1759.14	S_singletgt_0332
-1817.36	-1760.76	S_singletgt_0333
-1871.83	-1762.76	S_singletgt_0334
-1848.49	-1754.23	S_singletgt_0335
-1891.69	-1762.63	S_singletgt_0336
-1868.63	-1755.33	S_singletgt_0337
-1839.58	-1750.81	S_singletgt_0338
-1883.55	-1751.29	S_singletgt_0339
-1908.19	-1760.41	S_singletgt_0340
-1872.19	-1758.9	S_singletgt_0341
-1904.46	-1760.28	S_singletgt_0342
-1838.02	-1761.01	S_singletgt_0343
-1899.75	-1759.3	S_singletgt_0344
-1886.47	-1765.7	S_singletgt_0345
-1883.57	-1760.59	S_singletgt_0346
-1879.97	-1759.06	S_singletgt_0347
-1898.33	-1754.95	S_singletgt_0348
-1906.99	-1760.25	S_singletgt_0349
-1837.83	-1740.68	S_singletgt_0350
-1841.6	-1745.32	S_singletgt_0351
-1898.34	-1757.36	S_singletgt_0352
-1851.73	-1754.13	S_singletgt_0353
-1848.82	-1764.95	S_singletgt_0354
-1885.3	-1757.88	S_singletgt_0355
-1884.14	-1750.53	S_singletgt_0356
-1850.13	-1758.27	S_singletgt_0357
-1851.98	-1756.04	S_singletgt_0358
-1865.83	-1760.19	S_singletgt_0359
-1886.17	-1753.6	S_singletgt_0360
-1877.1	-1756.43	S_singletgt_0361
-1871.75	-1757.89	S_singletgt_0362
-1875.16	-1754.87	S_singletgt_0363
-1865.69	-1752.05	S_singletgt_0364
-1861.8	-1758.68	S_singletgt_0365
-1876.36	-1763.41	S_singletgt_0366
-1855.52	-1756.56	S_singletgt_0367
-1844.06	-1757.1	S_singletgt_0368
-1842.63	-1761.19	S_singletgt_0369
-1887.84	-1763.57	S_singletgt_0370
-1865.4	-1759.54	S_singletgt_0371
-1905.01	-1762.76	S_singletgt_0372
-1852.92	-1765.18	S_singletgt_0373
-1913.59	-1751.38	S_singletgt_0374
-1854.4	-1761.79	S_singletgt_0375
-1870.62	-1749.63	S_singletgt_0376
-1884.26	-1761.2	S_singletgt_0377
-1865.83	-1752.76	S_singletgt_0378
-1898.45	-1767.23	S_singletgt_0379
-1869	-1763.33	S_singletgt_0380
-1904.49	-1762.29	S_singletgt_0381
-1841.99	-1758.64	S_singletgt_0382
-1883.24	-1754.28	S_singletgt_0383
-1812.62	-1765.73	S_singletgt_0384
-1859.72	-1758.9	S_singletgt_0385
-1878.36	-1759.35	S_singletgt_0386
-1875.98	-1758.67	S_singletgt_0387
-1898.15	-1762.38	S_singletgt_0388
-1816.11	-1753.83	S_singletgt_0389
-1850.35	-1748.36	S_singletgt_0390
-1883.14	-1769.42	S_singletgt_0391
-1838.45	-1755.05	S_singletgt_0392
-1822.81	-1741.8	S_singletgt_0393
-1854.17	-1753.33	S_singletgt_0394
-1892.88	-1771.18	S_singletgt_0395
-1823.24	-1748.46	S_singletgt_0396
-1865.36	-1756.65	S_singletgt_0397
-1896.33	-1752	S_singletgt_0398
-1867.9	-1767.14	S_singletgt_0399
-1829.1	-1759.08	S_singletgt_0400
-1852.05	-1767.77	S_singletgt_0401
-1800.62	-1780.13	S_singletgt_0402
-1897.42	-1760.78	S_singletgt_0403
-1879.13	-1761.33	S_singletgt_0404
-1871.12	-1773.9	S_singletgt_0405
-1861.18	-1772.1	S_singletgt_0406
-1902.74	-1756.43	S_singletgt_0407
-1815.09	-1761.3	S_singletgt_0408
-1859.47	-1758.29	S_singletgt_0409
-1870.36	-1767.63	S_singletgt_0410
-1895.58	-1755.81	S_singletgt_0411
-1874.96	-1757.41	S_singletgt_0412
-1905.19	-1756.14	S_singletgt_0413
-1858.71	-1767.09	S_singletgt_0414
-1876.28	-1754.87	S_singletgt_0415
-1896.37	-1769.89	S_singletgt_0416
-1840.23	-1758.31	S_singletgt_0417
-1820.69	-1749.27	S_singletgt_0418
-1828.47	-1761.99	S_singletgt_0419
-1903.37	-1752.75	S_singletgt_0420
-1899.71	-1748.61	S_singletgt_0421
-1838.61	-1763.39	S_singletgt_0422
-1877.28	-1758.59	S_singletgt_0423
-1867.78	-1759.36	S_singletgt_0424
-1866.86	-1747.12	S_singletgt_0425
-1880.13	-1755.94	S_singletgt_0426
-1861.72	-1756.24	S_singletgt_0427
-1886.28	-1767.12	S_singletgt_0428
-1853.97	-1760.22	S_singletgt_0429
-1876.49	-1755.5	S_singletgt_0430
-1823.54	-1754.64	S_singletgt_0431
-1884.7	-1759.24	S_singletgt_0432
-1915.84	-1761.87	S_singletgt_0433
-1883.3	-1758.61	S_singletgt_0434
-1885.31	-1762.19	S_singletgt_0435
-1814.19	-1762.5	S_singletgt_0436
-1830.77	-1762.24	S_singletgt_0437
-1866.56	-1753.86	S_singletgt_0438
-1831.93	-1757.78	S_singletgt_0439
-1826.74	-1760.41	S_singletgt_0440
-1890.26	-1746.67	S_singletgt_0441
-1869.88	-1770.12	S_singletgt_0442
-1824.68	-1754.5	S_singletgt_0443
-1897.15	-1755.03	S_singletgt_0444
-1757.73	-1752.58	S_singletgt_0445
-1893.65	-1760.94	S_singletgt_0446
-1876.12	-1775.83	S_singletgt_0447
-1851.21	-1761.59	S_singletgt_0448
-1886.51	-1750.62	S_singletgt_0449
-1865.66	-1773.01	S_singletgt_0450
-1898.31	-1764.73	S_singletgt_0451
-1869.26	-1760.22	S_singletgt_0452
-1871.6	-1749.57	S_singletgt_0453
-1866.01	-1742.3	S_singletgt_0454
-1861.62	-1756.46	S_singletgt_0455
-1865.36	-1760.52	S_singletgt_0456
-1861.25	-1754.52	S_singletgt_0457
-1867.8	-1767.19	S_singletgt_0458
-1859.79	-1766.7	S_singletgt_0459
-1876.93	-1760.53	S_singletgt_0460
-1894.07	-1757.5	S_singletgt_0461
-1853.79	-1752.02	S_singletgt_0462
-1886.84	-1761.24	S_singletgt_0463
-1885.35	-1756.84	S_singletgt_0464
-1905.2	-1767.42	S_singletgt_0465
-1848.96	-1749.49	S_singletgt_0466
-1824.34	-1745.56	S_singletgt_0467
-1867.86	-1752.17	S_singletgt_0468
-1871.12	-1756.32	S_singletgt_0469
-1889.06	-1761.73	S_singletgt_0470
-1893.69	-1742.65	S_singletgt_0471
-1860.77	-1754.8	S_singletgt_0472
-1834.57	-1760.37	S_singletgt_0473
-1863.49	-1757.2	S_singletgt_0474
-1765.46	-1766.64	S_singletgt_0475
-1879.23	-1753.7	S_singletgt_0476
-1879.51	-1761.1	S_singletgt_0477
-1876.32	-1758.91	S_singletgt_0478
-1902.43	-1757.42	S_singletgt_0479
-1917.14	-1764.76	S_singletgt_0480
-1864.47	-1760.25	S_singletgt_0481
-1866.75	-1755.54	S_singletgt_0482
-1851.93	-1752.51	S_singletgt_0483
-1851.64	-1757.5	S_singletgt_0484
-1872.8	-1765.76	S_singletgt_0485
-1888.99	-1749.08	S_singletgt_0486
-1892.92	-1759.7	S_singletgt_0487
-1896.36	-1750.09	S_singletgt_0488
-1815.34	-1773.01	S_singletgt_0489
-1888.69	-1759.63	S_singletgt_0490
-1841.74	-1744.68	S_singletgt_0491
-1898.15	-1760.37	S_singletgt_0492
-1920.53	-1761.68	S_singletgt_0493
-1881.21	-1757.14	S_singletgt_0494
-1877.17	-1756.27	S_singletgt_0495
-1882.05	-1762.97	S_singletgt_0496
-1868.69	-1754.61	S_singletgt_0497
-1863.8	-1770.76	S_singletgt_0498
-1844.55	-1771.21	S_singletgt_0499
-1823.76	-1758.54	S_singletgt_0500
-1877.78	-1749.1	S_singletgt_0501
-1879.96	-1755.42	S_singletgt_0502
-1905.09	-1760.61	S_singletgt_0503
-1903.93	-1755.93	S_singletgt_0504
-1847.25	-1755.88	S_singletgt_0505
-1837.64	-1753.57	S_singletgt_0506
-1889.76	-1766.77	S_singletgt_0507
-1890.61	-1750.97	S_singletgt_0508
-1867.49	-1759.42	S_singletgt_0509
-1876.02	-1756.36	S_singletgt_0510
-1841.91	-1756.2	S_singletgt_0511
-1877.8	-1759.87	S_singletgt_0512
-1899.53	-1756.69	S_singletgt_0513
-1840.37	-1765.61	S_singletgt_0514
-1887.88	-1764.9	S_singletgt_0515
-1871.64	-1768.94	S_singletgt_0516
-1833.39	-1760.64	S_singletgt_0517
-1848.21	-1756.32	S_singletgt_0518
-1868.44	-1761.5	S_singletgt_0519
-1886.77	-1759.14	S_singletgt_0520
-1898.02	-1753.05	S_singletgt_0521
-1858.07	-1758.3	S_singletgt_0522
-1863.57	-1757.99	S_singletgt_0523
-1902.5	-1753.93	S_singletgt_0524
-1855.6	-1744.34	S_singletgt_0525
-1832.52	-1770.68	S_singletgt_0526
-1866.71	-1758.95	S_singletgt_0527
-1904.46	-1754.32	S_singletgt_0528
-1847.88	-1762.1	S_singletgt_0529
-1895.21	-1764	S_singletgt_0530
-1861.52	-1749.94	S_singletgt_0531
-1880.39	-1762.57	S_singletgt_0532
-1856.88	-1766.97	S_singletgt_0533
-1863.12	-1757.24	S_singletgt_0534
-1851.47	-1764.55	S_singletgt_0535
-1863.25	-1760.32	S_singletgt_0536
-1893.82	-1764.01	S_singletgt_0537
-1878.74	-1757.74	S_singletgt_0538
-1857.63	-1756.43	S_singletgt_0539
-1874.92	-1766.52	S_singletgt_0540
-1832.95	-1765.34	S_singletgt_0541
-1897.67	-1757.83	S_singletgt_0542
-1856.89	-1756	S_singletgt_0543
-1888.36	-1761.56	S_singletgt_0544
-1888.07	-1767.38	S_singletgt_0545
-1886.44	-1753.83	S_singletgt_0546
-1875.3	-1753.92	S_singletgt_0547
-1892.86	-1755.27	S_singletgt_0548
-1877.36	-1744.1	S_singletgt_0549
-1862.15	-1762.58	S_singletgt_0550
-1886.25	-1762.53	S_singletgt_0551
-1843.53	-1766.78	S_singletgt_0552
-1851.65	-1763.12	S_singletgt_0553
-1870.58	-1764.51	S_singletgt_0554
-1869.11	-1754.99	S_singletgt_0555
-1870.12	-1753.87	S_singletgt_0556
-1821.45	-1762.09	S_singletgt_0557
-1900	-1764.59	S_singletgt_0558
-1872.69	-1757.09	S_singletgt_0559
-1859.33	-1757.87	S_singletgt_0560
-1902.16	-1757.88	S_singletgt_0561
-1892.92	-1765.77	S_singletgt_0562
-1829.48	-1761.91	S_singletgt_0563
-1852.67	-1752.81	S_singletgt_0564
-1830.43	-1762.49	S_singletgt_0565
-1884.04	-1762.99	S_singletgt_0566
-1871.73	-1759.71	S_singletgt_0567
-1841.46	-1768.4	S_singletgt_0568
-1875.97	-1758.93	S_singletgt_0569
-1877.48	-1747.98	S_singletgt_0570
-1861.94	-1760.07	S_singletgt_0571
-1898.11	-1767.71	S_singletgt_0572
-1858.71	-1760.45	S_singletgt_0573
-1884.21	-1753.68	S_singletgt_0574
-1883.75	-1765.97	S_singletgt_0575
-1855.15	-1769.73	S_singletgt_0576
-1859.91	-1750.39	S_singletgt_0577
-1868.07	-1759.39	S_singletgt_0578
-1881.73	-1756.3	S_singletgt_0579
-1829.54	-1753.05	S_singletgt_0580
-1849.55	-1713.54	S_singletgt_0581
-1858.64	-1760.01	S_singletgt_0582
-1874.92	-1764.53	S_singletgt_0583
-1831.31	-1768.06	S_singletgt_0584
-1877.89	-1747.65	S_singletgt_0585
-1890.78	-1753.3	S_singletgt_0586
-1898.86	-1762.24	S_singletgt_0587
-1886.65	-1758.86	S_singletgt_0588
-1873.55	-1758.35	S_singletgt_0589
-1816.15	-1758.98	S_singletgt_0590
-1828.78	-1755.55	S_singletgt_0591
-1904.75	-1763.55	S_singletgt_0592
-1888.78	-1762.52	S_singletgt_0593
-1876.2	-1768.49	S_singletgt_0594
-1799.11	-1745	S_singletgt_0595
-1881.91	-1748.92	S_singletgt_0596
-1866.63	-1744.6	S_singletgt_0597
-1889.57	-1762.37	S_singletgt_0598
-1853.4	-1749.81	S_singletgt_0599
-1903.55	-1757.9	S_singletgt_0600
-1877.85	-1745.82	S_singletgt_0601
-1823.94	-1759.61	S_singletgt_0602
-1883.58	-1761.87	S_singletgt_0603
-1901.46	-1760.82	S_singletgt_0604
-1862.75	-1769.29	S_singletgt_0605
-1883.32	-1760.52	S_singletgt_0606
-1869.69	-1764.85	S_singletgt_0607
-1881.76	-1758.82	S_singletgt_0608
-1886.74	-1774.92	S_singletgt_0609
-1869.54	-1756.11	S_singletgt_0610
-1863.28	-1755.28	S_singletgt_0611
-1840.53	-1768.62	S_singletgt_0612
-1862.88	-1746.1	S_singletgt_0613
-1889.33	-1758.34	S_singletgt_0614
-1894.11	-1763.22	S_singletgt_0615
-1838.5	-1718.01	S_singletgt_0616
-1823.6	-1763.92	S_singletgt_0617
-1893.61	-1759.37	S_singletgt_0618
-1891.48	-1756.25	S_singletgt_0619
-1809.81	-1763.73	S_singletgt_0620
-1900.45	-1753.7	S_singletgt_0621
-1872.89	-1761.7	S_singletgt_0622
-1880.78	-1756.89	S_singletgt_0623
-1888.77	-1756.7	S_singletgt_0624
-1872.89	-1763.22	S_singletgt_0625
-1876.99	-1760.19	S_singletgt_0626
-1861.75	-1754.72	S_singletgt_0627
-1855.56	-1752.9	S_singletgt_0628
-1887.54	-1767.67	S_singletgt_0629
-1883.32	-1749.17	S_singletgt_0630
-1884.59	-1747.64	S_singletgt_0631
-1884.86	-1753.26	S_singletgt_0632
-1862.93	-1763.72	S_singletgt_0633
-1851.86	-1746.2	S_singletgt_0634
-1807.92	-1757.93	S_singletgt_0635
-1820.19	-1770.61	S_singletgt_0636
-1902.02	-1756.5	S_singletgt_0637
-1908.42	-1765.4	S_singletgt_0638
-1824.55	-1747.78	S_singletgt_0639
-1812.72	-1759.22	S_singletgt_0640
-1889.57	-1771.21	S_singletgt_0641
-1903.31	-1761.99	S_singletgt_0642
-1876.74	-1755.08	S_singletgt_0643
-1874.68	-1758.81	S_singletgt_0644
-1908.21	-1756.76	S_singletgt_0645
-1853.31	-1753.15	S_singletgt_0646
-1847.95	-1761.63	S_singletgt_0647
-1856.36	-1771.89	S_singletgt_0648
-1820.82	-1752.2	S_singletgt_0649
-1903.45	-1753.43	S_singletgt_0650
-1863.41	-1768.18	S_singletgt_0651
-1785.25	-1752.67	S_singletgt_0652
-1859.04	-1752.37	S_singletgt_0653
-1882.43	-1760.16	S_singletgt_0654
-1880.11	-1762.59	S_singletgt_0655
-1881.16	-1748.93	S_singletgt_0656
-1876.55	-1752.39	S_singletgt_0657
-1874.18	-1765.18	S_singletgt_0658
-1834.99	-1751.74	S_singletgt_0659
-1857.14	-1761.92	S_singletgt_0660
-1869.2	-1764.75	S_singletgt_0661
-1845.58	-1758.76	S_singletgt_0662
-1871.88	-1753.95	S_singletgt_0663
-1870.55	-1751.71	S_singletgt_0664
-1840.03	-1750.29	S_singletgt_0665
-1895.16	-1760.06	S_singletgt_0666
-1874.75	-1758.35	S_singletgt_0667
-1880.04	-1749.88	S_singletgt_0668
-1888.02	-1764.69	S_singletgt_0669
-1877.22	-1754.95	S_singletgt_0670
-1867.26	-1771.56	S_singletgt_0671
-1837.4	-1751.73	S_singletgt_0672
-1910.41	-1755.96	S_singletgt_0673
-1884.38	-1752.21	S_singletgt_0674
-1882.39	-1753.44	S_singletgt_0675
-1846.18	-1747.3	S_singletgt_0676
-1870.12	-1761.32	S_singletgt_0677
-1881.54	-1765.35	S_singletgt_0678
-1880.21	-1760.09	S_singletgt_0679
-1867.35	-1738.09	S_singletgt_0680
-1888.53	-1759.5	S_singletgt_0681
-1886.51	-1766.82	S_singletgt_0682
-1867.4	-1757.45	S_singletgt_0683
-1891.25	-1770.07	S_singletgt_0684
-1885.77	-1756.19	S_singletgt_0685
-1895.04	-1765.69	S_singletgt_0686
-1823.84	-1761.33	S_singletgt_0687
-1885.43	-1753.2	S_singletgt_0688
-1839.69	-1760.58	S_singletgt_0689
-1870.32	-1745.44	S_singletgt_0690
-1880.14	-1761.02	S_singletgt_0691
-1861.69	-1764.27	S_singletgt_0692
-1835.72	-1770.31	S_singletgt_0693
-1839.19	-1748.44	S_singletgt_0694
-1900.93	-1767.55	S_singletgt_0695
-1876.91	-1750.55	S_singletgt_0696
-1898.24	-1763.52	S_singletgt_0697
-1808.15	-1755.63	S_singletgt_0698
-1869.92	-1757.36	S_singletgt_0699
-1871.21	-1738.66	S_singletgt_0700
-1833.51	-1757.69	S_singletgt_0701
-1855.56	-1756.31	S_singletgt_0702
-1887.91	-1753.94	S_singletgt_0703
-1871.18	-1760.63	S_singletgt_0704
-1823.26	-1762.81	S_singletgt_0705
-1884.02	-1761.36	S_singletgt_0706
-1882.8	-1750.69	S_singletgt_0707
-1866.72	-1769.41	S_singletgt_0708
-1864.42	-1761.05	S_singletgt_0709
-1849.53	-1762.13	S_singletgt_0710
-1807.21	-1756.41	S_singletgt_0711
-1893.91	-1759.73	S_singletgt_0712
-1892.44	-1759.22	S_singletgt_0713
-1883.67	-1745.63	S_singletgt_0714
-1882.35	-1759.2	S_singletgt_0715
-1881.84	-1752.42	S_singletgt_0716
-1907.1	-1744.92	S_singletgt_0717
-1847.77	-1756.56	S_singletgt_0718
-1885.09	-1760.41	S_singletgt_0719
-1863.12	-1756.96	S_singletgt_0720
-1901.1	-1744.62	S_singletgt_0721
-1878.58	-1766.46	S_singletgt_0722
-1875.39	-1761.29	S_singletgt_0723
-1850.28	-1771.74	S_singletgt_0724
-1881.26	-1759.04	S_singletgt_0725
-1891.65	-1756.03	S_singletgt_0726
-1828.04	-1763.92	S_singletgt_0727
-1875.99	-1760.63	S_singletgt_0728
-1879.62	-1747.7	S_singletgt_0729
-1871.99	-1757.59	S_singletgt_0730
-1803.63	-1757.2	S_singletgt_0731
-1868.98	-1761.71	S_singletgt_0732
-1876.05	-1757.27	S_singletgt_0733
-1900.9	-1749.3	S_singletgt_0734
-1895.09	-1770.84	S_singletgt_0735
-1823.13	-1757.92	S_singletgt_0736
-1869.57	-1763.15	S_singletgt_0737
-1771.9	-1766.18	S_singletgt_0738
-1879.99	-1763.86	S_singletgt_0739
-1845.06	-1755.77	S_singletgt_0740
-1878.69	-1753.08	S_singletgt_0741
-1873.16	-1741.41	S_singletgt_0742
-1893.34	-1765.76	S_singletgt_0743
-1887.47	-1760.81	S_singletgt_0744
-1878.76	-1751.98	S_singletgt_0745
-1875.06	-1765.47	S_singletgt_0746
-1873.54	-1747.22	S_singletgt_0747
-1903.89	-1757.89	S_singletgt_0748
-1876.08	-1763.67	S_singletgt_0749
-1870.59	-1753.06	S_singletgt_0750
-1892.81	-1749.96	S_singletgt_0751
-1835.59	-1760.04	S_singletgt_0752
-1837.38	-1751.71	S_singletgt_0753
-1891.07	-1757.14	S_singletgt_0754
-1825.67	-1756.74	S_singletgt_0755
-1848.09	-1762.08	S_singletgt_0756
-1876.57	-1765.01	S_singletgt_0757
-1876.09	-1756.13	S_singletgt_0758
-1861.39	-1754.46	S_singletgt_0759
-1891.76	-1762.9	S_singletgt_0760
-1829.43	-1778.21	S_singletgt_0761
-1835.82	-1763.78	S_singletgt_0762
-1840.31	-1749.82	S_singletgt_0763
-1882.41	-1754.33	S_singletgt_0764
-1896.09	-1751.61	S_singletgt_0765
-1876.38	-1756.33	S_singletgt_0766
-1878.14	-1763.07	S_singletgt_0767
-1842.28	-1754.71	S_singletgt_0768
-1883.26	-1764.48	S_singletgt_0769
-1865.03	-1763.73	S_singletgt_0770
-1835.78	-1756.2	S_singletgt_0771
-1812.19	-1764.17	S_singletgt_0772
-1872.79	-1759.94	S_singletgt_0773
-1896.77	-1761.22	S_singletgt_0774
-1844.74	-1748.42	S_singletgt_0775
-1832.41	-1755.56	S_singletgt_0776
-1871.22	-1758.56	S_singletgt_0777
-1890.24	-1765.13	S_singletgt_0778
-1852.26	-1752.47	S_singletgt_0779
-1873.83	-1747.13	S_singletgt_0780
-1878.28	-1761.14	S_singletgt_0781
-1885.31	-1755.73	S_singletgt_0782
-1878.92	-1756.83	S_singletgt_0783
-1919.49	-1765.3	S_singletgt_0784
-1868.56	-1770.23	S_singletgt_0785
-1853.88	-1755.35	S_singletgt_0786
-1890.33	-1746.72	S_singletgt_0787
-1876.74	-1761.95	S_singletgt_0788
-1838.45	-1752.51	S_singletgt_0789
-1847.43	-1761.25	S_singletgt_0790
-1873.32	-1763.82	S_singletgt_0791
-1859.68	-1745.18	S_singletgt_0792
-1894.62	-1761.91	S_singletgt_0793
-1845.84	-1750.45	S_singletgt_0794
-1882.76	-1762.67	S_singletgt_0795
-1866.26	-1763.31	S_singletgt_0796
-1830.22	-1755.05	S_singletgt_0797
-1903.95	-1766.63	S_singletgt_0798
-1850.76	-1759.27	S_singletgt_0799
-1897.73	-1770.54	S_singletgt_0800
-1884.09	-1760.76	S_singletgt_0801
-1867.53	-1766.03	S_singletgt_0802
-1890.99	-1759.09	S_singletgt_0803
-1865.55	-1754.04	S_singletgt_0804
-1862.53	-1756.94	S_singletgt_0805
-1862.08	-1760.49	S_singletgt_0806
-1878.39	-1757.13	S_singletgt_0807
-1830.41	-1755.4	S_singletgt_0808
-1867.53	-1753.8	S_singletgt_0809
-1858.54	-1748.53	S_singletgt_0810
-1845.49	-1754.8	S_singletgt_0811
-1866.98	-1758.17	S_singletgt_0812
-1854.27	-1757.71	S_singletgt_0813
-1885.27	-1772.73	S_singletgt_0814
-1864.98	-1768.93	S_singletgt_0815
-1843.89	-1745.49	S_singletgt_0816
-1872.2	-1759.07	S_singletgt_0817
-1828.15	-1769.25	S_singletgt_0818
-1879.39	-1751.76	S_singletgt_0819
-1836.05	-1758.45	S_singletgt_0820
-1881.02	-1756.06	S_singletgt_0821
-1897.6	-1761.16	S_singletgt_0822
-1828.12	-1761.19	S_singletgt_0823
-1899.06	-1761.74	S_singletgt_0824
-1875.4	-1756.03	S_singletgt_0825
-1862.44	-1766.42	S_singletgt_0826
-1893.79	-1759.08	S_singletgt_0827
-1894.66	-1764.58	S_singletgt_0828
-1848.14	-1752.44	S_singletgt_0829
-1857.07	-1764.71	S_singletgt_0830
-1859.03	-1763.56	S_singletgt_0831
-1885.21	-1756.78	S_singletgt_0832
-1846.43	-1754.42	S_singletgt_0833
-1894.89	-1767.44	S_singletgt_0834
-1880.08	-1757.33	S_singletgt_0835
-1889.8	-1765.84	S_singletgt_0836
-1887.19	-1762.35	S_singletgt_0837
-1894.55	-1758.72	S_singletgt_0838
-1868.51	-1745.9	S_singletgt_0839
-1834.16	-1749.05	S_singletgt_0840
-1898.87	-1759.98	S_singletgt_0841
-1906.99	-1755.37	S_singletgt_0842
-1903.03	-1757.49	S_singletgt_0843
-1897.67	-1765.16	S_singletgt_0844
-1882.43	-1759.79	S_singletgt_0845
-1891.51	-1750.19	S_singletgt_0846
-1880.93	-1763.46	S_singletgt_0847
-1867.84	-1751.31	S_singletgt_0848
-1871.46	-1763.64	S_singletgt_0849
-1797.95	-1755.62	S_singletgt_0850
-1888.02	-1754.71	S_singletgt_0851
-1863.66	-1754.39	S_singletgt_0852
-1882.34	-1755.38	S_singletgt_0853
-1905.87	-1767.93	S_singletgt_0854
-1877.31	-1755.04	S_singletgt_0855
-1868.21	-1759.03	S_singletgt_0856
-1899.38	-1773.34	S_singletgt_0857
-1821.75	-1760.02	S_singletgt_0858
-1849.54	-1752.41	S_singletgt_0859
-1876.73	-1767.97	S_singletgt_0860
-1811.42	-1765.49	S_singletgt_0861
-1880.11	-1762.19	S_singletgt_0862
-1902.64	-1760.27	S_singletgt_0863
-1850.21	-1751.89	S_singletgt_0864
-1836.78	-1762.23	S_singletgt_0865
-1843.07	-1764.8	S_singletgt_0866
-1840.37	-1763.96	S_singletgt_0867
-1891.43	-1753.25	S_singletgt_0868
-1850.19	-1763.56	S_singletgt_0869
-1894.94	-1767.05	S_singletgt_0870
-1899.29	-1760.03	S_singletgt_0871
-1876.5	-1756.77	S_singletgt_0872
-1863.23	-1763.63	S_singletgt_0873
-1879.64	-1756.34	S_singletgt_0874
-1873.31	-1757.65	S_singletgt_0875
-1895.87	-1759.67	S_singletgt_0876
-1889.97	-1753.92	S_singletgt_0877
-1863.49	-1763.66	S_singletgt_0878
-1848.47	-1768.12	S_singletgt_0879
-1873.14	-1752.2	S_singletgt_0880
-1855.02	-1747.59	S_singletgt_0881
-1889.5	-1758.81	S_singletgt_0882
-1865.88	-1766.39	S_singletgt_0883
-1864.33	-1749.79	S_singletgt_0884
-1824.86	-1767.62	S_singletgt_0885
-1884.33	-1765.64	S_singletgt_0886
-1891.15	-1768.91	S_singletgt_0887
-1894.43	-1766.21	S_singletgt_0888
-1856.78	-1764.8	S_singletgt_0889
-1882.09	-1748.89	S_singletgt_0890
-1880.6	-1758.61	S_singletgt_0891
-1838.66	-1745.02	S_singletgt_0892
-1840.64	-1762.13	S_singletgt_0893
-1895.69	-1773.02	S_singletgt_0894
-1886.58	-1757.98	S_singletgt_0895
-1881.32	-1764.21	S_singletgt_0896
-1871.53	-1757.15	S_singletgt_0897
-1881.35	-1751.05	S_singletgt_0898
-1890.28	-1766.47	S_singletgt_0899
-1861.9	-1771.28	S_singletgt_0900
-1898.85	-1763.43	S_singletgt_0901
-1862.07	-1760.99	S_singletgt_0902
-1891.74	-1774.6	S_singletgt_0903
-1817.94	-1762.1	S_singletgt_0904
-1898.09	-1758.61	S_singletgt_0905
-1892.77	-1759.77	S_singletgt_0906
-1864.42	-1763.4	S_singletgt_0907
-1910.42	-1770.31	S_singletgt_0908
-1828.91	-1780.27	S_singletgt_0909
-1884.74	-1762.2	S_singletgt_0910
-1897.98	-1757.94	S_singletgt_0911
-1874.99	-1754.32	S_singletgt_0912
-1854.47	-1763.64	S_singletgt_0913
-1894.82	-1767.13	S_singletgt_0914
-1847.96	-1753.01	S_singletgt_0915
-1855.25	-1759.69	S_singletgt_0916
-1810.18	-1760.63	S_singletgt_0917
-1862.27	-1769.58	S_singletgt_0918
-1850.78	-1755.2	S_singletgt_0919
-1894.01	-1757.5	S_singletgt_0920
-1890.84	-1753.67	S_singletgt_0921
-1859.91	-1759.2	S_singletgt_0922
-1889.75	-1757.86	S_singletgt_0923
-1866.42	-1766.73	S_singletgt_0924
-1863.83	-1749.32	S_singletgt_0925
-1881.71	-1765.67	S_singletgt_0926
-1910.69	-1764.96	S_singletgt_0927
-1823.9	-1757.76	S_singletgt_0928
-1880.34	-1758.17	S_singletgt_0929
-1883.99	-1753.18	S_singletgt_0930
-1898.11	-1760.58	S_singletgt_0931
-1861.47	-1757.76	S_singletgt_0932
-1841.88	-1760.27	S_singletgt_0933
-1894.2	-1755.19	S_singletgt_0934
-1864.14	-1772.43	S_singletgt_0935
-1790.19	-1765.5	S_singletgt_0936
-1858.95	-1749.88	S_singletgt_0937
-1889.88	-1758.62	S_singletgt_0938
-1890.03	-1744.47	S_singletgt_0939
-1841.06	-1764.03	S_singletgt_0940
-1861	-1759.92	S_singletgt_0941
-1892.01	-1757.77	S_singletgt_0942
-1861.84	-1755.45	S_singletgt_0943
-1886.23	-1759.42	S_singletgt_0944
-1868.52	-1756.15	S_singletgt_0945
-1862.9	-1761.6	S_singletgt_0946
-1875.45	-1760.51	S_singletgt_0947
-1866.27	-1756.4	S_singletgt_0948
-1894.87	-1745.62	S_singletgt_0949
-1875.11	-1757.92	S_singletgt_0950
-1845.84	-1755.71	S_singletgt_0951
-1827.57	-1755.92	S_singletgt_0952
-1866.04	-1759.52	S_singletgt_0953
-1859.73	-1745.46	S_singletgt_0954
-1889.9	-1759.37	S_singletgt_0955
-1857.04	-1762.05	S_singletgt_0956
-1886.05	-1765.7	S_singletgt_0957
-1902.99	-1766.28	S_singletgt_0958
-1871.83	-1774.14	S_singletgt_0959
-1867.92	-1758.59	S_singletgt_0960
-1879.93	-1767.24	S_singletgt_0961
-1896.28	-1767.23	S_singletgt_0962
-1878.98	-1758.15	S_singletgt_0963
-1841.69	-1758.66	S_singletgt_0964
-1852.07	-1759.99	S_singletgt_0965
-1897.05	-1743.99	S_singletgt_0966
-1848.76	-1766.81	S_singletgt_0967
-1857.53	-1759.88	S_singletgt_0968
-1862.73	-1752.2	S_singletgt_0969
-1879.52	-1757.26	S_singletgt_0970
-1855.32	-1759.61	S_singletgt_0971
-1890.34	-1767.65	S_singletgt_0972
-1880	-1760.45	S_singletgt_0973
-1896.53	-1753.81	S_singletgt_0974
-1848.4	-1758.32	S_singletgt_0975
-1876.48	-1761.18	S_singletgt_0976
-1902.58	-1759.69	S_singletgt_0977
-1842.5	-1758.27	S_singletgt_0978
-1849.09	-1761.42	S_singletgt_0979
-1889.56	-1757.57	S_singletgt_0980
-1891.52	-1755.79	S_singletgt_0981
-1871.16	-1773.56	S_singletgt_0982
-1917.5	-1763.47	S_singletgt_0983
-1878.04	-1757.77	S_singletgt_0984
-1873.78	-1755.86	S_singletgt_0985
-1868.19	-1771.25	S_singletgt_0986
-1871.03	-1750.34	S_singletgt_0987
-1822.03	-1763.71	S_singletgt_0988
-1823.42	-1761.04	S_singletgt_0989
-1798.66	-1758.88	S_singletgt_0990
-1875.74	-1763.73	S_singletgt_0991
-1894.27	-1759.65	S_singletgt_0992
-1815.68	-1751.82	S_singletgt_0993
-1891.37	-1765.51	S_singletgt_0994
-1812.01	-1761.66	S_singletgt_0995
-1868.2	-1765.43	S_singletgt_0996
-1879.1	-1753.75	S_singletgt_0997
-1905.13	-1761.54	S_singletgt_0998
-1819.95	-1713.41	S_singletgt_0999
-1818.43	-1767.21	S_singletgt_1000
