# Supplementary material for: Structural dynamics of receptor recognition and pH-induced dissociation of full-length Clostridioides difficile Toxin B
Source: PLoS Biol. 2022 Mar 24;20(3):e3001589. doi: 10.1371/journal.pbio.3001589 (PMC8982864; doi:10.1371/journal.pbio.3001589)
Supplement: S6 Data — The data correspond to Panel A in S4 Fig. TcdB, Toxin B. (XLSX) [file pbio.3001589.s026.xlsx]

## Sheet: Supplementary 4A_Data
Repeat 1								Repeat 2
Available Dimensions:	1
Wavelength	Wavelength: 190nm - 280nm	Step Size: 1nm
Available Properties:	5
CircularDichroism
HV
Voltage
Count	Time-per-point: 1.5s (25us x 60000)
SE	SE
	First measurement																	2nd measurement
Data:			WT	E564A	Y1819A	F1823A												WT	E564A	Y1819A	F1823A
Wavelength
CircularDichroism
280			-0.172633	-0.610291	-0.012117	-0.452852											280	-0.702745	-0.10322	-0.193915	-0.128495
279			-0.245361	-0.600007	0.134392	-0.44218											279	-0.714582	-0.212039	-0.142441	-0.115711
278			-0.08092	-0.573758	0.131624	-0.328461											278	-0.576085	-0.201089	-0.169867	-0.081998
277			-0.179523	-0.652922	0.168191	-0.244773											277	-0.638663	-0.18996	-0.205004	-0.074781
276			-0.169064	-0.593616	0.072226	-0.195026											276	-0.578857	-0.015044	-0.202744	0.01039
275			-0.011179	-0.662767	0.161885	-0.103624											275	-0.733351	-0.186931	-0.361912	-0.185724
274			-0.265692	-0.530181	0.009943	-0.40359											274	-0.430339	0.048731	0.081492	0.141302
273			-0.222319	-0.610032	0.170189	-0.25414											273	-0.701473	-0.042961	-0.261102	-0.139806
272			-0.302082	-0.62759	0.031325	-0.379179											272	-0.86247	-0.26101	-0.502243	-0.252071
271			-0.177563	-0.616506	0.129743	-0.305822											271	-0.758228	-0.058451	-0.15857	-0.180051
270			-0.191806	-0.809074	-0.064309	-0.518272											270	-0.6757	0.041689	-0.349224	-0.081438
269			-0.081254	-0.587108	0.104314	-0.359846											269	-0.146693	0.035642	-0.176601	0.044044
268			-0.328548	-0.75537	0.08006	-0.47967											268	-0.661037	-0.094581	-0.454286	-0.036451
267			-0.150388	-0.43714	0.097863	-0.355061											267	-0.403601	0.024664	-0.274983	0.027461
266			-0.329704	-0.603247	0.086317	-0.490898											266	-0.379633	-0.013226	-0.160456	0.093262
265			-0.233592	-0.462752	-0.000849	-0.360606											265	-0.569705	0.098313	-0.243032	-0.054026
264			-0.130388	-0.435002	0.034767	-0.419768											264	-0.421857	-0.203175	-0.402084	0.103742
263			-0.237908	-0.726706	-0.041183	-0.464561											263	-0.722092	-0.15688	-0.351892	0.002246
262			-0.322027	-0.520988	-0.031709	-0.476487											262	-0.687782	-0.181229	-0.520591	-0.099101
261			-0.456623	-0.433618	0.048745	-0.38871											261	-0.808144	-0.118919	-0.789211	-0.09237
260			-0.192864	-0.527905	0.147001	-0.404521											260	-0.530176	-0.049065	-0.33417	0.008771
259			-0.236865	-0.550357	-0.041599	-0.649683											259	-0.474214	-0.07489	-0.301222	-0.079876
258			-0.357942	-0.736863	-0.163866	-0.774547											258	-0.750235	-0.209459	-0.666203	-0.269039
257			-0.328537	-0.526186	-0.059432	-0.671356											257	-0.875747	0.01022	-0.564738	-0.074815
256			-0.401122	-0.601584	-0.183896	-0.777435											256	-0.708835	-0.100375	-0.393707	0.093826
255			-0.341076	-0.709323	-0.077205	-0.592365											255	-0.55787	-0.092094	-0.586815	0.001043
254			-0.209266	-0.582535	0.06337	-0.701016											254	-1.1035	-0.198616	-0.713259	-0.094406
253			-0.473165	-0.65552	-0.028934	-0.771206											253	-0.652959	-0.124486	-0.473661	-0.021965
252			-0.198931	-0.609776	-0.289853	-0.87194											252	-0.820224	-0.174716	-0.912201	-0.153434
251			-0.243124	-0.482935	-0.257069	-0.663026											251	-0.736475	-0.187195	-0.583441	-0.108282
250			-0.37284	-0.692507	-0.243418	-0.810489											250	-0.819896	-0.149336	-0.53471	-0.121951
249			-0.259513	-0.797778	-0.269656	-0.894066											249	-0.672199	-0.056633	-0.817359	-0.070022
248			-0.575697	-0.666372	-0.260394	-0.782656											248	-0.85687	-0.265731	-0.972563	-0.351648
247			-0.599942	-0.823438	-0.382822	-1.05845											247	-0.959029	-0.335937	-0.902901	-0.416307
246			-0.514939	-0.858624	-0.495066	-0.834792											246	-1.08907	-0.416269	-1.34054	-0.523893
245			-0.735992	-0.819621	-0.453729	-1.09914											245	-1.09518	-0.710949	-1.31584	-0.855706
244			-0.853923	-1.1657	-0.47496	-1.04922											244	-1.68722	-0.822205	-1.21808	-1.11413
243			-0.835301	-1.31503	-0.757248	-1.21415											243	-2.58118	-1.33402	-2.03124	-1.60151
242			-1.23746	-1.55709	-0.867707	-1.55093											242	-2.2317	-1.25129	-2.0321	-1.55123
241			-1.36105	-1.88981	-1.03092	-1.6472											241	-2.85193	-1.79318	-2.40237	-2.00299
240			-1.4739	-1.98367	-1.07365	-1.76662											240	-3.36037	-2.18721	-2.78437	-2.74227
239			-1.72657	-2.11666	-1.40255	-2.13375											239	-3.63199	-2.66797	-3.28655	-3.45676
238			-1.94507	-2.69672	-1.62462	-2.43071											238	-4.19857	-3.17104	-3.55695	-3.9711
237			-2.51631	-3.14514	-1.84302	-2.75061											237	-5.17509	-3.59802	-4.2485	-4.94758
236			-2.72833	-3.71417	-2.23236	-3.03626											236	-5.46637	-4.39411	-4.82153	-5.67317
235			-3.26218	-4.55362	-2.81171	-3.68148											235	-6.50647	-5.04896	-5.73065	-6.82876
234			-3.6192	-4.94483	-3.15048	-4.01146											234	-7.64149	-6.10822	-6.75423	-7.87708
233			-4.28683	-5.93344	-3.67578	-4.82645											233	-8.24648	-6.62039	-7.21653	-9.03862
232			-4.68186	-6.47877	-4.3503	-5.37911											232	-9.76307	-7.86033	-8.66298	-10.7051
231			-5.40888	-7.59205	-4.96452	-5.99443											231	-10.6246	-9.11642	-10.0051	-12.0972
230			-6.11896	-8.393	-5.44814	-6.72243											230	-11.7226	-10.0848	-10.8029	-13.4772
229			-6.96265	-9.55184	-6.34034	-7.65285											229	-13.0724	-11.1365	-11.5652	-14.6899
228			-7.47654	-10.3995	-6.89601	-8.22505											228	-14.362	-12.5104	-13.2997	-16.4249
227			-7.93879	-10.9346	-7.56659	-8.80332											227	-15.6504	-13.5543	-14.7521	-17.7932
226			-8.84042	-12.0089	-8.12788	-9.68592											226	-16.7998	-14.356	-15.1583	-18.8593
225			-9.0939	-12.4495	-8.7417	-10.1653											225	-17.7545	-15.5848	-17.0999	-20.2267
224			-9.49821	-13.2961	-8.92181	-10.7544											224	-18.4893	-16.1002	-17.0248	-21.3399
223			-10.1584	-13.9364	-9.54621	-11.1909											223	-19.8965	-17.3601	-18.2466	-22.4639
222			-10.3905	-14.4226	-9.88813	-11.8168											222	-20.4078	-17.4463	-18.7807	-23.3096
221			-11.1086	-14.9961	-10.3239	-12.2102											221	-20.8785	-18.0252	-19.2189	-23.4881
220			-10.6996	-15.4184	-10.5794	-12.5511											220	-22.1572	-19.0318	-19.7712	-24.1917
219			-11.6076	-16.0033	-10.6834	-12.9678											219	-21.4393	-19.1694	-20.3846	-25.1882
218			-11.4276	-15.9233	-10.6521	-13.0533											218	-22.68	-19.5778	-21.1332	-25.2309
217			-11.5528	-16.1557	-11.0603	-13.0831											217	-22.5173	-19.5194	-20.9735	-25.1996
216			-11.5467	-16.3492	-11.1034	-13.1493											216	-22.7909	-19.893	-21.2934	-25.8166
215			-11.6615	-16.5366	-11.1341	-13.0574											215	-22.555	-19.751	-21.2909	-25.6109
214			-11.6853	-16.7136	-11.5404	-13.1642											214	-22.9738	-20.1821	-21.0014	-26.1039
213			-11.5924	-16.8895	-11.3824	-13.2411											213	-22.8048	-20.1528	-21.2678	-26.0415
212			-11.7216	-16.834	-11.3674	-13.0513											212	-22.5596	-20.1259	-21.3224	-25.9642
211			-11.5671	-16.1279	-11.0365	-12.7987											211	-22.8857	-20.6224	-21.0192	-26.4328
210			-11.6395	-16.5466	-11.0924	-12.3301											210	-23.2217	-20.2182	-21.5605	-26.6742
209			-11.6216	-16.3517	-10.9074	-12.4961											209	-22.9886	-19.958	-21.1331	-26.2478
208			-11.501	-15.7119	-10.7454	-11.9508											208	-22.5194	-20.0648	-20.925	-25.1749
207			-11.0461	-15.8515	-9.71285	-11.6997											207	-21.7062	-18.3722	-19.4496	-24.6432
206			-10.0855	-13.4643	-9.04393	-10.3343											206	-20.4377	-17.2068	-18.6718	-21.9328
205			-8.5911	-11.3553	-7.6792	-8.2733											205	-18.8672	-15.4114	-16.7884	-19.1303
204			-6.75776	-10.8099	-6.41176	-6.38816											204	-15.6038	-12.4299	-14.263	-17.3727
203			-4.93249	-7.28789	-3.4157	-4.17489											203	-12.9409	-10.5365	-10.839	-12.6077
202			-3.18028	-5.22169	-0.73841	-2.43935											202	-7.83875	-6.71248	-7.56708	-7.79808
201			-1.0998	-1.55374	0.39745	0.39973											201	-4.02592	-1.71581	-3.68751	-2.88016
200			1.22158	0.96873	3.53709	3.19365											200	-0.486504	2.22644	0.31857	1.99751
199			3.86375	2.933	4.61569	6.32057											199	5.24979	6.68068	5.26105	7.65863
198			5.9672	6.50822	7.89269	8.11297											198	10.291	10.6494	9.93047	16.426
197			9.15726	12.8312	11.0287	11.5519											197	14.0845	11.1663	15.8761	18.066
196			11.4045	12.9405	15.007	13.2175											196	18.1666	19.908	17.9476	27.8493
195			13.4639	17.8089	9.35284	16.1172											195	22.7152	18.4175	25.5271	25.9194
194			14.2776	8.37973	18.8934	17.1299											194	25.4265	23.199	21.2978	14.4239
193			15.6908	7.14551	12.0913	18.0742											193	26.7232	24.9176	29.8058	19.3512
192			15.2836	10.2686	14.6872	18.9128											192	33.2823	25.4756	33.565	20.6568
191			18.4834	9.41261	34.3429	16.6953											191	29.1754	24.2945	27.0233	11.1441
190			13.6379	-4.68069	13.0581	17.1052											190	20.3406	6.17457	27.0248	10.5048
