# Supplementary material for: Structural dynamics of receptor recognition and pH-induced dissociation of full-length Clostridioides difficile Toxin B
Source: PLoS Biol. 2022 Mar 24;20(3):e3001589. doi: 10.1371/journal.pbio.3001589 (PMC8982864; doi:10.1371/journal.pbio.3001589)
Supplement: S7 Data — The data correspond to Panel B in S4 Fig. (XLSX) [file pbio.3001589.s027.xlsx]

## Sheet: Supplementary 4B_Data
Annotations	Ratio (25.0-85.0) ↗ - Two-State Fit
	Tm1		Slope at Tm1		InitialValue		EndValue		Amplitude
Sample ID	⌀	σ	⌀	σ	⌀	σ	⌀	σ	⌀	σ
CSPG4 w/t	50.0941		-0.00303764		1.02282		1.05771		-0.0398697
CSPG4 w/t	52.5119		-0.00163444		0.998714		1.06292		-0.0582949
CSPG4 w/t	52.292		-0.00186915		0.999651		1.06036		-0.056226
CSPG4 D457N	57.932		-0.001451		0.986125		1.06745		-0.0411124
CSPG4 D457N	59.4398		-0.000666882		0.995005		1.07405		-0.0279007
CSPG4 D457N	58.2973		-0.00132715		0.992555		1.07208		-0.036987
CSPG4 E460A	57.0378		-0.00338377		1.06068		1.09073		-0.0714351
CSPG4 E460A	57.0934		-0.00315036		1.066		1.1054		-0.0755645
CSPG4 E460A	57.1073		-0.00287478		1.04344		1.08686		-0.072866
CSPG4 R450A	53.3224		-0.0026183		1.11759		1.13303		-0.104036
CSPG4 R450A	53.5216		-0.00268598		1.11408		1.12714		-0.102269
CSPG4 R450A	53.1075		-0.00262967		1.12344		1.1483		-0.10994
CSPG4 ΔP485/I486	54.0495		-0.00231269		1.11216		1.13345		-0.0871241
CSPG4 ΔP485/I486	54.8283		-0.00229942		1.11232		1.13337		-0.0864933
CSPG4 ΔP485/I486	53.9529		-0.00228824		1.11894		1.14307		-0.0860653
