# Supplementary material for: Structural dynamics of receptor recognition and pH-induced dissociation of full-length Clostridioides difficile Toxin B
Source: PLoS Biol. 2022 Mar 24;20(3):e3001589. doi: 10.1371/journal.pbio.3001589 (PMC8982864; doi:10.1371/journal.pbio.3001589)
Supplement: S8 Data — The data correspond to S6 Fig. TcdB, Toxin B. (XLSX) [file pbio.3001589.s028.xlsx]

## Sheet: Supplementary 6_Data
				Experiment: RS250f						Experiment: RS250d
				CSPG4	Detect: CSPG4					FZD2	Detect: TcdB
				Sample	A450 1	A450 2	ave	stdev		Sample	A450 1	A450 2	ave	stdev
				blocking buffer	0.054	0.049	0.0515	0.00353553		blocking buffer	0.044	0.054	0.049	0.00707107
			TcdB+ receptor	pH 7	1.87	1.686	1.778	0.130108		pH 7	2.308	2.208	2.258	0.0707107
				pH 5	0.387	0.379	0.383	0.00565685		pH 5	1.206	1.245	1.2255	0.0275772
