# Supplementary material for: Structural dynamics of receptor recognition and pH-induced dissociation of full-length Clostridioides difficile Toxin B
Source: PLoS Biol. 2022 Mar 24;20(3):e3001589. doi: 10.1371/journal.pbio.3001589 (PMC8982864; doi:10.1371/journal.pbio.3001589)
Supplement: S9 Data — The data correspond to Panel A in S7 Fig. CRD2, cysteine-rich domain of frizzled-2; TcdB, Toxin B. (XLSX) [file pbio.3001589.s029.xlsx]

## Sheet: Supplementary 7A_Data
FSC	1/Å
1	0.001001
0.999999	0.00280773
0.999997	0.00561545
0.999992	0.00842318
0.999986	0.0112309
0.999966	0.0140386
0.999937	0.0168464
0.999917	0.0196541
0.999876	0.0224618
0.999723	0.0252695
0.999411	0.0280773
0.998935	0.030885
0.998117	0.0336927
0.99644	0.0365004
0.993913	0.0393082
0.990482	0.0421159
0.987542	0.0449236
0.982938	0.0477314
0.977397	0.0505391
0.974994	0.0533468
0.974033	0.0561545
0.972846	0.0589623
0.970821	0.06177
0.965845	0.0645777
0.959472	0.0673854
0.952239	0.0701932
0.947739	0.0730009
0.946695	0.0758086
0.943277	0.0786164
0.938094	0.0814241
0.928405	0.0842318
0.920472	0.0870395
0.915635	0.0898473
0.914773	0.092655
0.911778	0.0954627
0.905831	0.0982704
0.894741	0.101078
0.752002	0.103886
0.768427	0.106694
0.732726	0.109501
0.68792	0.112309
0.623223	0.115117
0.561073	0.117925
0.540733	0.120732
0.494368	0.12354
0.476574	0.126348
0.504301	0.129155
0.499186	0.131963
0.433861	0.134771
0.406699	0.137579
0.363039	0.140386
0.30926	0.143194
0.272192	0.146002
0.262856	0.14881
0.249595	0.151617
0.223746	0.154425
0.218077	0.157233
0.232494	0.16004
0.241228	0.162848
0.202019	0.165656
0.157273	0.168464
0.155464	0.171271
0.16747	0.174079
0.166778	0.176887
0.178021	0.179695
0.178333	0.182502
0.145883	0.18531
0.143038	0.188118
0.166873	0.190925
0.179912	0.193733
0.161227	0.196541
0.151863	0.199349
0.130175	0.202156
0.130416	0.204964
0.149617	0.207772
0.145366	0.21058
0.117104	0.213387
0.106655	0.216195
0.102325	0.219003
0.101277	0.22181
0.0928307	0.224618
0.0760769	0.227426
0.0821052	0.230234
0.078245	0.233041
0.0794598	0.235849
0.0890449	0.238657
0.0634029	0.241465
0.0554977	0.244272
0.0567236	0.24708
0.05598	0.249888
0.0573091	0.252695
0.0692965	0.255503
0.0495024	0.258311
0.0403643	0.261119
0.0328572	0.263926
0.0268969	0.266734
0.0283252	0.269542
0.0346877	0.27235
0.0315053	0.275157
0.0237075	0.277965
0.037893	0.280773
0.0514305	0.28358
0.0536917	0.286388
0.0474561	0.289196
0.0417575	0.292004
0.039171	0.294811
0.0407933	0.297619
0.0404438	0.300427
0.0377823	0.303234
0.0420835	0.306042
0.0359299	0.30885
0.0267587	0.311658
0.0310553	0.314465
