# Supplementary material for: Structural dynamics of receptor recognition and pH-induced dissociation of full-length Clostridioides difficile Toxin B
Source: PLoS Biol. 2022 Mar 24;20(3):e3001589. doi: 10.1371/journal.pbio.3001589 (PMC8982864; doi:10.1371/journal.pbio.3001589)
Supplement: S10 Data — The data correspond to Panel B in S10 Fig. CRD2, cysteine-rich domain of frizzled-2; TcdB, Toxin B. (XLSX) [file pbio.3001589.s030.xlsx]

## Sheet: Supplementary 10B_Data
State 1								State 2								State 3								State 4
wave_number	fsc_nomask	fsc_sphericalmask	fsc_loosemask	fsc_tightmask	fsc_noisesub_true	fsc_noisesub		wave_number	fsc_nomask	fsc_sphericalmask	fsc_loosemask	fsc_tightmask	fsc_noisesub_true	fsc_noisesub		wave_number	fsc_nomask	fsc_sphericalmask	fsc_loosemask	fsc_tightmask	fsc_noisesub_true	fsc_noisesub		wave_number	fsc_nomask	fsc_sphericalmask	fsc_loosemask	fsc_tightmask	fsc_noisesub_true	fsc_noisesub
0.5	1	1	1	1	nan	1		0.5	1	1	1	1	nan	1		0.5	1	1	1	1	nan	1		0.5	1	1	1	1	nan	1
1.5	0.998386	0.999301	0.999994	1	0.5	1		1.5	0.996014	0.999486	0.999976	0.999999	0.04	0.999999		1.5	0.995334	0.998875	0.999982	0.999999	-0.235294	0.999999		1.5	0.99342	0.99856	0.999997	0.999999	0	0.999999
2.5	0.999129	0.999656	0.99998	0.999999	0	0.999999		2.5	0.999417	0.99972	0.999942	0.999994	-0.076923	0.999994		2.5	0.999223	0.999541	0.999975	0.999997	-0.16	0.999997		2.5	0.998945	0.999679	0.999991	0.999996	-0.1	0.999996
3.5	0.998908	0.999519	0.999966	0.999998	0.028571	0.999998		3.5	0.997663	0.999358	0.999921	0.999987	-0.037383	0.999987		3.5	0.998673	0.999493	0.999955	0.999993	-0.079646	0.999993		3.5	0.998145	0.999473	0.999976	0.999992	0.007634	0.999992
4.5	0.998251	0.999231	0.999954	0.999996	0.211765	0.999996		4.5	0.997041	0.998799	0.999912	0.99998	-0.014925	0.99998		4.5	0.997877	0.999007	0.999915	0.999984	-0.007407	0.999984		4.5	0.996672	0.998789	0.999942	0.999987	-0.004608	0.999987
5.5	0.996602	0.99875	0.99993	0.99999	0.178744	0.99999		5.5	0.992763	0.997395	0.999895	0.999971	-0.008351	0.999971		5.5	0.995983	0.99871	0.999867	0.999964	0.011551	0.999964		5.5	0.995124	0.998284	0.999913	0.999976	-0.03125	0.999976
6.5	0.994379	0.997891	0.999862	0.999979	0.198198	0.999979		6.5	0.988625	0.995222	0.999745	0.99989	-0.018764	0.99989		6.5	0.992728	0.997433	0.999801	0.999938	0.013308	0.999938		6.5	0.99211	0.997234	0.999869	0.999955	-0.027248	0.999955
7.5	0.99316	0.997443	0.999831	0.999975	0.169323	0.999975		7.5	0.98714	0.994133	0.999691	0.999825	-0.007539	0.999825		7.5	0.991945	0.99683	0.999764	0.999924	0.025326	0.999924		7.5	0.991552	0.99653	0.999848	0.999935	-0.007421	0.999935
8.5	0.994264	0.997625	0.999839	0.99997	0.07971	0.99997		8.5	0.988085	0.995572	0.99976	0.999864	-0.01331	0.999864		8.5	0.991274	0.996842	0.999792	0.999922	0.044721	0.999922		8.5	0.991658	0.996543	0.999839	0.999932	-0.017905	0.999932
9.5	0.994162	0.997688	0.999815	0.999959	0.063361	0.999959		9.5	0.989435	0.995833	0.999728	0.999885	-0.012029	0.999885		9.5	0.991923	0.997025	0.999763	0.999916	0.051852	0.999916		9.5	0.990595	0.996319	0.999796	0.999916	0.001418	0.999916
10.5	0.991929	0.99664	0.999735	0.999941	0.094582	0.999941		10.5	0.985596	0.994177	0.999625	0.999868	-0.021188	0.999868		10.5	0.989166	0.995424	0.999705	0.999893	0.0397	0.999893		10.5	0.988901	0.995644	0.999694	0.999882	0.007042	0.999882
11.5	0.989827	0.995637	0.999708	0.99992	0.076446	0.99992		11.5	0.981046	0.992745	0.999455	0.999824	-0.031718	0.999824		11.5	0.986353	0.994363	0.999582	0.999878	0.053729	0.999878		11.5	0.984231	0.993763	0.999604	0.99984	0.008484	0.99984
12.5	0.986993	0.994348	0.999594	0.999874	0.053994	0.999874		12.5	0.973714	0.989171	0.999172	0.999691	-0.022297	0.999691		12.5	0.981457	0.991776	0.999475	0.999842	0.021739	0.999842		12.5	0.980809	0.992814	0.999449	0.999754	0.004831	0.999754
13.5	0.984601	0.993379	0.999466	0.999833	0.043092	0.999833		13.5	0.966932	0.985884	0.998744	0.999447	-0.021481	0.999447		13.5	0.97704	0.990499	0.999285	0.999779	0.008284	0.999779		13.5	0.97847	0.991242	0.999194	0.999691	0.003844	0.999691
14.5	0.979143	0.990392	0.999222	0.999801	0.024533	0.999801		14.5	0.957105	0.981945	0.998223	0.999142	-0.024277	0.999142		14.5	0.97107	0.987709	0.998817	0.999662	0.022719	0.999662		14.5	0.969974	0.987173	0.998787	0.999586	-0.00101	0.999586
15.5	0.968529	0.986606	0.998887	0.999744	0.035738	0.999744		15.5	0.939256	0.974633	0.997371	0.998844	-0.024786	0.998844		15.5	0.961869	0.983632	0.998368	0.999501	0.036232	0.999501		15.5	0.955109	0.980536	0.99818	0.999399	-0.007698	0.999399
16.5	0.954983	0.980169	0.998313	0.999612	0.035683	0.999612		16.5	0.913221	0.962916	0.996206	0.998649	-0.026222	0.998649		16.5	0.938105	0.973014	0.997673	0.999247	0.032611	0.999247		16.5	0.932363	0.969838	0.997287	0.999026	-0.002637	0.999026
17.5	0.925032	0.96789	0.997501	0.999413	0.006856	0.999413		17.5	0.863894	0.935821	0.993659	0.998197	-0.022098	0.998197		17.5	0.897322	0.954272	0.996185	0.998724	0.005989	0.998724		17.5	0.886463	0.950026	0.995346	0.998256	0.00191	0.998256
18.5	0.861337	0.945625	0.996151	0.999102	-0.016182	0.999102		18.5	0.753618	0.89115	0.989148	0.996932	-0.017915	0.996932		18.5	0.819197	0.924764	0.993532	0.997988	-0.014243	0.997988		18.5	0.793384	0.913408	0.99189	0.99717	-0.003297	0.99717
19.5	0.779761	0.91225	0.994215	0.998741	-0.010668	0.998741		19.5	0.619314	0.819779	0.983545	0.994868	-0.017634	0.994868		19.5	0.70856	0.877137	0.989744	0.997073	-0.008793	0.997073		19.5	0.688227	0.869714	0.988979	0.996284	-0.009097	0.996284
20.5	0.768366	0.900036	0.992197	0.998413	0.012935	0.998413		20.5	0.588301	0.799058	0.980141	0.992902	-0.017011	0.992902		20.5	0.680405	0.85301	0.987698	0.996294	-0.001562	0.996294		20.5	0.679846	0.850042	0.987932	0.994913	-0.010346	0.994913
21.5	0.807185	0.91132	0.991661	0.998064	0.015821	0.998064		21.5	0.678846	0.836525	0.980742	0.991636	-0.012907	0.991636		21.5	0.740938	0.878126	0.986829	0.995574	-0.006698	0.995574		21.5	0.727195	0.862673	0.987265	0.993176	-0.012721	0.993176
22.5	0.841777	0.923918	0.992259	0.997886	0.007776	0.997886		22.5	0.741826	0.86615	0.980914	0.989875	-0.009508	0.989875		22.5	0.779586	0.890927	0.984589	0.994587	-0.001091	0.994587		22.5	0.754318	0.876548	0.98386	0.990436	-0.013857	0.990436
23.5	0.854744	0.929455	0.991985	0.997606	0.000697	0.997606		23.5	0.743984	0.86477	0.976286	0.987668	-0.006744	0.987668		23.5	0.784609	0.888387	0.981158	0.993041	-0.000926	0.993041		23.5	0.762405	0.877879	0.97737	0.985577	-0.014076	0.985577
24.5	0.852623	0.929056	0.990698	0.997462	0.000446	0.997462		24.5	0.741268	0.852692	0.967428	0.984944	-0.007631	0.984944		24.5	0.788123	0.886998	0.976358	0.991821	-0.005407	0.991821		24.5	0.761363	0.869185	0.968682	0.979854	-0.014102	0.979854
25.5	0.828584	0.917142	0.98838	0.997136	0.00756	0.997136		25.5	0.678552	0.822118	0.952365	0.981034	-0.006816	0.981034		25.5	0.753215	0.867917	0.969128	0.990746	-0.008077	0.990746		25.5	0.720037	0.845785	0.958216	0.974592	-0.014402	0.974592
26.5	0.785279	0.898365	0.985325	0.996729	0.009851	0.996729		26.5	0.610127	0.775483	0.937806	0.976191	-0.001271	0.976191		26.5	0.699549	0.841507	0.960518	0.989263	-0.011273	0.989263		26.5	0.650326	0.801198	0.94486	0.968566	-0.011962	0.968566
27.5	0.733087	0.87518	0.980321	0.995963	0.011198	0.995963		27.5	0.52504	0.713238	0.915058	0.967887	-0.002783	0.967887		27.5	0.625198	0.79471	0.947	0.986682	-0.00894	0.986682		27.5	0.574218	0.751227	0.923053	0.958581	-0.013404	0.958581
28.5	0.716559	0.857245	0.975998	0.995331	0.009947	0.995331		28.5	0.464909	0.663007	0.897238	0.960231	-0.009051	0.960231		28.5	0.59872	0.777783	0.934654	0.984075	-0.006737	0.984075		28.5	0.537518	0.716157	0.901734	0.951562	-0.015064	0.951562
29.5	0.709467	0.852114	0.973071	0.994596	0.002695	0.994596		29.5	0.488185	0.669792	0.888912	0.957645	-0.013267	0.957645		29.5	0.60496	0.771863	0.923124	0.982353	-0.013341	0.982353		29.5	0.538108	0.711442	0.881786	0.945266	-0.013806	0.945266
30.5	0.726818	0.857743	0.972352	0.994342	-0.002344	0.994342		30.5	0.502711	0.681296	0.881562	0.954312	-0.015469	0.954312		30.5	0.61837	0.773746	0.918907	0.982061	-0.016595	0.982061		30.5	0.549048	0.713893	0.868929	0.939104	-0.013989	0.939104
31.5	0.734283	0.864265	0.971775	0.994422	0.004001	0.994422		31.5	0.526274	0.693059	0.875837	0.950672	-0.014649	0.950672		31.5	0.639898	0.783043	0.914855	0.982295	-0.017758	0.982295		31.5	0.5551	0.710376	0.86057	0.931678	-0.015776	0.931678
32.5	0.733434	0.861038	0.969847	0.994542	0.006208	0.994542		32.5	0.508513	0.675363	0.870994	0.948011	-0.009742	0.948011		32.5	0.641254	0.780567	0.909327	0.982138	-0.008759	0.982138		32.5	0.546054	0.711056	0.852111	0.924144	-0.014679	0.924144
33.5	0.724452	0.856124	0.966664	0.994394	-0.004743	0.994394		33.5	0.493192	0.6622	0.862323	0.944692	-0.006977	0.944692		33.5	0.6108	0.763572	0.901555	0.980748	0.005658	0.980748		33.5	0.535704	0.696859	0.842729	0.918817	-0.0134	0.918817
34.5	0.713359	0.853354	0.963497	0.994019	-0.02176	0.994019		34.5	0.475022	0.651042	0.854458	0.939992	-0.008139	0.939992		34.5	0.587483	0.745471	0.890837	0.97895	0.008559	0.97895		34.5	0.501267	0.664245	0.829042	0.909464	-0.01557	0.909464
35.5	0.69886	0.843425	0.961272	0.993715	-0.020815	0.993715		35.5	0.45687	0.63567	0.844737	0.934533	-0.011585	0.934533		35.5	0.551959	0.721769	0.879052	0.975803	0.0103	0.975803		35.5	0.473575	0.640453	0.811807	0.89719	-0.019602	0.89719
36.5	0.677813	0.826294	0.956078	0.99306	-0.022248	0.99306		36.5	0.444492	0.621404	0.830252	0.927116	-0.010845	0.927116		36.5	0.541212	0.701393	0.868372	0.972268	0.00971	0.972268		36.5	0.458857	0.617763	0.794646	0.883363	-0.019919	0.883363
37.5	0.667725	0.811657	0.951609	0.992411	-0.025691	0.992411		37.5	0.41004	0.590359	0.812082	0.919975	-0.010676	0.919975		37.5	0.52227	0.6857	0.85427	0.969014	0.011119	0.969014		37.5	0.423861	0.589501	0.77292	0.868128	-0.020569	0.868128
38.5	0.649029	0.806005	0.946633	0.991711	-0.021793	0.991711		38.5	0.378602	0.55134	0.786126	0.910216	-0.013484	0.910216		38.5	0.494675	0.66012	0.833546	0.965271	0.004037	0.965271		38.5	0.392711	0.567345	0.754767	0.860322	-0.022886	0.860322
39.5	0.628177	0.788079	0.940718	0.991034	-0.019464	0.991034		39.5	0.370443	0.535393	0.77616	0.905632	-0.013569	0.905632		39.5	0.473688	0.635058	0.812752	0.961371	0.002968	0.961371		39.5	0.381826	0.550566	0.747583	0.859873	-0.02486	0.859873
40.5	0.610269	0.770142	0.934841	0.990401	-0.013761	0.990401		40.5	0.346531	0.52667	0.777254	0.902377	-0.012738	0.902377		40.5	0.436673	0.610343	0.798303	0.957794	0.00272	0.957794		40.5	0.344806	0.525564	0.734934	0.855818	-0.027254	0.855818
41.5	0.582806	0.757932	0.926221	0.989426	-0.008682	0.989426		41.5	0.333707	0.515126	0.773662	0.895947	-0.013838	0.895947		41.5	0.419794	0.59502	0.783351	0.952669	0.002485	0.952669		41.5	0.326278	0.497813	0.720828	0.847264	-0.035264	0.847264
42.5	0.549447	0.73478	0.916454	0.988138	-1e-05	0.988138		42.5	0.307662	0.492838	0.770481	0.892823	-0.016435	0.892823		42.5	0.398883	0.567483	0.764318	0.947235	0.006621	0.947235		42.5	0.299851	0.468381	0.697756	0.831195	-0.049511	0.831195
43.5	0.519014	0.695967	0.906861	0.98641	-0.000329	0.98641		43.5	0.294266	0.462526	0.760313	0.890396	-0.031905	0.890396		43.5	0.351547	0.525539	0.748405	0.941429	0.011995	0.941429		43.5	0.256577	0.430385	0.677618	0.817421	-0.065005	0.817421
44.5	0.475323	0.667385	0.894528	0.984142	-0.011978	0.984142		44.5	0.239185	0.413869	0.739994	0.881349	-0.03927	0.881349		44.5	0.315911	0.488441	0.724737	0.93444	0.01245	0.93444		44.5	0.22252	0.382774	0.649678	0.801661	-0.0623	0.801661
45.5	0.436978	0.635697	0.880253	0.981648	-0.019095	0.981648		45.5	0.221427	0.391943	0.715711	0.867969	-0.016546	0.867969		45.5	0.274591	0.444728	0.705463	0.925667	0.015186	0.925667		45.5	0.185808	0.338952	0.621324	0.786733	-0.02754	0.786733
46.5	0.40754	0.609219	0.867908	0.97877	-0.019518	0.97877		46.5	0.190441	0.351854	0.686337	0.854856	0.064689	0.854856		46.5	0.237138	0.410627	0.67866	0.912774	0.03212	0.912774		46.5	0.165318	0.307579	0.595323	0.763439	0.056952	0.763439
47.5	0.381934	0.578848	0.853572	0.975921	-0.020677	0.975921		47.5	0.155777	0.309212	0.657159	0.839227	0.197291	0.839227		47.5	0.200119	0.366568	0.652253	0.899693	0.077096	0.899693		47.5	0.144789	0.278452	0.577166	0.74655	0.181731	0.74655
48.5	0.319346	0.529824	0.833918	0.97193	-0.019148	0.97193		48.5	0.131854	0.264067	0.627225	0.819868	0.359318	0.819868		48.5	0.17129	0.316597	0.617303	0.881594	0.147537	0.881594		48.5	0.107491	0.219567	0.536176	0.719318	0.333612	0.719318
49.5	0.301997	0.485715	0.814329	0.966771	-0.015685	0.966771		49.5	0.10504	0.228325	0.601039	0.802024	0.519266	0.802024		49.5	0.151032	0.285465	0.603175	0.870904	0.27268	0.870904		49.5	0.088443	0.189801	0.499034	0.683825	0.478238	0.683825
50.5	0.252582	0.448721	0.7891	0.960633	-0.005565	0.960633		50.5	0.090914	0.21052	0.571586	0.782521	0.633254	0.633254		50.5	0.121869	0.260826	0.587761	0.858317	0.4331	0.858317		50.5	0.063103	0.1587	0.463918	0.646328	0.539651	0.539651
51.5	0.222873	0.41324	0.772154	0.955185	0.006491	0.955185		51.5	0.082034	0.180212	0.554001	0.765231	0.673205	0.673205		51.5	0.117413	0.236401	0.566137	0.846271	0.578395	0.846271		51.5	0.064174	0.141206	0.431915	0.62557	0.54603	0.54603
52.5	0.207525	0.376531	0.752948	0.948336	0.027074	0.948336		52.5	0.073471	0.160071	0.525576	0.744517	0.65965	0.65965		52.5	0.093349	0.21301	0.544549	0.831459	0.665809	0.665809		52.5	0.042483	0.105023	0.392549	0.605709	0.527761	0.527761
53.5	0.179284	0.34655	0.737386	0.940691	0.075146	0.940691		53.5	0.055654	0.137177	0.483119	0.724645	0.638556	0.638556		53.5	0.089468	0.193401	0.520613	0.817301	0.692706	0.692706		53.5	0.026575	0.086351	0.369026	0.588834	0.528024	0.528024
54.5	0.165398	0.321341	0.7166	0.933238	0.176765	0.933238		54.5	0.048486	0.112256	0.439075	0.7046	0.62288	0.62288		54.5	0.070051	0.159241	0.487166	0.798232	0.685534	0.685534		54.5	0.023242	0.081149	0.335694	0.563369	0.523947	0.523947
55.5	0.139273	0.283568	0.685802	0.924722	0.335751	0.924722		55.5	0.030255	0.086427	0.385833	0.677483	0.606504	0.606504		55.5	0.060998	0.134719	0.443908	0.775972	0.672905	0.672905		55.5	0.024627	0.060896	0.297598	0.525047	0.48785	0.48785
56.5	0.128351	0.264622	0.661716	0.917011	0.523356	0.917011		56.5	0.029881	0.066638	0.337646	0.644973	0.58498	0.58498		56.5	0.06001	0.118492	0.405886	0.751117	0.657433	0.657433		56.5	0.020127	0.043443	0.281313	0.497365	0.4494	0.4494
57.5	0.114762	0.247878	0.649507	0.911947	0.670705	0.670705		57.5	0.016021	0.054072	0.312797	0.611162	0.561347	0.561347		57.5	0.040237	0.098519	0.389472	0.733354	0.653427	0.653427		57.5	0.013506	0.044367	0.27786	0.487597	0.43718	0.43718
58.5	0.094351	0.220747	0.635115	0.904955	0.749349	0.749349		58.5	-0.003476	0.05204	0.309131	0.588448	0.551587	0.551587		58.5	0.035014	0.092607	0.3636	0.712073	0.636253	0.636253		58.5	0.017281	0.047076	0.258439	0.468704	0.416326	0.416326
59.5	0.091875	0.204544	0.611293	0.895124	0.774034	0.774034		59.5	0.01699	0.040906	0.28272	0.568174	0.536648	0.536648		59.5	0.021175	0.070685	0.352471	0.683401	0.603122	0.603122		59.5	0.013054	0.037692	0.231473	0.436087	0.383231	0.383231
60.5	0.06606	0.167827	0.585954	0.883523	0.763113	0.763113		60.5	0.01476	0.040338	0.240603	0.541513	0.506684	0.506684		60.5	0.010983	0.051527	0.322996	0.655817	0.568359	0.568359		60.5	0.008364	0.020169	0.188831	0.39997	0.359073	0.359073
61.5	0.06438	0.158613	0.559222	0.87373	0.753894	0.753894		61.5	0.005675	0.017683	0.217933	0.504462	0.467281	0.467281		61.5	0.023131	0.056594	0.292035	0.634883	0.546365	0.546365		61.5	0.007742	0.022132	0.157528	0.370066	0.3416	0.3416
62.5	0.058809	0.137568	0.528613	0.865767	0.757123	0.757123		62.5	0.008844	0.034706	0.219578	0.483065	0.444396	0.444396		62.5	0.024728	0.041922	0.268669	0.617604	0.537982	0.537982		62.5	0.006304	0.028334	0.149943	0.344528	0.314929	0.314929
63.5	0.048343	0.11613	0.497858	0.852034	0.753013	0.753013		63.5	0.009683	0.040678	0.20435	0.458337	0.422352	0.422352		63.5	0.017615	0.039882	0.251535	0.598233	0.530224	0.530224		63.5	0.00785	0.029689	0.138521	0.317848	0.292731	0.292731
64.5	0.038051	0.108704	0.47794	0.83815	0.739285	0.739285		64.5	0.004784	0.018548	0.180138	0.436946	0.405405	0.405405		64.5	0.008843	0.030145	0.254376	0.580909	0.527775	0.527775		64.5	0.001401	0.009054	0.125833	0.289127	0.266022	0.266022
65.5	0.04946	0.103214	0.464541	0.823485	0.721885	0.721885		65.5	0.003812	0.023042	0.153732	0.404259	0.37489	0.37489		65.5	0.009066	0.031704	0.226989	0.555863	0.515633	0.515633		65.5	0.0052	0.006494	0.117859	0.264154	0.236705	0.236705
66.5	0.042093	0.098855	0.446034	0.814587	0.71819	0.71819		66.5	0.00915	0.013596	0.121412	0.372398	0.35325	0.35325		66.5	0.002053	0.028503	0.185294	0.538	0.50758	0.50758		66.5	0.002864	0.001321	0.113524	0.243381	0.217319	0.217319
67.5	0.030488	0.079916	0.418323	0.803523	0.715069	0.715069		67.5	0.008479	0.027553	0.121186	0.358525	0.35573	0.35573		67.5	0.001704	0.012806	0.168262	0.518226	0.489795	0.489795		67.5	0.01226	0.019347	0.101156	0.227456	0.209945	0.209945
68.5	0.036144	0.086913	0.404547	0.788171	0.705864	0.705864		68.5	0.010033	0.026978	0.124906	0.357638	0.376061	0.376061		68.5	0.001523	0.019493	0.161708	0.494403	0.459413	0.459413		68.5	0.006319	0.007542	0.075347	0.210743	0.207198	0.207198
69.5	0.026433	0.07046	0.388957	0.771245	0.689467	0.689467		69.5	0.003616	0.008247	0.114472	0.339652	0.368374	0.368374		69.5	0.010358	0.023552	0.14568	0.460718	0.420319	0.420319		69.5	0.014913	0.013551	0.070604	0.17956	0.170351	0.170351
70.5	0.022569	0.0517	0.36145	0.751014	0.670956	0.670956		70.5	0.003167	0.003865	0.115672	0.314966	0.333533	0.333533		70.5	0.00707	0.015821	0.134454	0.427081	0.381827	0.381827		70.5	-0.002347	-0.002681	0.063288	0.166215	0.149401	0.149401
71.5	0.023139	0.057193	0.343248	0.735284	0.65972	0.65972		71.5	0.004596	0.013661	0.10937	0.297252	0.299626	0.299626		71.5	0.008424	0.023586	0.129256	0.411975	0.368304	0.368304		71.5	0.000629	0.007017	0.065469	0.175017	0.170835	0.170835
72.5	0.027248	0.066076	0.349055	0.727977	0.657015	0.657015		72.5	-0.001001	0.013618	0.10061	0.286441	0.273291	0.273291		72.5	0.007987	0.022281	0.126152	0.399972	0.361051	0.361051		72.5	0.007567	0.003918	0.075289	0.167647	0.171521	0.171521
73.5	0.02159	0.068272	0.348889	0.723868	0.646408	0.646408		73.5	0.013456	0.007184	0.085734	0.280025	0.263672	0.263672		73.5	-0.00167	0.014953	0.121982	0.382396	0.340779	0.340779		73.5	-0.00514	0.010802	0.067915	0.158684	0.168117	0.168117
74.5	0.017825	0.061637	0.335149	0.721035	0.641482	0.641482		74.5	0.007146	0.011816	0.086938	0.262195	0.251846	0.251846		74.5	0.001155	0.004038	0.116827	0.366942	0.320596	0.320596		74.5	-0.000199	-0.003099	0.058433	0.148724	0.158764	0.158764
75.5	0.025953	0.057577	0.321054	0.712336	0.640074	0.640074		75.5	0.003909	0.013375	0.087597	0.230519	0.233979	0.233979		75.5	0.007643	0.013411	0.099024	0.355141	0.30354	0.30354		75.5	0.003785	0.012301	0.047928	0.1412	0.159802	0.159802
76.5	0.023322	0.056071	0.298261	0.696346	0.63486	0.63486		76.5	-0.003935	0.00647	0.074795	0.211762	0.221174	0.221174		76.5	-0.005793	0.001193	0.082432	0.348957	0.297083	0.297083		76.5	0.002412	0.010908	0.042556	0.135565	0.149956	0.149956
77.5	0.014007	0.045948	0.27907	0.685443	0.630578	0.630578		77.5	0.002634	0.004587	0.05748	0.209835	0.216229	0.216229		77.5	0.00795	0.006283	0.087147	0.342836	0.289803	0.289803		77.5	-0.001576	0.000837	0.055866	0.129469	0.132464	0.132464
78.5	0.015599	0.051094	0.27385	0.68732	0.63395	0.63395		78.5	0.003771	0.000992	0.065859	0.210529	0.209093	0.209093		78.5	-0.000811	0.008097	0.076904	0.33898	0.290379	0.290379		78.5	-0.002622	0.007385	0.05985	0.119667	0.109431	0.109431
79.5	0.012533	0.036535	0.27619	0.692543	0.640602	0.640602		79.5	0.000759	0.00872	0.059833	0.196713	0.185053	0.185053		79.5	-0.002339	-0.000748	0.070424	0.323545	0.282707	0.282707		79.5	0.005347	0.009784	0.050472	0.103585	0.073783	0.073783
80.5	0.01023	0.038541	0.287608	0.700171	0.650286	0.650286		80.5	-0.001982	0.006368	0.049547	0.181389	0.161192	0.161192		80.5	0.000758	0.010872	0.07258	0.303125	0.266343	0.266343		80.5	0.000796	0.007946	0.043471	0.093903	0.05942	0.05942
81.5	0.013962	0.047305	0.297266	0.70151	0.651376	0.651376		81.5	0.008587	0.013408	0.055627	0.176895	0.156313	0.156313		81.5	0.003289	0.005003	0.069918	0.279324	0.246335	0.246335		81.5	-0.00236	0.008383	0.030323	0.0853	0.053948	0.053948
82.5	0.017203	0.046726	0.301529	0.702429	0.649844	0.649844		82.5	8.2e-05	-0.005602	0.063376	0.185303	0.1708	0.1708		82.5	0.00025	0.006184	0.05915	0.256348	0.231193	0.231193		82.5	-0.006489	-0.010998	0.007718	0.080976	0.065089	0.065089
83.5	0.018287	0.050134	0.30442	0.703296	0.648558	0.648558		83.5	-0.000562	0.003598	0.060309	0.204472	0.199655	0.199655		83.5	0.0014	-0.001028	0.057885	0.250909	0.235161	0.235161		83.5	0.004408	0.000282	0.018252	0.093749	0.093733	0.093733
84.5	0.014557	0.055273	0.299155	0.697464	0.641533	0.641533		84.5	0.004804	0.011327	0.048123	0.20319	0.219873	0.219873		84.5	0.001978	0.001656	0.050155	0.2555	0.238934	0.238934		84.5	0.002552	0.002877	0.028047	0.103131	0.120836	0.120836
85.5	0.015983	0.04969	0.292167	0.685854	0.633248	0.633248		85.5	-0.004014	-0.002071	0.04526	0.189083	0.218873	0.218873		85.5	-0.006993	-0.003297	0.04536	0.249549	0.224319	0.224319		85.5	-0.002888	0.001036	0.016431	0.095639	0.119932	0.119932
86.5	0.01912	0.048537	0.288133	0.669649	0.617739	0.617739		86.5	0.009627	0.016134	0.046126	0.161625	0.199699	0.199699		86.5	0.00681	0.005551	0.054639	0.25231	0.217547	0.217547		86.5	-0.0021	0.00223	0.001405	0.086005	0.105729	0.105729
87.5	0.017727	0.042296	0.276037	0.658701	0.614567	0.614567		87.5	0.009955	0.012389	0.043732	0.147584	0.185361	0.185361		87.5	0.003792	0.008469	0.06393	0.256686	0.230825	0.230825		87.5	-0.002463	-0.000296	0.013077	0.090827	0.120681	0.120681
88.5	0.010053	0.038613	0.257119	0.651743	0.61622	0.61622		88.5	0.004426	0.004838	0.034584	0.137712	0.166419	0.166419		88.5	0.004906	0.009065	0.061792	0.262204	0.250943	0.250943		88.5	0.000218	-0.006264	0.016677	0.081725	0.105988	0.105988
89.5	0.01431	0.034507	0.247171	0.643365	0.61062	0.61062		89.5	-0.003702	-0.004915	0.036709	0.124959	0.132727	0.132727		89.5	0.002873	0.005101	0.057031	0.258474	0.254935	0.254935		89.5	0.001099	0.003754	0.014763	0.070888	0.083307	0.083307
90.5	0.013404	0.031342	0.241484	0.634536	0.598872	0.598872		90.5	0.003721	-0.002017	0.041291	0.11303	0.104163	0.104163		90.5	-0.000653	0.003302	0.057001	0.243524	0.23534	0.23534		90.5	0.002105	0.005609	0.009874	0.0458	0.050418	0.050418
91.5	0.006598	0.036271	0.235756	0.632018	0.592162	0.592162		91.5	-0.003457	0.003953	0.038122	0.113982	0.099646	0.099646		91.5	-0.000823	0.005502	0.048324	0.218603	0.21031	0.21031		91.5	0.004286	0.005718	-0.000951	0.028104	0.029463	0.029463
92.5	0.01291	0.040038	0.236018	0.631499	0.589342	0.589342		92.5	0.004108	0.00672	0.037312	0.121344	0.120604	0.120604		92.5	0.002521	0.005238	0.046291	0.20198	0.189896	0.189896		92.5	0.001624	-0.006009	0.00187	0.027794	0.032755	0.032755
93.5	0.009998	0.039001	0.236883	0.628026	0.589746	0.589746		93.5	-0.003322	0.000928	0.048471	0.124911	0.134891	0.134891		93.5	0.003021	0.010501	0.050951	0.199152	0.185211	0.185211		93.5	0.007288	0.008531	0.015072	0.042542	0.044604	0.044604
94.5	0.011406	0.036083	0.227012	0.61543	0.589674	0.589674		94.5	0.005829	0.002254	0.05234	0.122197	0.134753	0.134753		94.5	0.004592	0.008694	0.05504	0.205267	0.198539	0.198539		94.5	0.003798	-0.000315	0.032776	0.058193	0.047889	0.047889
95.5	0.010276	0.023667	0.198899	0.590983	0.569965	0.569965		95.5	0.005531	0.008118	0.038069	0.102828	0.112927	0.112927		95.5	0.003397	0.007939	0.055641	0.201687	0.198583	0.198583		95.5	0.003094	-0.000973	0.02136	0.051662	0.037211	0.037211
96.5	0.007719	0.023018	0.174352	0.567253	0.544634	0.544634		96.5	-0.003882	-0.00108	0.028297	0.075681	0.083908	0.083908		96.5	0.004762	0.005532	0.047165	0.187452	0.186489	0.186489		96.5	-0.004174	-0.004596	0.016202	0.03358	0.023726	0.023726
97.5	0.004819	0.019658	0.165057	0.546963	0.526891	0.526891		97.5	6.2e-05	-0.002296	0.031446	0.057819	0.057208	0.057208		97.5	-0.004005	-0.0015	0.045004	0.184298	0.178671	0.178671		97.5	-0.000606	-0.002409	0.007641	0.022086	0.018614	0.018614
98.5	0.004909	0.011362	0.159308	0.531697	0.513064	0.513064		98.5	0.000659	0.000549	0.016215	0.038477	0.02111	0.02111		98.5	0.006603	0.010858	0.043114	0.170539	0.159261	0.159261		98.5	0.003416	0.010578	0.002683	0.020011	0.024394	0.024394
99.5	0.004506	0.016561	0.145004	0.512728	0.494065	0.494065		99.5	0.000993	-0.005106	-0.00494	0.024018	-0.002461	-0.002461		99.5	0.005513	0.008648	0.030891	0.143336	0.120905	0.120905		99.5	0.002343	0.000243	0.007472	0.017892	0.034182	0.034182
100.5	0.005009	0.020867	0.135579	0.486331	0.46624	0.46624		100.5	0.000514	-0.001331	-0.008017	0.024642	0.012289	0.012289		100.5	0.00162	-0.000822	0.023613	0.117365	0.086424	0.086424		100.5	0.000949	-0.001236	0.002934	0.013546	0.028849	0.028849
101.5	0.009988	0.013603	0.118195	0.452771	0.430511	0.430511		101.5	-0.000232	0.004717	0.010327	0.026991	0.044429	0.044429		101.5	0.001588	0.005086	0.025305	0.100363	0.071471	0.071471		101.5	-0.002415	-0.006416	0.001604	0.010496	0.016731	0.016731
102.5	0.004381	0.004685	0.104029	0.40861	0.387802	0.387802		102.5	0.005251	0.006121	0.00838	0.0225	0.05609	0.05609		102.5	0.003689	0.002141	0.022195	0.092363	0.069805	0.069805		102.5	-0.006282	-0.002017	0.003999	0.011772	0.002914	0.002914
103.5	-0.000866	0.006144	0.081517	0.355835	0.338029	0.338029		103.5	-0.004398	-0.002437	-0.006774	0.01415	0.04004	0.04004		103.5	-0.000963	-0.008127	0.011476	0.076289	0.067848	0.067848		103.5	-0.001069	0.004215	0.00903	0.011694	-0.010521	-0.010521
104.5	0.001435	0.009384	0.0558	0.310242	0.293599	0.293599		104.5	-0.000778	0.003928	-0.001586	0.026758	0.03451	0.03451		104.5	-0.004377	-0.001066	-0.002757	0.06086	0.06895	0.06895		104.5	0.005917	0.002715	0.009532	0.011516	-0.002245	-0.002245
105.5	-0.003455	0.000227	0.055016	0.287026	0.268841	0.268841		105.5	-0.00087	-0.002252	0.004669	0.031679	0.029988	0.029988		105.5	-0.008754	-0.00593	-0.00507	0.04207	0.054797	0.054797		105.5	0.004641	-0.000544	0.007122	0.014177	0.016298	0.016298
106.5	0.00226	0.002425	0.059117	0.278306	0.259367	0.259367		106.5	0.001046	-4.4e-05	1e-06	0.027113	0.02948	0.02948		106.5	0.004293	0.001775	0.001493	0.025739	0.031488	0.031488		106.5	-0.004942	-0.002182	0.010961	0.015047	0.028432	0.028432
107.5	0.004456	0.007059	0.05764	0.266897	0.249676	0.249676		107.5	0.003308	0.002789	-0.006602	0.011155	0.018179	0.018179		107.5	0.00535	0.001054	0.003437	0.01167	0.010865	0.010865		107.5	0.000974	-0.003201	0.002506	0.019339	0.037432	0.037432
108.5	0.004589	0.003225	0.047763	0.246186	0.221775	0.221775		108.5	-0.000682	-0.002472	-0.004375	0.002935	0.002556	0.002556		108.5	0.001123	0.001093	-0.002244	0.002372	0.003945	0.003945		108.5	-0.005747	-0.000771	-0.003132	0.013405	0.030352	0.030352
109.5	0.001058	-0.000784	0.041372	0.216984	0.189365	0.189365		109.5	-0.009121	-0.011342	-0.004296	-0.000196	-0.004793	-0.004793		109.5	-0.002192	0.002092	4.1e-05	-0.006859	-0.008966	-0.008966		109.5	-0.004086	0.001293	0.000549	0.009177	0.019902	0.019902
110.5	-0.001411	0.001349	0.02858	0.180797	0.154549	0.154549		110.5	0.003379	0.001558	-0.009242	-0.000139	-0.00273	-0.00273		110.5	0.001237	0.005648	0.001329	-0.008517	-0.008254	-0.008254		110.5	0.002655	0.001616	8.9e-05	0.008894	0.012058	0.012058
111.5	-0.000161	0.000176	0.023706	0.150143	0.135562	0.135562		111.5	0.000879	0.002974	-0.008095	0.008976	0.00405	0.00405		111.5	-0.001979	-0.000341	-0.004944	-0.007604	0.000776	0.000776		111.5	-9.6e-05	0.000188	0.005619	0.007267	0.006385	0.006385
112.5	-0.001866	-0.001813	0.02368	0.132775	0.122753	0.122753		112.5	0.005309	0.003289	0.0021	0.014951	0.012191	0.012191		112.5	-0.005262	-0.009577	-0.007322	-0.003549	0.009947	0.009947		112.5	-0.00243	-0.00012	0.006311	-0.004048	-0.017706	-0.017706
113.5	0.001999	0.000941	0.014593	0.122026	0.11363	0.11363		113.5	0.001396	0.005581	0.008894	0.015404	0.020636	0.020636		113.5	0.004367	-1.2e-05	-0.009142	0.002104	0.010589	0.010589		113.5	0.000276	0.001941	-0.00079	-0.010136	-0.03451	-0.03451
114.5	0.000574	0.003417	0.006118	0.114219	0.111606	0.111606		114.5	-0.002517	-0.000586	0.00481	0.006932	0.015691	0.015691		114.5	-0.000525	0.005861	-0.008616	0.003972	0.011348	0.011348		114.5	-0.000813	-0.001071	-0.001966	-0.008169	-0.019751	-0.019751
115.5	0.001849	0.002423	0.013259	0.108036	0.110666	0.110666		115.5	0.004481	0.000543	-0.005289	-0.007331	-0.00737	-0.00737		115.5	-0.002394	0.001212	0.001448	0.008711	0.027242	0.027242		115.5	0.000803	-0.001838	-0.004198	-0.01177	-0.008278	-0.008278
116.5	0.002554	0.001822	0.021226	0.100086	0.107972	0.107972		116.5	-0.002767	-0.003038	-0.003054	-0.01532	-0.029011	-0.029011		116.5	0.002783	0.002455	0.007967	0.014457	0.04171	0.04171		116.5	0.001199	0.005158	-0.00711	-0.021102	-0.008871	-0.008871
117.5	-0.000778	-0.001844	0.028486	0.091257	0.099782	0.099782		117.5	0.003122	0.000929	0.001647	-0.013711	-0.030231	-0.030231		117.5	-0.003012	-0.001941	0.006801	0.015408	0.035943	0.035943		117.5	0.002453	-0.000341	-0.01367	-0.027082	-0.020669	-0.020669
118.5	-0.000383	0.001645	0.027397	0.078903	0.08206	0.08206		118.5	0.001718	-0.000699	0.005266	-0.009796	-0.015189	-0.015189		118.5	0.003846	-0.000385	0.004082	0.007753	0.02427	0.02427		118.5	0.000469	7e-05	-0.008675	-0.020282	-0.010409	-0.010409
119.5	0.001371	0.004241	0.029306	0.069741	0.060747	0.060747		119.5	-0.001817	-0.005597	0.007329	-0.005155	0.009381	0.009381		119.5	0.003374	0.001465	0.001857	-0.001329	0.016722	0.016722		119.5	-0.003505	-0.003642	-0.002765	-0.008871	0.005291	0.005291
120.5	-0.000208	0.003555	0.022583	0.069889	0.050639	0.050639		120.5	0.003566	0.001184	0.009536	0.004086	0.003799	0.003799		120.5	-0.001086	-0.002035	-0.003036	-0.005559	0.018938	0.018938		120.5	-0.001339	-0.006956	-0.003736	-0.005865	0.001603	0.001603
121.5	-0.005009	-0.001267	0.004597	0.074301	0.053004	0.053004		121.5	-0.001879	0.002911	0.019571	0.017314	0.002866	0.002866		121.5	-0.003668	-0.005856	0.002016	-0.005476	0.01638	0.01638		121.5	-0.000922	-0.001249	-0.005023	-0.01308	-0.015766	-0.015766
122.5	0.002071	2.8e-05	-0.003328	0.0813	0.065785	0.065785		122.5	0.00044	0.004525	0.016373	0.02157	0.00156	0.00156		122.5	0.002369	0.000194	8e-05	8e-05	0.013134	0.013134		122.5	0.00409	0.000357	0.00069	-0.008054	-0.015243	-0.015243
123.5	0.009708	0.003177	-0.005042	0.077969	0.067099	0.067099		123.5	-0.001947	-0.001551	0.006772	0.018414	0.005889	0.005889		123.5	0.001647	0.002165	1.8e-05	0.006909	0.016518	0.016518		123.5	0.004521	-0.001701	-0.002429	0.001046	-0.007081	-0.007081
124.5	0.002376	0.004353	0.001302	0.068157	0.060032	0.060032		124.5	-0.001519	-0.006187	0.007704	0.018802	0.010957	0.010957		124.5	0.001291	0.000896	0.002671	0.010081	0.017763	0.017763		124.5	0.002184	-0.004424	-0.001702	0.008584	0.011757	0.011757
125.5	-0.001741	0.001791	0.004178	0.062392	0.052277	0.052277		125.5	-8.3e-05	-0.003876	0.012538	0.017749	0.016631	0.016631		125.5	0.000691	-0.000969	0.001815	0.008729	0.013279	0.013279		125.5	-0.002906	0.001712	0.001794	0.003997	0.018031	0.018031
126.5	-8.3e-05	-0.000893	0.000355	0.06075	0.047664	0.047664		126.5	0.002552	0.002345	0.006868	0.018141	0.030228	0.030228		126.5	0.002532	-0.002642	0.006872	0.008369	0.023015	0.023015		126.5	-0.000209	0.001455	-0.002812	-0.008903	0.009833	0.009833
127.5	0.000343	-0.004026	-0.001108	0.053927	0.036685	0.036685		127.5	-5.1e-05	0.007618	0.007082	0.015662	0.035702	0.035702		127.5	-0.000515	-0.002028	0.012658	0.005131	0.03541	0.03541		127.5	-0.003322	-0.002188	-0.006116	-0.017096	-0.000689	-0.000689
128.5	0.000251	-0.000987	0.01661	0.048889	0.030788	0.030788		128.5	0.001004	0.00029	0.009114	0.016023	0.039522	0.039522		128.5	0.002349	-0.000313	0.011129	0.002032	0.036143	0.036143		128.5	-0.000529	-0.002113	-0.006865	-0.015987	0.001108	0.001108
129.5	0.001333	-0.001914	0.024243	0.04594	0.033579	0.033579		129.5	-0.005691	-0.002014	0.013801	0.010693	0.026354	0.026354		129.5	-0.001263	0.004074	0.005131	-0.000602	0.03286	0.03286		129.5	0.002711	-0.002999	-0.000922	-0.008476	0.001221	0.001221
130.5	0.002083	0.006025	0.015895	0.047645	0.044186	0.044186		130.5	-0.003947	-0.005039	0.00733	-0.000395	-0.00059	-0.00059		130.5	-0.000964	0.002661	0.003941	0.005075	0.030862	0.030862		130.5	0.001975	0.003319	0.004257	-0.003677	-0.005129	-0.005129
131.5	0.000214	0.001682	0.013267	0.047191	0.047411	0.047411		131.5	0.001214	-0.000317	-0.008762	-0.010836	-0.026138	-0.026138		131.5	0.001747	0.006071	0.002341	0.013208	0.032278	0.032278		131.5	-0.002485	-0.000855	0.005886	0.004759	0.005642	0.005642
132.5	-0.001546	-0.002658	0.01717	0.044045	0.046239	0.046239		132.5	0.001999	-0.001353	-0.011692	-0.015047	-0.026849	-0.026849		132.5	0.005353	0.012908	0.007372	0.014953	0.025604	0.025604		132.5	2.2e-05	0.003241	0.004373	0.004052	0.007888	0.007888
133.5	-0.000965	-0.002724	0.018965	0.0416	0.038234	0.038234		133.5	-0.001723	0.001252	-0.001552	-0.014036	-0.016983	-0.016983		133.5	0.003343	0.00344	0.013761	0.016101	0.028558	0.028558		133.5	-0.001294	-0.004572	-0.000521	-0.003425	0.000193	0.000193
134.5	0.006154	0.008758	0.01822	0.03445	0.024394	0.024394		134.5	-0.001298	-0.00165	-0.002278	-0.016189	-0.010735	-0.010735		134.5	-0.000265	-0.003698	0.014489	0.013502	0.025751	0.025751		134.5	-0.000418	-0.003231	-0.001239	-0.009613	-0.016076	-0.016076
135.5	0.001616	0.005425	0.010922	0.023497	0.004572	0.004572		135.5	-0.000377	-0.001473	0.008313	-0.009855	-0.002242	-0.002242		135.5	-0.003043	-0.000889	0.005046	0.013488	0.026772	0.026772		135.5	-0.003587	-0.004605	-0.007872	-0.013794	-0.025644	-0.025644
136.5	-0.000254	0.001906	0.008948	0.011574	-0.009674	-0.009674		136.5	0.001589	0.005407	0.005605	-0.004455	0.001495	0.001495		136.5	0.002866	0.000779	0.000155	0.001918	0.012081	0.012081		136.5	-0.005665	-0.00328	-0.012225	-0.012465	-0.029503	-0.029503
137.5	0.006049	0.000211	0.002252	0.005406	-0.012176	-0.012176		137.5	0.002637	0.003567	0.000276	-0.008689	-0.000529	-0.000529		137.5	0.000633	-0.004442	-0.004485	-0.007864	-0.000662	-0.000662		137.5	-0.001262	-0.003084	-0.008898	-0.006777	-0.021436	-0.021436
138.5	0.000396	0.001343	0.005581	0.007654	-0.005728	-0.005728		138.5	-0.00553	-0.002054	-0.001997	-0.015076	-0.011978	-0.011978		138.5	-0.00149	-0.005431	-0.002722	-0.012067	-0.004571	-0.004571		138.5	-0.001366	-0.001199	0.004465	-0.005532	-0.021808	-0.021808
139.5	-0.000667	0.00129	0.010898	0.011652	-0.003388	-0.003388		139.5	-0.001741	0.000913	8.5e-05	-0.00839	-0.005513	-0.005513		139.5	-0.001527	-0.002466	-0.002243	-0.008865	-0.002231	-0.002231		139.5	-0.002565	-0.002233	0.012139	-0.004568	-0.027973	-0.027973
140.5	-0.000608	0.002662	0.014451	0.015779	-0.000895	-0.000895		140.5	0.001746	0.001508	-0.002476	0.004904	0.006083	0.006083		140.5	0.00086	-0.000647	-0.001376	-0.005476	-0.001809	-0.001809		140.5	0.000369	0.000699	0.00538	-0.006789	-0.031273	-0.031273
141.5	3.5e-05	0.002066	0.010378	0.018954	0.005214	0.005214		141.5	0.002936	0.001994	-0.003703	0.010281	0.014109	0.014109		141.5	0.000566	-0.004161	-0.004588	0.001397	0.001888	0.001888		141.5	-0.000719	-0.000942	-0.005067	-0.014009	-0.02673	-0.02673
142.5	-0.002431	-0.004834	0.005393	0.017284	0.004739	0.004739		142.5	0.00371	0.003467	0.004188	0.010729	0.017746	0.017746		142.5	0.002592	0.001447	-0.001616	0.009458	0.006744	0.006744		142.5	0.000851	-0.0036	-0.016155	-0.017992	-0.02089	-0.02089
143.5	-0.001258	-0.001122	0.003004	0.011305	-0.002314	-0.002314		143.5	-0.00378	0.005409	0.009969	0.014037	0.014998	0.014998		143.5	-0.002473	-0.001484	0.004242	0.006599	0.008656	0.008656		143.5	-0.001104	0.00032	-0.01448	-0.012329	-0.008034	-0.008034
144.5	0.000572	-0.002229	0.001712	0.006269	-0.007003	-0.007003		144.5	0.002379	0.001111	0.004418	0.018259	0.016574	0.016574		144.5	-0.006919	-0.001963	0.001541	0.00081	0.006374	0.006374		144.5	0.000121	-0.003384	-0.011169	-0.010397	-0.004846	-0.004846
145.5	0.001013	-0.001997	0.000712	-0.000263	-0.009194	-0.009194		145.5	0.00429	0.001309	0.009155	0.014039	0.010961	0.010961		145.5	0.001231	0.001916	0.004217	0.000266	0.003009	0.003009		145.5	-0.004818	-0.003652	-0.009332	-0.010115	-0.00352	-0.00352
146.5	-0.001258	-0.002078	-2.5e-05	-0.007352	-0.014942	-0.014942		146.5	-0.001643	-0.003142	0.015784	0.008412	0.008321	0.008321		146.5	-0.001321	-0.004005	0.00814	-0.002194	-0.002003	-0.002003		146.5	-0.000475	-0.002634	-0.008571	-0.012188	-0.010826	-0.010826
147.5	0.001186	0.003474	-0.000551	-0.01367	-0.013886	-0.013886		147.5	-0.002781	0.002239	0.010019	0.0042	0.013807	0.013807		147.5	-0.000705	-0.00154	0.002973	0.00171	0.00394	0.00394		147.5	-0.00093	0.003338	0.002545	-0.007523	-0.00833	-0.00833
148.5	0.001242	0.004291	-0.005199	-0.013331	-0.010058	-0.010058		148.5	-0.000518	0.003298	-0.001964	2.5e-05	0.00783	0.00783		148.5	0.002448	0.00364	0.006474	0.006925	0.010771	0.010771		148.5	-0.002159	0.000523	0.010395	0.001517	0.005076	0.005076
149.5	-0.001222	-0.001386	-0.01044	-0.006714	0.000188	0.000188		149.5	0.000544	0.004938	-0.006378	0.001521	0.005623	0.005623		149.5	0.003833	0.003854	0.011493	0.012653	0.019995	0.019995		149.5	-0.000449	-0.000482	0.005297	0.004693	0.012607	0.012607
150.5	0.00157	0.002124	-0.012107	-0.001964	0.003379	0.003379		150.5	0.002223	0.001974	-0.008735	-0.004799	-0.002882	-0.002882		150.5	-0.002548	-0.001339	0.017905	0.01674	0.027604	0.027604		150.5	-0.002565	-0.001598	-0.001927	0.008795	0.012963	0.012963
151.5	-0.000341	0.000394	-0.004108	-0.001264	0.003457	0.003457		151.5	0.001674	0.001797	-0.0115	-0.010021	-0.01193	-0.01193		151.5	-0.001712	0.001739	0.012049	0.012003	0.019841	0.019841		151.5	0.004281	-0.001773	-0.000474	0.006397	0.008204	0.008204
152.5	-0.001575	0.005081	0.000422	-0.004928	-0.000809	-0.000809		152.5	-0.001403	-0.000911	-0.012847	-0.005803	-0.015168	-0.015168		152.5	-0.000273	-0.000263	0.00078	0.005437	0.004472	0.004472		152.5	-0.002281	-0.007129	-0.004122	-0.00266	-0.006842	-0.006842
153.5	0.001678	0.002627	-0.00334	-0.010379	-0.002037	-0.002037		153.5	-0.000336	0.002758	-0.002871	0.00262	-0.012746	-0.012746		153.5	-0.001845	-0.00637	-0.002272	0.005161	-0.005692	-0.005692		153.5	-0.003929	-0.000879	-0.004553	-0.00746	-0.014743	-0.014743
154.5	-4.1e-05	0.001194	-0.00447	-0.011527	0.005264	0.005264		154.5	0.002991	-0.00113	-0.003467	0.005413	-0.003618	-0.003618		154.5	-0.000375	-0.006855	-0.002229	0.000773	-0.015774	-0.015774		154.5	0.001347	-0.003138	-0.000734	-0.00965	-0.01998	-0.01998
155.5	-0.001816	-0.00445	-0.005615	-0.014999	0.002612	0.002612		155.5	-0.000737	-0.005027	-0.012244	0.001212	0.002083	0.002083		155.5	0.001642	-0.001267	-0.000405	-0.001083	-0.024727	-0.024727		155.5	0.001596	0.001545	-0.005622	-0.014516	-0.027097	-0.027097
156.5	-0.001782	-0.001959	-0.006523	-0.013606	0.000558	0.000558		156.5	0.000714	8.6e-05	-0.013797	-0.004758	0.004033	0.004033		156.5	-0.001767	0.001171	-0.005541	-0.004391	-0.021829	-0.021829		156.5	-0.000967	-0.000898	-0.006296	-0.007072	-0.014991	-0.014991
157.5	-0.001544	-0.001406	0.004509	-0.009576	0.003591	0.003591		157.5	-0.001215	0.00026	-0.011389	-0.010618	-0.010219	-0.010219		157.5	-0.000273	0.00244	-0.008449	-0.000591	-0.013216	-0.013216		157.5	-0.001571	-0.000355	-0.003603	0.007783	0.0063	0.0063
158.5	-0.003088	-1e-06	0.002748	0.001938	0.021616	0.021616		158.5	-0.000762	0.003472	-0.003214	-0.005587	-0.009938	-0.009938		158.5	0.001636	0.004352	-0.001842	0.006398	-7e-06	-7e-06		158.5	0.001031	-0.000583	-0.000437	0.018767	0.022154	0.022154
159.5	3.1e-05	0.004639	0.000421	0.014769	0.038291	0.038291		159.5	0.002222	0.0043	0.001391	0.002507	-0.001225	-0.001225		159.5	-0.002376	-0.001759	-3.4e-05	0.011583	0.015463	0.015463		159.5	0.002165	0.000855	0.008873	0.022791	0.03256	0.03256
160.5	0.001502	-0.002791	0.001788	0.019272	0.040422	0.040422		160.5	-0.002592	-0.000899	-0.00242	0.004202	0.006731	0.006731		160.5	-0.001344	-0.002647	-0.001244	0.011101	0.022359	0.022359		160.5	-0.002386	-0.002006	0.012461	0.013906	0.027153	0.027153
161.5	-0.002264	-0.001668	0.003249	0.020565	0.034224	0.034224		161.5	-6.8e-05	-0.001268	-0.001907	0.00289	0.011263	0.011263		161.5	0.000255	-0.001956	-0.006225	0.006689	0.01955	0.01955		161.5	0.001054	0.00056	0.003326	0.001103	0.013513	0.013513
162.5	-0.000457	0.003477	0.00043	0.015305	0.020915	0.020915		162.5	-0.003306	-0.004956	-0.002585	0.00582	0.017564	0.017564		162.5	0.001566	-0.00269	-0.010697	-0.000825	0.007176	0.007176		162.5	-0.000941	0.001474	-0.003338	-0.005216	-0.00054	-0.00054
163.5	-0.001296	0.000267	-0.003571	0.009323	0.008314	0.008314		163.5	0.001951	-0.002148	-0.001967	0.007622	0.02065	0.02065		163.5	0.00034	-0.002913	-0.008055	-0.002682	0.002725	0.002725		163.5	-0.002357	-0.001191	-0.007845	-0.00619	-0.005627	-0.005627
164.5	-0.002937	-0.00394	-0.005705	0.003443	0.002358	0.002358		164.5	0.000723	0.002658	0.005752	0.004402	0.013541	0.013541		164.5	-0.000647	-0.004786	-0.006047	0.003738	0.01187	0.01187		164.5	-0.002666	-0.005072	-0.003186	-0.001622	0.000856	0.000856
165.5	0.001737	-0.001181	0.000175	0.001798	0.004893	0.004893		165.5	0.00095	-0.004341	0.008911	0.004679	0.011721	0.011721		165.5	-4.6e-05	0.000763	-0.000793	0.012205	0.018987	0.018987		165.5	0.00073	0.002072	0.008142	0.002491	0.004485	0.004485
166.5	0.000202	0.003698	0.005675	0.009604	0.010579	0.010579		166.5	-0.000763	0.001621	0.00664	0.003711	0.011596	0.011596		166.5	-0.002178	-0.00415	0.000324	0.011858	0.015986	0.015986		166.5	-0.000343	0.003148	0.009232	0.005497	0.007313	0.007313
167.5	0.001524	0.000605	0.007089	0.008343	-3.3e-05	-3.3e-05		167.5	0.000219	-0.002041	0.014355	0.010911	0.019176	0.019176		167.5	-0.001183	0.00371	-0.000496	0.002459	0.000875	0.000875		167.5	0.00202	-0.000478	0.007803	0.011437	0.016434	0.016434
168.5	0.000321	0.003354	0.004011	0.006032	-0.011035	-0.011035		168.5	-0.00107	0.001546	0.012554	0.011459	0.013911	0.013911		168.5	-0.0026	-0.002997	-0.001651	-0.000217	-0.003537	-0.003537		168.5	0.003184	0.002441	0.008063	0.019273	0.027419	0.027419
169.5	0.002299	-0.000121	-0.002775	0.007941	-0.005486	-0.005486		169.5	0.001275	-0.001544	0.007862	0.012533	0.014899	0.014899		169.5	-0.002422	0.000553	0.005214	0.001162	-0.003262	-0.003262		169.5	0.002225	0.006621	0.008694	0.019278	0.020819	0.020819
170.5	-0.000595	0.001683	0.000726	0.011836	0.011602	0.011602		170.5	-0.002071	0.000611	0.00899	0.005262	0.007043	0.007043		170.5	-0.001503	0.003009	0.010485	-0.003547	-0.003993	-0.003993		170.5	-0.001414	0.00144	-0.002065	0.010342	0.005798	0.005798
171.5	0.000774	0.00257	0.002377	0.009734	0.019189	0.019189		171.5	0.002308	-0.001776	0.003521	-0.0047	-0.004886	-0.004886		171.5	-0.000183	-0.002328	0.006202	-0.005896	0.003484	0.003484		171.5	0.000516	0.002811	-0.012082	-0.004054	-0.012032	-0.012032
172.5	0.001627	0.003721	0.002172	0.012795	0.028258	0.028258		172.5	0.002025	0.000481	-0.003853	-0.006432	-0.007476	-0.007476		172.5	0.00196	-0.000269	0.000407	-0.008476	0.004567	0.004567		172.5	0.001981	-0.002823	-0.010945	-0.010103	-0.016261	-0.016261
173.5	0.001157	0.001012	0.004351	0.017347	0.035113	0.035113		173.5	0.00266	0.004087	-0.003386	-0.002524	-0.003513	-0.003513		173.5	-0.000909	-0.001819	0.000652	-0.008151	-0.003217	-0.003217		173.5	-0.000112	-0.003209	-0.008384	-0.006823	-0.012352	-0.012352
174.5	-0.001576	0.001163	-0.002817	0.014735	0.031299	0.031299		174.5	-0.001815	-0.00348	-0.002265	0.002776	0.005465	0.005465		174.5	0.000937	-0.000627	-0.005982	-0.012192	-0.013215	-0.013215		174.5	-0.00362	-0.004674	-0.008865	-0.004803	-0.00849	-0.00849
175.5	-0.003336	-0.001635	-0.007896	0.008061	0.016913	0.016913		175.5	0.000982	0.00141	-0.005595	-0.001636	0.005352	0.005352		175.5	-0.002184	-0.001784	-0.003405	-0.013982	-0.019538	-0.019538		175.5	0.002796	-0.00332	-0.005311	-0.003735	-0.002503	-0.002503
176.5	0.002272	0.001097	-0.00052	0.005365	0.007176	0.007176		176.5	0.002736	-0.000215	-0.007096	-0.000453	0.01255	0.01255		176.5	0.000772	0.001578	0.000564	-0.01273	-0.018628	-0.018628		176.5	0.000181	0.001885	-0.005522	-0.007105	-0.004748	-0.004748
177.5	0.00118	0.000413	-0.000357	0.004897	0.000908	0.000908		177.5	0.001423	0.000714	-0.001887	-0.000153	0.016898	0.016898		177.5	0.00363	0.003615	0.000179	-0.007837	-0.009267	-0.009267		177.5	-0.000925	-0.002282	-0.006716	-0.007589	-0.006641	-0.006641
178.5	-0.003218	-0.00233	-0.006051	0.006924	0.001307	0.001307		178.5	-0.001487	-0.000109	-0.004255	-0.008454	0.006683	0.006683		178.5	-4.7e-05	0.001567	-0.002648	-0.007951	-0.004803	-0.004803		178.5	-0.001294	-0.003344	-0.001195	-0.001436	-0.003213	-0.003213
179.5	-0.000206	0.002979	-0.002199	0.006049	0.002606	0.002606		179.5	-0.003165	-0.000789	-0.006743	-0.013032	-0.00412	-0.00412		179.5	-0.000588	-0.000513	0.00351	-0.006624	-0.00162	-0.00162		179.5	0.002368	0.001497	0.006345	0.002848	0.001219	0.001219
180.5	-0.00032	-0.002639	-0.001009	0.002928	0.004639	0.004639		180.5	-1.9e-05	-0.001445	-0.004718	-0.004648	0.000567	0.000567		180.5	-0.004444	-0.003176	0.006608	-0.005052	0.00015	0.00015		180.5	0.000908	0.004565	0.005107	0.000947	0.002095	0.002095
181.5	0.000157	0.001453	-0.000754	0.00336	0.00509	0.00509		181.5	-0.001287	-0.0039	0.000634	0.009469	0.019129	0.019129		181.5	-0.003236	-0.000102	6e-05	-0.00161	0.00261	0.00261		181.5	-0.002914	0.003125	0.004109	-0.000715	0.001894	0.001894
182.5	-0.000434	-0.000721	-0.001675	0.000658	0.000417	0.000417		182.5	-0.001148	0.001628	0.005829	0.020133	0.034436	0.034436		182.5	-0.000245	-0.002297	0.001879	0.004446	0.003721	0.003721		182.5	0.000558	0.000694	0.002486	-0.004638	0.003095	0.003095
183.5	-0.003975	-0.002661	-0.004664	-0.005184	-0.01204	-0.01204		183.5	-0.001081	-0.002	0.012958	0.01499	0.028153	0.028153		183.5	-0.000524	-0.000961	0.00455	0.01155	0.011846	0.011846		183.5	0.002464	0.002451	-0.00101	-0.004005	0.003854	0.003854
184.5	4.6e-05	-0.001354	-0.00489	-0.005353	-0.01634	-0.01634		184.5	5.7e-05	0.005112	0.012097	0.007172	0.017493	0.017493		184.5	-0.001342	0.004056	0.006984	0.013455	0.009849	0.009849		184.5	-0.001298	-0.000958	-0.006201	-0.001212	0.007635	0.007635
185.5	-0.001146	0.00031	-0.001859	-0.001927	-0.009691	-0.009691		185.5	0.004159	0.00304	0.007376	0.012545	0.016601	0.016601		185.5	0.001226	0.002281	0.008953	0.008578	0.004914	0.004914		185.5	0.000209	-0.000626	-0.007178	-0.003441	-0.002185	-0.002185
186.5	0.001709	-0.001031	0.002044	0.002897	0.003888	0.003888		186.5	-0.000873	-0.000998	0.016148	0.020567	0.018487	0.018487		186.5	0.002183	0.001765	0.004044	0.002901	-0.000422	-0.000422		186.5	-0.001151	0.00074	-0.007578	-0.003846	-0.011121	-0.011121
187.5	-0.001826	-0.003516	-0.000821	0.004954	0.015654	0.015654		187.5	-0.002885	-0.000704	0.012113	0.01407	0.012636	0.012636		187.5	0.000532	0.000611	0.00405	0.00771	0.00368	0.00368		187.5	-0.004382	-0.001573	-0.002727	0.00098	-0.007256	-0.007256
188.5	-0.000785	0.000308	-0.006678	0.007329	0.023949	0.023949		188.5	0.001246	0.002873	0.00453	0.005925	0.009882	0.009882		188.5	0.000197	0.002483	-0.001259	0.010002	0.006287	0.006287		188.5	-0.000887	-0.001568	0.00638	0.009746	0.009881	0.009881
189.5	0.000332	-0.001231	-0.0091	0.006147	0.019662	0.019662		189.5	-0.000202	-0.002553	0.0071	0.002252	0.005867	0.005867		189.5	-0.000341	0.000586	-0.008171	0.006061	0.002554	0.002554		189.5	-0.003558	-0.001688	-0.003324	0.007591	0.012646	0.012646
190.5	0.001167	0.001246	-0.002841	0.006734	0.011094	0.011094		190.5	-0.00161	0.000205	0.000303	-0.00546	-0.002826	-0.002826		190.5	-0.001135	0.001433	-0.00791	-0.002698	-0.005986	-0.005986		190.5	-0.000867	-0.002904	-0.013992	-0.003119	0.002362	0.002362
191.5	0.003586	0.003181	-0.003215	0.008647	0.010513	0.010513		191.5	0.00106	-0.000121	-0.00331	-0.007978	-0.005287	-0.005287		191.5	-0.002243	-0.000601	-0.003589	-0.001794	-0.001978	-0.001978		191.5	-0.000965	-0.002254	-0.008896	-0.002895	0.002026	0.002026
192.5	0.002594	0.002143	0.000171	0.010791	0.01038	0.01038		192.5	-0.000173	-0.002544	-0.003941	-0.004519	-0.006454	-0.006454		192.5	-0.001266	0.001723	-0.00195	0.005392	0.007301	0.007301		192.5	-8.6e-05	-0.000607	-0.00059	0.001245	0.000857	0.000857
193.5	0.001818	0.000713	0.004722	0.009977	0.008232	0.008232		193.5	-0.001005	0.000531	-1.3e-05	0.000945	-0.011546	-0.011546		193.5	0	-0.002209	-0.008484	0.008571	0.013835	0.013835		193.5	0.000676	-0.000376	0.001608	-0.003902	-0.008091	-0.008091
194.5	-0.001382	-0.002347	0.001449	0.001802	-0.00595	-0.00595		194.5	0.00067	-9.7e-05	0.000589	0.005909	-0.009158	-0.009158		194.5	0.001794	-0.000975	-0.009063	0.007048	0.014541	0.014541		194.5	-0.000952	-0.000252	-0.002531	-0.012515	-0.016932	-0.016932
195.5	-0.004298	-0.002291	-0.00256	-0.008116	-0.024178	-0.024178		195.5	-0.001345	-0.001392	0.010517	0.013672	0.003153	0.003153		195.5	-0.000213	0.003863	-0.002988	0.004656	0.015147	0.015147		195.5	-0.001125	-2.7e-05	-0.002595	-0.015681	-0.018995	-0.018995
196.5	-0.000806	0.000187	-0.005253	-0.011328	-0.033254	-0.033254		196.5	-0.000437	0.001495	0.007521	0.016887	0.014163	0.014163		196.5	-0.000159	0.001944	0.00081	0.002704	0.011309	0.011309		196.5	0.003332	0.001169	0.004114	-0.013215	-0.015538	-0.015538
197.5	-0.001106	-0.00321	-0.00523	-0.01181	-0.03789	-0.03789		197.5	0.001438	-0.001028	-0.001159	0.011767	0.013627	0.013627		197.5	-0.000103	-0.000397	0.00062	0.003799	0.009092	0.009092		197.5	-0.002056	-0.003799	0.006195	-0.009948	-0.013419	-0.013419
198.5	-0.001405	-0.001509	0.000356	-0.014336	-0.038754	-0.038754		198.5	0.004987	0.002432	0.001716	0.014353	0.018837	0.018837		198.5	0.00105	-0.000638	-0.004905	0.002521	0.00911	0.00911		198.5	-0.000545	-0.003951	-2.2e-05	-0.005818	-0.007139	-0.007139
199.5	0.000248	-0.00052	0.001413	-0.012205	-0.032152	-0.032152		199.5	-0.000337	0.000117	0.007208	0.023629	0.028005	0.028005		199.5	0.00028	-5.3e-05	-0.010742	0.002593	0.009522	0.009522		199.5	-0.000625	-0.000632	9.4e-05	-0.005132	-0.004652	-0.004652
200.5	0.001151	-0.001159	-0.000721	-0.006019	-0.02044	-0.02044		200.5	4e-05	-0.002908	-0.002382	0.020583	0.014322	0.014322		200.5	-0.001036	-0.002214	-0.007585	0.000339	0.010543	0.010543		200.5	0.000807	-0.001258	0.002619	-0.004789	-0.000797	-0.000797
201.5	0.000372	-0.000961	-0.002081	-0.000535	-0.010871	-0.010871		201.5	-0.00036	-0.000547	0.000114	0.010846	-0.00039	-0.00039		201.5	0.000596	-0.000817	-0.00408	-0.004782	0.006198	0.006198		201.5	-0.001857	-0.000239	0.001769	-0.001584	0.009339	0.009339
202.5	0.000308	-0.000174	-0.005044	0.001839	-0.004338	-0.004338		202.5	0.000187	0.001573	0.007034	-0.000618	-0.00899	-0.00899		202.5	0.000619	-0.002651	-0.003796	-0.001456	0.005129	0.005129		202.5	-0.00139	-0.000309	0.003434	0.003973	0.018153	0.018153
203.5	-0.002319	-0.00351	-0.000931	0.004899	0.002389	0.002389		203.5	0.001043	0.003785	0.006537	-0.005872	-0.009087	-0.009087		203.5	-0.001572	-0.001043	-0.001259	0.005078	0.009448	0.009448		203.5	-0.001257	-0.000474	0.001244	0.007258	0.019881	0.019881
204.5	-0.000164	-0.001827	0.000907	0.006702	0.004349	0.004349		204.5	0.000732	0.000638	0.001358	-0.000683	-0.006053	-0.006053		204.5	0.000249	-0.000122	-0.003958	0.007559	0.008913	0.008913		204.5	0.001408	0.001551	-0.000414	0.008337	0.018686	0.018686
205.5	-0.000674	-0.000865	-0.005036	0.004855	-0.000396	-0.000396		205.5	-0.001562	0.000574	0.00535	0.000414	-0.010242	-0.010242		205.5	-0.001794	-0.003821	0.000305	0.005644	0.011704	0.011704		205.5	-0.000411	-0.000362	-0.00143	0.011761	0.021809	0.021809
206.5	0.000109	-0.001928	0.001589	0.001651	-0.003225	-0.003225		206.5	-0.000481	0.000901	0.011947	-0.005107	-0.017754	-0.017754		206.5	0.000227	1.8e-05	0.003847	0.007545	0.013846	0.013846		206.5	0.001617	0.000273	-0.00059	0.008072	0.016051	0.016051
207.5	-0.000591	-0.001038	0.008205	0.001532	-0.009302	-0.009302		207.5	0.000342	-0.000509	0.009644	-0.008089	-0.017488	-0.017488		207.5	-0.001075	-0.003774	0.0058	0.0057	0.015336	0.015336		207.5	0.001136	0.003845	-0.000979	-0.002267	0.001708	0.001708
208.5	-0.000246	0.002894	0.007324	0.002377	-0.0136	-0.0136		208.5	-0.001553	0.001376	0.00107	0.001721	-0.003166	-0.003166		208.5	-0.000279	-0.001339	0.008148	0.000746	0.009929	0.009929		208.5	-0.001038	-0.001817	0.00141	-0.006725	-0.009393	-0.009393
209.5	0.000928	0.000792	0.008378	0.003148	-0.014868	-0.014868		209.5	-0.001082	-0.000579	-0.00197	0.006514	0.000826	0.000826		209.5	-0.000842	0.001172	0.001942	-0.003551	-0.000242	-0.000242		209.5	-0.002573	-0.002725	1e-06	-0.000817	-0.00809	-0.00809
210.5	0.001459	0.00246	0.005157	0.001667	-0.014151	-0.014151		210.5	-0.000336	-0.001641	0.001764	0.01043	0.009359	0.009359		210.5	0.001015	0.000506	-0.006497	-0.008295	-0.011313	-0.011313		210.5	-0.000679	-7.9e-05	-0.001524	0.004123	-0.002641	-0.002641
211.5	-0.000899	0.001303	-6.8e-05	-0.002604	-0.01744	-0.01744		211.5	-0.000501	-0.000755	0.001568	0.006102	0.010283	0.010283		211.5	0.000886	-0.000114	-0.00755	-0.01257	-0.011307	-0.011307		211.5	-5.2e-05	-0.000735	0.001841	0.002675	-0.000974	-0.000974
212.5	-0.000676	-0.002181	-0.00441	-0.004621	-0.017601	-0.017601		212.5	-0.001508	-0.003157	0.001181	0.000209	0.006807	0.006807		212.5	0.000115	-0.001281	-0.005415	-0.015181	-0.008885	-0.008885		212.5	0.00075	0.000927	0.003573	0.000971	-0.003575	-0.003575
